# Supplementary material for: Transcript and metabolite analysis in Trincadeira cultivar reveals novel information regarding the dynamics of grape ripening
Source: BMC Plant Biol. 2011 Nov 2;11:149. doi: 10.1186/1471-2229-11-149 (PMC3215662; doi:10.1186/1471-2229-11-149)
Supplement: Additional file 1 — Weather conditions from April to September in 2007 and 2008 seasons. [file 1471-2229-11-149-S1.XLSX]

## Sheet: data
Information provided by INSTITUTO DE METEOROLOGIA,I.P. (Portugal)
Values per month (Évora- 35km distant from Montemor-o-Novo)
TMIN » Average of minimal temperature of the air (°C)
TMAX »Average of maximal temperature of the air (°C)
HR » Average of relative humidity (%)
PREC » Rain totals (mm)
INS » Insolation totals (h)
Year	April	May	June	July	August	September			Average
2007
TMIN	8.3	10.6	13.2	15.7	15.4	15.1			13.05
TMAX	20.2	24.6	27.8	32.9	31.9	29.5			27.8167
HR	77	71	67	53	56	68			65.3333
PREC	52.5	54.4	32.9	0	4	43.1			31.15
INS	241.9	288.8	311.9	396.9	353.2	254.6			307.883
2008
TMIN	8.8	10.1	13.6	14.9	14.8	13.6			12.6333
TMAX	21.4	21.7	30.9	32	32.3	28.3			27.7667
HR	75	81	59	59	59	68			66.8333
PREC	150.7	73	1.6	0.1	0.6	19.1			40.85
INS	258	232.1	367.4	377.4	344.4	255.4			305.783
