# Supplementary material for: Transcript and metabolite analysis in Trincadeira cultivar reveals novel information regarding the dynamics of grape ripening
Source: BMC Plant Biol. 2011 Nov 2;11:149. doi: 10.1186/1471-2229-11-149 (PMC3215662; doi:10.1186/1471-2229-11-149)
Supplement: Additional file 3 — Wilcoxon Rank sum and Kruskal-Wallis statistics applied to metabolomics data. [file 1471-2229-11-149-S3.XLS]

## Sheet: TrincadeiraBerriesTotalIntensit
		Highest chemical shift
Correspondence chemical shifts/ metabolites is shown in Table I
Developmental stage	Year-Replicates	10.00000046" "	9.96000046" "	9.92000046" "	9.88000046" "	9.84000046" "	9.80000046" "	9.76000046" "	9.72000046" "	9.68000047" "	9.64000047" "	9.60000047" "	9.56000047" "	9.52000047" "	9.48000047" "	9.44000047" "	9.40000047" "	9.36000047" "	9.32000047" "	9.28000047" "	9.24000048" "	9.20000048" "	9.16000048" "	9.12000048" "	9.08000048" "	9.04000048" "	9.00000048" "	8.96000048" "	8.92000048" "	8.88000048" "	8.84000048" "	8.80000049" "	8.76000049" "	8.72000049" "	8.68000049" "	8.64000049" "	8.60000049" "	8.56000049" "	8.52000049" "	8.48000049" "	8.44000049" "	8.40000049" "	8.36000049" "	8.32000050" "	8.28000050" "	8.24000050" "	8.20000050" "	8.16000050" "	8.12000050" "
EL 32	EL 32-2007-1	9.09e-06	7.08e-06	6.24e-06	4.23e-06	8.74e-06	1.067e-05	3.27e-06	9.74e-06	7.05e-06	5.39e-06	2.94e-06	2.41e-06	3.44e-06	4.15e-06	8.62e-06	6.18e-06	5.11e-06	4.02e-06	5.24e-06	6.44e-06	5.85e-06	3.036e-05	2.3e-06	2.33e-06	3.42e-06	1.59e-06	2.87e-06	2.62e-06	3.578e-05	1.448e-05	1.63e-06	2.33e-06	6.21e-06	3.014e-05	3.92e-06	3.11e-06	8.5e-07	1.83e-06	1.22e-06	2.8e-06	3.52e-06	5.95e-06	9.8e-07	8.5e-07	9.6e-07	8.2e-07	1.67e-06	5.01e-06
EL 32	EL 32-2007-2	6.99e-06	7.54e-06	1.082e-05	1.023e-05	4.6e-06	3.69e-06	6.5e-06	8.66e-06	3e-06	6.78e-06	7.01e-06	3.77e-06	4.97e-06	8.83e-06	9.01e-06	5.82e-06	4.63e-06	3.67e-06	5.49e-06	4.48e-06	5.18e-06	2.405e-05	2.18e-06	3.02e-06	3.63e-06	6.21e-06	7.67e-06	1.54e-06	2.126e-05	2.551e-05	3.71e-06	3.45e-06	2.06e-06	3.219e-05	3.41e-06	2.68e-06	3.34e-06	4.1e-07	5.8e-07	1.97e-06	1.6e-06	1.206e-05	1.78e-06	4.81e-06	1.35e-06	1.02e-06	1.24e-06	3.52e-06
EL 32	EL 32-2007-3	5.05e-06	6.19e-06	2.38e-06	4.22e-06	5.76e-06	3.16e-06	6.91e-06	3.28e-06	2.42e-06	3.95e-06	1.63e-06	4.89e-06	3.29e-06	6.04e-06	2.43e-06	3.12e-06	3.99e-06	1.11e-06	5.69e-06	3.5e-06	8.3e-07	1.963e-05	2.31e-06	1.73e-06	8e-07	1.47e-06	2.22e-06	1.3e-06	2.142e-05	1.64e-05	1.16e-06	1.52e-06	1.94e-06	3.286e-05	1.27e-06	1.37e-06	1.79e-06	4.4e-07	1.2e-06	1.83e-06	2.26e-06	8.66e-06	2.3e-07	6.8e-07	1.32e-06	1.13e-06	1.12e-06	3.66e-06
EL 32	EL 32-2007-4	7e-06	5.56e-06	8.88e-06	8.24e-06	1.067e-05	6.94e-06	7.34e-06	4.03e-06	1.192e-05	5.14e-06	8.93e-06	5.67e-06	6.42e-06	7.56e-06	5.73e-06	4.91e-06	6.54e-06	4.37e-06	9.34e-06	4.71e-06	1.1e-06	2.558e-05	4.67e-06	4.23e-06	3e-06	7.27e-06	6.24e-06	5.54e-06	3.348e-05	1.535e-05	2.45e-06	3.42e-06	3.17e-06	4.548e-05	3.2e-06	3.47e-06	3.56e-06	5.33e-06	2.11e-06	1.43e-06	1.124e-05	9.63e-06	3.85e-06	4.3e-07	2.1e-06	1.68e-06	1.06e-06	8.26e-06
EL 32	EL 32-2007-5	8.78e-06	1.121e-05	8.82e-06	5.45e-06	5.24e-06	3.66e-06	4.39e-06	6.76e-06	5.04e-06	4.31e-06	7.03e-06	7.04e-06	6.61e-06	5.82e-06	3.33e-06	3.5e-06	4.74e-06	9.3e-07	4.94e-06	3e-06	3.24e-06	2.694e-05	2.49e-06	7.2e-07	3.3e-06	1.46e-06	1.5e-06	2.47e-06	3.21e-05	1.052e-05	1.17e-06	1.98e-06	4.5e-07	2.693e-05	2.5e-06	2.28e-06	1.94e-06	8.7e-07	1.91e-06	4.9e-07	4.31e-06	6.25e-06	2.71e-06	1.33e-06	5.7e-07	4.9e-07	4.1e-07	4.33e-06
EL 34	EL 34-2007-1	5.76e-06	7.87e-06	8.92e-06	4.53e-06	4.93e-06	5.26e-06	6.77e-06	9.74e-06	8.91e-06	4.46e-06	6.1e-06	1.59e-06	9.33e-06	5.73e-06	3.62e-06	6.64e-06	6.78e-06	3.43e-06	3.7e-06	1.22e-06	4.61e-06	2.703e-05	9.6e-07	4.57e-06	8.9e-07	3.73e-06	3.72e-06	1.76e-06	1.771e-05	1.454e-05	2.7e-06	3.75e-06	1.43e-06	3.278e-05	3.26e-06	1.59e-06	6.3e-07	8.3e-07	5.9e-07	3e-08	5.47e-06	5.11e-06	1.23e-06	2.3e-07	1.21e-06	1.48e-06	1.4e-07	4.19e-06
EL 34	EL 34-2007-2	3.28e-06	2.87e-06	4.47e-06	5.05e-06	8.42e-06	3.54e-06	6.15e-06	2.41e-06	4.04e-06	5.66e-06	5.5e-06	3.93e-06	5.27e-06	5e-06	3.49e-06	4.86e-06	1.98e-06	2.5e-07	1.25e-06	3.27e-06	3.99e-06	2.204e-05	3.07e-06	2.55e-06	3.37e-06	1.97e-06	9.7e-07	1.09e-06	1.945e-05	8.24e-06	1.15e-06	3.56e-06	1.01e-06	4.251e-05	2.4e-06	1.18e-06	2.43e-06	8.4e-07	8.8e-07	7.6e-07	1.6e-06	6.15e-06	1.49e-06	1.8e-07	3.8e-07	3.4e-07	7.2e-07	3.55e-06
EL 34	EL 34-2007-3	9.27e-06	5.6e-06	8.93e-06	7.56e-06	7.83e-06	1.075e-05	9.8e-06	9.02e-06	5.56e-06	5.32e-06	9.12e-06	3.7e-06	9.27e-06	9.39e-06	9.72e-06	1.048e-05	1.04e-05	6.98e-06	8.13e-06	7.36e-06	8.8e-06	2.885e-05	6.92e-06	3.19e-06	6.96e-06	6.45e-06	3.81e-06	5.99e-06	3.301e-05	1.53e-05	5.01e-06	2.21e-06	5.32e-06	4.423e-05	6.1e-06	2.9e-06	4.77e-06	4.22e-06	3.15e-06	3.36e-06	7.15e-06	8.8e-06	3.16e-06	4.58e-06	3.06e-06	1.22e-06	3e-06	1.231e-05
EL 34	EL 34-2007-4	4.9e-06	6.76e-06	6.56e-06	1.059e-05	7.94e-06	1.058e-05	1.54e-06	4.9e-06	7.73e-06	4.84e-06	5.61e-06	2.85e-06	2.92e-06	3.84e-06	4.78e-06	4.63e-06	2.22e-06	1.21e-06	5.04e-06	5.34e-06	1.46e-06	2.036e-05	3.12e-06	1.84e-06	3.62e-06	1.29e-06	1.71e-06	2.15e-06	2.429e-05	1.46e-05	3.27e-06	1.4e-06	1.25e-06	5.015e-05	2.95e-06	2.05e-06	2e-06	7.2e-07	1.81e-06	1.67e-06	2.81e-06	2.94e-06	2.56e-06	7.5e-07	3.8e-07	1.98e-06	1.09e-06	1.64e-06
EL 34	EL 34-2007-5	7.65e-06	5.58e-06	1.056e-05	7.95e-06	7.26e-06	8.64e-06	1.113e-05	1.385e-05	1.039e-05	9.08e-06	1.083e-05	6.29e-06	6.87e-06	1.388e-05	4.79e-06	5.46e-06	9.28e-06	7.08e-06	6.26e-06	5.57e-06	3.44e-06	3.792e-05	1.81e-06	8.01e-06	8.37e-06	5.79e-06	7.84e-06	7.88e-06	3.39e-05	2.167e-05	5.76e-06	8.24e-06	7.28e-06	5.138e-05	9.28e-06	5.28e-06	8.58e-06	5.7e-06	4.72e-06	6.18e-06	7.49e-06	1.078e-05	4.9e-06	6.04e-06	4.76e-06	1.71e-06	2.89e-06	1.341e-05
EL 35	EL 35-2007-1	5.47e-06	7.62e-06	4.89e-06	7.45e-06	3.9e-06	4.51e-06	5.09e-06	8.83e-06	6.47e-06	3.28e-06	6.21e-06	4.03e-06	5.46e-06	7.51e-06	7.19e-06	3.9e-06	3.49e-06	2.82e-06	5.16e-06	4.66e-06	4.02e-06	9.61e-06	3.74e-06	1.76e-06	4.73e-06	2.02e-06	3.22e-06	2.69e-06	7.78e-06	7.12e-06	4.03e-06	2.31e-06	2.13e-06	1.424e-05	3.18e-06	1.2e-06	4.23e-06	1.7e-06	2.75e-06	1.77e-06	2.62e-06	4.51e-06	3.86e-06	1.6e-07	8.2e-07	1.11e-06	3.32e-06	2.86e-06
EL 35	EL 35-2007-2	7.4e-06	2.66e-06	5.89e-06	5.66e-06	7.22e-06	5.53e-06	7.82e-06	5.68e-06	5.12e-06	4.2e-06	3.89e-06	5.61e-06	5.83e-06	6.49e-06	4.17e-06	5.42e-06	4.09e-06	2.54e-06	7.35e-06	4.69e-06	1.88e-06	1.387e-05	4.01e-06	4.86e-06	3.67e-06	4.71e-06	4.44e-06	3.59e-06	1.028e-05	1.219e-05	3.97e-06	4.58e-06	3.73e-06	3.136e-05	5.75e-06	4.43e-06	2.08e-06	4.73e-06	3.44e-06	4.78e-06	8.41e-06	6.35e-06	8.79e-06	3.14e-06	2.01e-06	2.11e-06	2.24e-06	4.82e-06
EL 35	EL 35-2007-3	4.58e-06	2.75e-06	4e-06	4.19e-06	6.52e-06	3.5e-06	2.39e-06	3.47e-06	3e-06	3.15e-06	2.76e-06	2.86e-06	3.17e-06	4.83e-06	3.4e-06	4.18e-06	4.57e-06	3.69e-06	3.41e-06	1.21e-06	3.09e-06	9.44e-06	2.08e-06	1.96e-06	1.86e-06	2.12e-06	3.53e-06	2.88e-06	7.26e-06	1.109e-05	2.13e-06	1.04e-06	1.11e-06	2.111e-05	2.82e-06	1.75e-06	2.54e-06	8.7e-07	1.2e-06	1.38e-06	4.66e-06	5.53e-06	3.92e-06	2.06e-06	8.5e-07	9.7e-07	1.02e-06	2.38e-06
EL 35	EL 35-2007-4	5.78e-06	7.33e-06	3.1e-06	6.84e-06	1.006e-05	3.51e-06	4.64e-06	3.64e-06	4.13e-06	8.39e-06	6.68e-06	3.25e-06	3.8e-06	7.6e-06	3.8e-06	5.09e-06	3.05e-06	5.46e-06	4.81e-06	2.46e-06	4.91e-06	1.393e-05	4.4e-06	2.31e-06	7.16e-06	3.19e-06	5.05e-06	5.25e-06	9.17e-06	1.217e-05	2.36e-06	4.35e-06	5.16e-06	3.237e-05	3.4e-06	2.67e-06	2.68e-06	2.72e-06	3.43e-06	2.7e-06	2.8e-06	9.04e-06	7.35e-06	4.55e-06	2.82e-06	1.18e-06	2.1e-06	5.69e-06
EL 35	EL 35-2007-5	1.64e-06	4.54e-06	5.84e-06	5.41e-06	4.2e-06	3.49e-06	3.31e-06	4.62e-06	3.67e-06	5.63e-06	5.22e-06	1.12e-06	3.85e-06	5.66e-06	2.9e-06	4.21e-06	3.9e-06	4.04e-06	3.95e-06	3.52e-06	4.12e-06	9.15e-06	2.75e-06	3.66e-06	3.1e-06	4.04e-06	3.57e-06	3.12e-06	8.94e-06	1.109e-05	4.75e-06	3.73e-06	4.31e-06	1.762e-05	4.26e-06	3.59e-06	5.73e-06	4.77e-06	2.08e-06	3.76e-06	4.65e-06	9.38e-06	8.79e-06	5.53e-06	2.14e-06	3.75e-06	2.82e-06	9.05e-06
EL 36	EL 36-2007-1	3.41e-06	1.45e-06	1.66e-06	1.09e-06	4.2e-06	2.24e-06	2.55e-06	3.32e-06	2.59e-06	3.04e-06	2.31e-06	2.74e-06	2.03e-06	3.06e-06	2.71e-06	3.2e-06	1.04e-06	2.42e-06	1.03e-06	2.22e-06	1.47e-06	3.51e-06	4.23e-06	1.45e-06	2.63e-06	2.36e-06	2.33e-06	2.08e-06	5.05e-06	6.84e-06	9.1e-07	2.15e-06	1.21e-06	1.44e-06	1.51e-06	3.02e-06	2.2e-06	2.67e-06	8.52e-06	1.89e-06	2.4e-06	3.42e-06	4.98e-06	4.36e-06	2.81e-06	1.8e-06	6.5e-07	1.54e-06
EL 36	EL 36-2007-2	2.78e-06	2.47e-06	2.01e-06	3.08e-06	1.48e-06	2.04e-06	5.77e-06	2e-06	1.56e-06	2.75e-06	1.79e-06	3.34e-06	2.3e-06	4.5e-06	2.39e-06	7.01e-06	2.69e-06	2.88e-06	1.84e-06	3.16e-06	2.19e-06	5.06e-06	3.17e-06	1.08e-06	3.65e-06	2.99e-06	2.47e-06	7.6e-07	3.96e-06	7.21e-06	1.05e-06	3.09e-06	1.78e-06	3.3e-07	1.03e-06	2.02e-06	2.25e-06	1.65e-06	2.97e-06	2.88e-06	2.75e-06	2.224e-05	7.51e-06	4.09e-06	3.74e-06	1.74e-06	1.99e-06	2.66e-06
EL 36	EL 36-2007-3	2.29e-06	2.1e-06	2.51e-06	2.86e-06	2.43e-06	2.77e-06	1.73e-06	2.85e-06	1.88e-06	3.37e-06	1.91e-06	1.48e-06	1.75e-06	2.68e-06	2.31e-06	3.39e-06	1.29e-06	1.74e-06	1.46e-06	2.02e-06	1.25e-06	4.21e-06	4.02e-06	2.74e-06	2e-06	2.42e-06	2.53e-06	9.8e-07	5.15e-06	6.28e-06	2.54e-06	1.28e-06	8.8e-07	1.3e-06	1.32e-06	1.69e-06	1.65e-06	7.96e-06	2.72e-06	5.45e-06	2.31e-06	4.52e-06	6.43e-06	2.14e-06	2.88e-06	2.1e-06	3.73e-06	3.83e-06
EL 36	EL 36-2007-4	3.3e-06	4.89e-06	4.05e-06	3.45e-06	3.38e-06	3.86e-06	2.42e-06	4.38e-06	3.27e-06	5.7e-06	4.8e-06	5.33e-06	2.91e-06	3.69e-06	4.3e-06	3.91e-06	2.52e-06	1.5e-06	3.5e-06	3.84e-06	3.72e-06	5.28e-06	4.31e-06	1.74e-06	1.77e-06	2.23e-06	2.91e-06	3.2e-06	5.82e-06	5.98e-06	1.47e-06	1.73e-06	5.7e-07	1.98e-06	2.44e-06	6e-07	1.97e-06	4.47e-06	2.93e-06	8.53e-06	2.27e-06	3.24e-06	3.32e-06	3.21e-06	2.68e-06	2.1e-07	3.6e-07	2.6e-06
EL 36	EL 36-2007-5	5.02e-06	4.4e-06	3.91e-06	3.27e-06	4.43e-06	2.77e-06	4.91e-06	5.35e-06	3.15e-06	2.95e-06	1.83e-06	3.2e-06	3.66e-06	2.99e-06	3.45e-06	4.41e-06	1.91e-06	4.27e-06	5.07e-06	2.89e-06	3.17e-06	7.91e-06	4.45e-06	2.33e-06	2.32e-06	1.3e-06	1.73e-06	1.79e-06	4.92e-06	9.26e-06	1.19e-06	1.99e-06	1.9e-06	1.92e-06	2.46e-06	3.7e-06	6.35e-06	2.02e-06	2.44e-06	3.17e-06	7.56e-06	2.104e-05	7.19e-06	3.48e-06	4.11e-06	4.21e-06	1.34e-06	3.66e-06
EL 38	EL 38-2007-1	2.57e-06	2.97e-06	2.76e-06	4.28e-06	2.81e-06	3.19e-06	3.71e-06	2.61e-06	2.47e-06	4.14e-06	4.8e-06	5e-06	4.23e-06	2.36e-06	4.03e-06	4.1e-06	3.39e-06	3.96e-06	2.39e-06	2.53e-06	2.31e-06	9.37e-06	3.03e-06	3.41e-06	2e-06	3.27e-06	3.35e-06	3.85e-06	1.04e-05	9.83e-06	7.1e-07	4.62e-06	5.1e-07	4.54e-06	2.99e-06	2.44e-06	7.63e-06	4.91e-06	2.48e-06	3.88e-06	4.88e-06	6.92e-06	5.11e-06	1.973e-05	8.96e-06	4.03e-06	2.79e-06	5.68e-06
EL 38	EL 38-2007-1b	2.32e-06	4.16e-06	5.08e-06	6.99e-06	2.91e-06	4.53e-06	2.14e-06	4.11e-06	3.29e-06	3.44e-06	2.67e-06	4.62e-06	2.98e-06	5.33e-06	1.49e-06	2.62e-06	2.99e-06	1.72e-06	3.69e-06	3.6e-06	2.9e-06	9.45e-06	4.07e-06	1.98e-06	2.68e-06	1.66e-06	2.39e-06	1.13e-06	7.59e-06	7.14e-06	3.68e-06	3.31e-06	2.32e-06	3.46e-06	4.33e-06	3.77e-06	2.25e-06	3.64e-06	7.3e-06	2.04e-06	6.65e-06	5.42e-06	5.01e-06	1.88e-06	5.22e-06	4.16e-06	2.108e-05	7.44e-06
EL 38	EL 38-2007-2b	1.56e-06	4.07e-06	2.4e-06	1.76e-06	1.37e-06	1.48e-06	1.3e-06	1.42e-06	2.13e-06	2.82e-06	1.05e-06	2.25e-06	2.45e-06	2.02e-06	2.91e-06	2.73e-06	1.51e-06	1.57e-06	3.07e-06	1.42e-06	1.5e-06	6.86e-06	2.31e-06	1.35e-06	1.57e-06	2.62e-06	2.48e-06	1.75e-06	7.98e-06	6.47e-06	2.08e-06	8.6e-07	1.21e-06	1.75e-06	2.66e-06	2.84e-06	4.7e-06	2.66e-06	5.34e-06	3.5e-06	4.18e-06	3.77e-06	5.32e-06	3.13e-06	3.02e-06	1.913e-05	6.1e-06	5.01e-06
EL 38	EL 38-2007-3b	2.95e-06	4.06e-06	2.07e-06	3.52e-06	2.96e-06	3.24e-06	2.27e-06	4.07e-06	3.67e-06	2.95e-06	1.25e-06	1.96e-06	2.12e-06	2.95e-06	2.34e-06	3.49e-06	2.78e-06	1.53e-06	4.99e-06	2.18e-06	2.57e-06	1.051e-05	2.29e-06	3.61e-06	2.41e-06	2.55e-06	3.54e-06	1.73e-06	7.98e-06	5.81e-06	3.92e-06	3.39e-06	1.1e-06	3.67e-06	4.04e-06	2.85e-06	5.04e-06	4.83e-06	7.9e-06	3.02e-06	2.41e-06	2.73e-06	4.24e-06	1.63e-06	4.32e-06	3.31e-06	1.769e-05	5.3e-06
EL 38	EL 38-2007-4b	1.6e-06	3.65e-06	2.08e-06	2.95e-06	2.65e-06	2.65e-06	1.55e-06	1.86e-06	1.33e-06	1.47e-06	2.63e-06	2.56e-06	2.98e-06	1.41e-06	2.01e-06	1.64e-06	8.4e-07	2.11e-06	1.31e-06	1.62e-06	1.17e-06	7.58e-06	1.64e-06	1.56e-06	9.5e-07	1.97e-06	8.8e-07	1.96e-06	6.05e-06	6.19e-06	1.22e-06	1.08e-06	4.1e-07	3e-07	1.01e-06	5.1e-07	1.5e-06	9.8e-07	4.18e-06	1.38e-06	1.29e-06	3.73e-06	2.21e-06	5.9e-07	4.46e-06	1.335e-05	1.72e-06	2.95e-06
EL 38	EL 38-2007-5b	3.07e-06	2.74e-06	2.19e-06	1.27e-06	1.2e-06	2.64e-06	3.59e-06	2.96e-06	4.13e-06	1.6e-06	2.49e-06	1.53e-06	2.55e-06	2.54e-06	3.62e-06	1.88e-06	1.93e-06	2.16e-06	1.38e-06	2.87e-06	3.15e-06	8.79e-06	3.58e-06	1.87e-06	2.49e-06	3.5e-06	2.23e-06	1.64e-06	1.011e-05	8.89e-06	2.04e-06	1.64e-06	2.43e-06	1.54e-06	1.98e-06	2.4e-06	6.23e-06	3.7e-06	4.33e-06	5.99e-06	4.03e-06	5.56e-06	4.92e-06	2.59e-06	2.623e-05	2.92e-06	3.2e-06	6.02e-06
EL 32	EL 32-2008-1	7.08e-06	6.36e-06	1.117e-05	8.94e-06	1.125e-05	5.97e-06	7.45e-06	1.011e-05	6.9e-06	9.55e-06	9.55e-06	7.23e-06	1.021e-05	7.47e-06	4.35e-06	8.98e-06	3.59e-06	4.02e-06	4.76e-06	5.06e-06	1.339e-05	4.076e-05	5.41e-06	5.45e-06	2.64e-06	3.71e-06	4.4e-06	3.57e-06	4.128e-05	1.787e-05	5.59e-06	1.9e-06	5.82e-06	3.171e-05	2.65e-06	6.68e-06	2.96e-06	2.55e-06	4.43e-06	8.42e-06	1.2e-05	7.55e-06	3.75e-06	3.41e-06	9.39e-06	3.04e-06	8.1e-07	2.201e-05
EL 32	EL 32-2008-2	8.28e-06	1.051e-05	9.37e-06	1.025e-05	4.52e-06	6.36e-06	3.51e-06	4.75e-06	5.98e-06	4.7e-06	3.88e-06	5.86e-06	8.04e-06	9.32e-06	7.79e-06	8.14e-06	2.92e-06	6.77e-06	9.41e-06	6.11e-06	2.778e-05	1.73e-05	1.012e-05	5.64e-06	7.36e-06	5.06e-06	8.47e-06	1.102e-05	5.573e-05	1.911e-05	6.92e-06	8.09e-06	7.88e-06	3.315e-05	7.8e-06	6.01e-06	6.61e-06	7.04e-06	5.01e-06	8.91e-06	2.32e-05	1.365e-05	8.13e-06	7.6e-06	1.387e-05	5.5e-06	7.87e-06	4.088e-05
EL 32	EL 32-2008-3	9.72e-06	7.65e-06	6.08e-06	6.06e-06	9.34e-06	9.79e-06	8.51e-06	7.89e-06	5.67e-06	3.85e-06	7.51e-06	3.81e-06	6.41e-06	1.249e-05	6.07e-06	5.76e-06	9.11e-06	8.93e-06	8.36e-06	5.8e-06	1.786e-05	3.146e-05	6.81e-06	6.79e-06	5.96e-06	4.41e-06	3.97e-06	6.02e-06	5.434e-05	2.185e-05	1.04e-05	8.3e-06	5.94e-06	3.475e-05	6.96e-06	5.33e-06	3.92e-06	3.3e-06	5.72e-06	5.21e-06	1.861e-05	1.561e-05	7.81e-06	3.89e-06	2.201e-05	1.115e-05	7.18e-06	3.061e-05
EL 32	EL 32-2008-4	8.28e-06	1.52e-06	5.29e-06	9.57e-06	7.09e-06	1.084e-05	8.84e-06	1.11e-05	9.69e-06	1.229e-05	6.67e-06	6.46e-06	9.23e-06	4.7e-06	6.77e-06	7.48e-06	3.35e-06	5.6e-06	4.06e-06	4.92e-06	2.035e-05	3.503e-05	4.19e-06	5.92e-06	4.85e-06	4.41e-06	7.86e-06	6.12e-06	5.127e-05	3.196e-05	4.99e-06	9.48e-06	8.75e-06	3.117e-05	8.49e-06	3.41e-06	8.45e-06	5.3e-06	3.27e-06	2.86e-06	2.125e-05	7.95e-06	1.312e-05	7.54e-06	1.607e-05	7.16e-06	4.22e-06	3.18e-05
EL 32	EL 32-2008-5	9.85e-06	7.2e-06	8.93e-06	7.65e-06	7.87e-06	8.86e-06	7.76e-06	6.32e-06	8.18e-06	8.35e-06	5.67e-06	8.87e-06	6.75e-06	9.18e-06	6.59e-06	4.71e-06	1.122e-05	6.14e-06	1.269e-05	5.87e-06	1.805e-05	3.883e-05	1e-05	8.59e-06	6.76e-06	3.52e-06	5.99e-06	1.282e-05	5.356e-05	2.932e-05	8.33e-06	9.8e-06	6.86e-06	3.512e-05	8.74e-06	5.44e-06	5.29e-06	6.52e-06	6.65e-06	8.32e-06	1.581e-05	1.283e-05	1.057e-05	8.41e-06	1.947e-05	7.54e-06	3.71e-06	3.07e-05
EL 35	EL35-2008-1	3.29e-06	1.98e-06	4.3e-06	2.7e-06	3.03e-06	2.92e-06	4.03e-06	5.88e-06	5.86e-06	2.47e-06	1.65e-06	4.42e-06	3.06e-06	4.29e-06	4.25e-06	4.16e-06	2.07e-06	2.59e-06	3.36e-06	1.77e-06	3.65e-06	2.857e-05	2.7e-07	2.75e-06	1.86e-06	7.6e-07	2.84e-06	1.38e-06	2.585e-05	3.181e-05	2.18e-06	5e-07	2.82e-06	5.122e-05	2.85e-06	1.67e-06	2.72e-06	1.02e-06	1.37e-06	2.23e-06	6e-07	2.89e-06	1.88e-06	2.16e-06	3.81e-06	1.57e-06	2.18e-06	6.35e-06
EL 35	EL35-2008-2	6.66e-06	5.22e-06	7.53e-06	1.62e-06	3.5e-06	4.39e-06	1.89e-06	3.91e-06	4.82e-06	5.05e-06	9.18e-06	5.31e-06	3.98e-06	4.95e-06	4.25e-06	4.29e-06	3.19e-06	4.98e-06	4.32e-06	3.23e-06	3.4e-06	3.435e-05	4.77e-06	3.75e-06	4.72e-06	5.39e-06	4.71e-06	6.44e-06	2.693e-05	2.974e-05	2.51e-06	3.64e-06	4.9e-06	5.382e-05	6.7e-06	3.75e-06	4.29e-06	4.59e-06	3.38e-06	3.11e-06	7.1e-06	1.039e-05	5.53e-06	1.51e-05	4.66e-06	6.92e-06	8.91e-06	1.402e-05
EL 35	EL35-2008-3	3.76e-06	2.7e-06	2.84e-06	4.21e-06	4.69e-06	2.94e-06	5.11e-06	4.21e-06	4.69e-06	4.23e-06	3.44e-06	3.68e-06	1.73e-06	8.13e-06	4.89e-06	3.23e-06	4.61e-06	1.31e-06	2.93e-06	3.33e-06	2.76e-06	2.906e-05	2.91e-06	1.63e-06	3.23e-06	2.26e-06	3.62e-06	4.42e-06	2.929e-05	3.105e-05	2.57e-06	3.47e-06	4.42e-06	5.104e-05	6.19e-06	5.35e-06	2.71e-06	2.77e-06	3.21e-06	2.19e-06	4.49e-06	1.053e-05	8.58e-06	4.12e-06	7.86e-06	1.96e-06	3.12e-06	1.277e-05
EL 35	EL35-2008-4	3.82e-06	4.18e-06	3.75e-06	1.04e-05	4.29e-06	4.9e-06	3.34e-06	6.06e-06	7.74e-06	6.28e-06	3.67e-06	3.99e-06	4.34e-06	6.23e-06	3.15e-06	4.67e-06	3.5e-06	5.71e-06	5.04e-06	4.17e-06	4.95e-06	3.052e-05	4.46e-06	2.81e-06	4.11e-06	3.02e-06	3.41e-06	6.09e-06	3.258e-05	2.521e-05	4.49e-06	5.12e-06	5.52e-06	5.426e-05	7.4e-06	6.25e-06	2.52e-06	6.52e-06	4.7e-06	2.38e-06	5.43e-06	9.56e-06	7.66e-06	9.64e-06	1.65e-05	6.23e-06	3.38e-06	2.171e-05
EL 35	EL35-2008-5	3.34e-06	2.8e-06	3.47e-06	3.35e-06	3.57e-06	3.29e-06	6.52e-06	5.11e-06	3.01e-06	4.98e-06	6.02e-06	3.97e-06	4.34e-06	8.41e-06	3.14e-06	5.32e-06	3.19e-06	3.96e-06	3.34e-06	3.05e-06	3.41e-06	3.609e-05	2.85e-06	4.01e-06	4.8e-06	5.59e-06	4.18e-06	4.94e-06	3.205e-05	3.321e-05	4.48e-06	3.43e-06	3.87e-06	5.686e-05	5.71e-06	7.84e-06	5.06e-06	6.04e-06	4.94e-06	3.1e-06	7.25e-06	7.09e-06	7.05e-06	1.245e-05	1.25e-05	6.18e-06	4.72e-06	1.428e-05
EL 36	EL36-2008-1	3.79e-06	4.44e-06	3.02e-06	2.57e-06	2.31e-06	3.74e-06	4.12e-06	2.27e-06	4.15e-06	3.75e-06	1.68e-06	2.48e-06	2.34e-06	3.06e-06	2.92e-06	7.04e-06	2.12e-06	3.18e-06	2.31e-06	4.51e-06	1.64e-06	1.055e-05	3.94e-06	1.21e-06	2.51e-06	2.05e-06	2.34e-06	1.78e-06	8.91e-06	1.005e-05	3.04e-06	9.4e-07	1.04e-06	2.75e-06	7e-07	2e-06	2.87e-06	2.24e-06	2.52e-06	6.77e-06	1.287e-05	3.25e-06	4.43e-06	1.68e-06	5.25e-06	9.8e-07	1.1e-06	4.6e-06
EL 36	EL36-2008-2	4.14e-06	2.35e-06	4.65e-06	3.13e-06	4.16e-06	5.34e-06	5.1e-06	2.27e-06	2.98e-06	1.88e-06	2.13e-06	3.35e-06	1.81e-06	2.62e-06	1.38e-06	3.41e-06	1.26e-06	1.63e-06	2.52e-06	1.24e-06	1.39e-06	7.89e-06	1.78e-06	2.59e-06	1.59e-06	1.67e-06	2.84e-06	1.76e-06	6.6e-06	8.15e-06	2.4e-06	1.16e-06	8.5e-07	1.81e-06	2.56e-06	1.61e-06	1.49e-06	1.87e-06	1.86e-06	6.86e-06	1.177e-05	6.22e-06	1.99e-06	1.19e-06	1.24e-06	1.84e-06	1.64e-06	3.42e-06
EL 36	EL36-2008-3	5.01e-06	2.64e-06	1.48e-06	4.25e-06	2.85e-06	4.04e-06	4.51e-06	2.39e-06	2.34e-06	3.76e-06	3.74e-06	3.81e-06	2.9e-06	6.19e-06	4.5e-06	4.25e-06	3.34e-06	2.62e-06	4.83e-06	1.86e-06	3.7e-06	8.59e-06	3.66e-06	1.83e-06	3.57e-06	9.3e-07	1.59e-06	2.07e-06	8.4e-06	1.008e-05	1.43e-06	3.22e-06	3.27e-06	3.37e-06	2.74e-06	5.65e-06	3.88e-06	3.53e-06	1.18e-06	9.08e-06	3.67e-06	6.11e-06	1.869e-05	3.96e-06	5.58e-06	3.04e-06	4.09e-06	7.71e-06
EL 36	EL36-2008-4	1.85e-06	2.18e-06	1.15e-06	1.8e-06	3.19e-06	4.46e-06	4.21e-06	4.74e-06	3.41e-06	1.86e-06	1.63e-06	4.1e-06	2.26e-06	4.59e-06	4.87e-06	4.18e-06	1.67e-06	2.45e-06	2.51e-06	1.64e-06	2.81e-06	8.73e-06	4.04e-06	1.9e-06	3.31e-06	3.28e-06	8.9e-07	3.75e-06	9.14e-06	1.054e-05	1.63e-06	3.99e-06	4.1e-06	3.66e-06	2.55e-06	3.16e-06	3.73e-06	2.86e-06	3.12e-06	8.34e-06	3.76e-06	1.774e-05	5.33e-06	2.5e-06	6.74e-06	4.09e-06	1.71e-06	6.05e-06
EL 36	EL36-2008-5	3.68e-06	5.27e-06	3.61e-06	2.31e-06	2.25e-06	3.36e-06	3e-06	2.61e-06	2.93e-06	2.1e-06	1.6e-06	2.57e-06	3.48e-06	2.84e-06	3.93e-06	7.41e-06	4.27e-06	3.32e-06	3.07e-06	3.27e-06	1.94e-06	1.036e-05	2.6e-06	2.32e-06	1.95e-06	2.42e-06	2.47e-06	1.72e-06	9.72e-06	1.126e-05	2.57e-06	2.18e-06	1.36e-06	2.44e-06	4.23e-06	2.42e-06	3.27e-06	1.72e-06	2.36e-06	8.7e-06	9.14e-06	9.14e-06	4.96e-06	2e-06	4.85e-06	2.3e-06	3.1e-06	6.89e-06
EL 38	EL38-2008-1	1.8e-06	2.18e-06	2.87e-06	4.34e-06	1.38e-06	3.3e-06	3.5e-06	3.86e-06	3.07e-06	3.17e-06	1.56e-06	2.18e-06	9.3e-07	4.64e-06	3.58e-06	3.53e-06	1.8e-06	2.91e-06	3.14e-06	1.51e-06	3.38e-06	1.18e-05	2.2e-06	1.74e-06	2.76e-06	2.14e-06	2.53e-06	2.57e-06	1.145e-05	3.25e-06	3.53e-06	2.51e-06	2.22e-06	1.67e-06	1.97e-06	4.27e-06	3.8e-06	2.32e-06	8.97e-06	2.36e-06	2.13e-06	9.27e-06	4.11e-06	2.11e-06	4.49e-06	4.8e-06	3.74e-06	5.35e-06
EL 38	EL38-2008-2	2.38e-06	3.31e-06	3.12e-06	1.53e-06	2.31e-06	2.88e-06	3.34e-06	1.39e-06	3.33e-06	3.83e-06	4.03e-06	2.71e-06	1.72e-06	2.63e-06	2.31e-06	3.77e-06	4.15e-06	1.97e-06	2.92e-06	1.62e-06	2.1e-06	7.81e-06	2.61e-06	2.8e-06	3.18e-06	2.64e-06	1.29e-06	3.06e-06	1.187e-05	6.13e-06	2.44e-06	2.03e-06	3.07e-06	1.85e-06	3.1e-06	2.38e-06	3.39e-06	2.82e-06	7.8e-06	1.97e-06	2.71e-06	7.57e-06	4.43e-06	2.57e-06	6.1e-06	2.96e-06	2.96e-06	8.34e-06
EL 38	EL38-2008-3	3.67e-06	2.42e-06	2.47e-06	3.09e-06	1.56e-06	1.96e-06	1.33e-06	2e-06	3.69e-06	2.8e-06	1.42e-06	2.29e-06	1.48e-06	3.02e-06	2.33e-06	2.7e-06	2.34e-06	6.5e-07	2.71e-06	1.16e-06	1.38e-06	9.92e-06	1.41e-06	1.29e-06	1.87e-06	2.3e-06	1.12e-06	1.62e-06	8.84e-06	3.25e-06	1.28e-06	4.2e-07	1.15e-06	7.7e-07	5.3e-07	6.4e-07	1.69e-06	1.14e-06	4.85e-06	1.44e-06	1.71e-06	1.74e-06	1.82e-06	1.15e-06	2.69e-06	8e-07	8.4e-07	3.17e-06
EL 38	EL38-2008-4	3.04e-06	3.52e-06	2.68e-06	1.6e-06	2.34e-06	3.62e-06	2.55e-06	3.71e-06	1.7e-06	2.43e-06	4.76e-06	3.36e-06	1.23e-06	2e-06	2.27e-06	4e-06	2.88e-06	4.8e-06	2.64e-06	4.63e-06	2.41e-06	1.006e-05	2.28e-06	4.81e-06	2.99e-06	4.76e-06	3.36e-06	3.28e-06	1.355e-05	5.93e-06	2.94e-06	2.9e-06	1.67e-06	3.32e-06	4.94e-06	3.23e-06	3.51e-06	2.8e-06	6.04e-06	1.44e-06	3.33e-06	7.56e-06	3.31e-06	3.14e-06	5.25e-06	3.81e-06	3.34e-06	7.36e-06
EL 38	EL38-2008-5	2.442e-05	2.41e-05	2.28e-05	2.216e-05	2.375e-05	2.449e-05	1.989e-05	2.139e-05	2.346e-05	2.222e-05	2.35e-05	2.149e-05	2.236e-05	2.521e-05	2.481e-05	2.546e-05	2.362e-05	2.515e-05	2.501e-05	2.396e-05	2.107e-05	3.122e-05	2.153e-05	2.46e-05	2.16e-05	2.5e-05	2.231e-05	2.2e-05	3.485e-05	2.855e-05	2.238e-05	2.229e-05	2.227e-05	2.227e-05	2.317e-05	2.062e-05	2.513e-05	2.396e-05	3.079e-05	2.408e-05	2.395e-05	2.613e-05	2.899e-05	2.53e-05	2.318e-05	2.361e-05	2.532e-05	3.032e-05
Kruskal-Wallis test
	Chi-sq	26.9981	16.3969	23.6107	21.82	29.7077	23.7867	16.017	20.0313	22.4608	20.8006	19.8601	14.1402	25.0557	23.5651	17.0367	20.9213	18.8505	12.0579	19.9188	16.3958	18.2689	36.7439	13.9448	16.589	14.9387	7.66503	18.105	16.9298	39.0869	33.2241	18.9713	9.33702	19.8097	39.1377	16.8396	12.9294	8.40199	9.96232	28.0051	21.2495	16.3538	9.77605	20.4066	14.7196	31.7106	24.2114	18.4143	23.7895
	d.f.	8	8	8	8	8	8	8	8	8	8	8	8	8	8	8	8	8	8	8	8	8	8	8	8	8	8	8	8	8	8	8	8	8	8	8	8	8	8	8	8	8	8	8	8	8	8	8	8
	p-value	0.000707517	0.0370392	0.00266263	0.00526044	0.000238054	0.00248821	0.042138	0.0102184	0.00413015	0.00769644	0.0108783	0.0781825	0.00152112	0.00270962	0.0297292	0.00735933	0.0156797	0.148641	0.0106477	0.0370524	0.0192983	1.28264e-05	0.0832159	0.0346849	0.0603481	0.466856	0.0204527	0.030849	4.73618e-06	5.6116e-05	0.0150137	0.314668	0.0110805	4.63454e-06	0.0318235	0.114301	0.395219	0.26768	0.000473271	0.00651335	0.0375872	0.281097	0.00890245	0.0648333	0.000104937	0.00211194	0.018326	0.00248553
p value		0.05		Total of selected significantly different "SIG DIF"				217
	Significantly different	SIG DIF	SIG DIF	SIG DIF	SIG DIF	SIG DIF	SIG DIF	SIG DIF	SIG DIF	SIG DIF	SIG DIF	SIG DIF	-	SIG DIF	SIG DIF	SIG DIF	SIG DIF	SIG DIF	-	SIG DIF	SIG DIF	SIG DIF	SIG DIF	-	SIG DIF	-	-	SIG DIF	SIG DIF	SIG DIF	SIG DIF	SIG DIF	-	SIG DIF	SIG DIF	SIG DIF	-	-	-	SIG DIF	SIG DIF	SIG DIF	-	SIG DIF	-	SIG DIF	SIG DIF	SIG DIF	SIG DIF
Multiple Wilcoxon Rank Sum test
	EL 35 : EL 32 2007
	Statistic	20	18	20	14	15	16	15	15	13.5	15	16	-	15	13	15	13	23	-	20	17	12	25	-	10	-	-	10	5	25	21	4	-	9	20	8	-	-	-	4.5	8	9	-	0	-	9	6	4	13
	p-value	0.150794	0.309524	0.150794	0.84127	0.690476	0.547619	0.690476	0.690476	0.916563	0.690476	0.547619	-	0.690476	1	0.690476	1	0.031746	-	0.150794	0.420635	1	0.00793651	-	0.690476	-	-	0.690476	0.150794	0.00793651	0.0936926	0.0952381	-	0.547619	0.150794	0.420635	-	-	-	0.116074	0.420635	0.547619	-	0.0119252	-	0.547619	0.222222	0.0952381	1
	EL 35 : EL 32 2008
	Statistic	25	20	23	20	24	25	22	22	21	18	19	-	25	19	24	24	18	-	22	25	25	17	-	25	-	-	22	18	25	5	25	-	25	0	19	-	-	-	20	23	25	-	19	-	21	19	14	25
	p-value	0.0119252	0.150794	0.031746	0.150794	0.015873	0.00793651	0.0555556	0.0555556	0.0952381	0.309524	0.222222	-	0.0119252	0.222222	0.0211767	0.015873	0.294802	-	0.0555556	0.00793651	0.00793651	0.420635	-	0.00793651	-	-	0.0555556	0.309524	0.00793651	0.150794	0.00793651	-	0.00793651	0.00793651	0.222222	-	-	-	0.150794	0.031746	0.00793651	-	0.222222	-	0.0952381	0.222222	0.84127	0.00793651
	EL 34 : EL 32 2007
	Statistic	16	17	10	10	12	8	10	9.5	8	9	9	-	7	13	12	8	10	-	16	11	9	10	-	6	-	-	13	11	16	15	7	-	13	4	9	-	-	-	10	12	10.5	-	9	-	13	7	12	12
	p-value	0.547619	0.420635	0.690476	0.690476	1	0.420635	0.690476	0.600402	0.420635	0.547619	0.547619	-	0.309524	1	1	0.420635	0.690476	-	0.547619	0.84127	0.547619	0.690476	-	0.222222	-	-	1	0.84127	0.547619	0.690476	0.309524	-	1	0.0952381	0.547619	-	-	-	0.690476	1	0.753298	-	0.547619	-	1	0.309524	1	1
	EL 36 : EL 32 2007
	Statistic	25	25	22	25	25	22	21	20	20	21	19	-	23	24	20	14	25	-	24	22	14	25	-	15.5	-	-	15	17	25	25	17	-	20	25	21	-	-	-	0	2	13	-	1	-	0	5	10	21.5
	p-value	0.00793651	0.00793651	0.0555556	0.00793651	0.00793651	0.0593271	0.0952381	0.150794	0.150794	0.0952381	0.222222	-	0.031746	0.015873	0.150794	0.84127	0.00793651	-	0.015873	0.0555556	0.84127	0.00793651	-	0.600402	-	-	0.690476	0.420635	0.00793651	0.00793651	0.420635	-	0.150794	0.00793651	0.0952381	-	-	-	0.00793651	0.031746	1	-	0.015873	-	0.00793651	0.150794	0.690476	0.0749129
	EL 36 : EL 32 2008
	Statistic	0	5	0	0	0	0	4	0	0	0	0	-	0	1	2	4	4	-	2	0	0	0	-	0	-	-	0	1	0	0	0	-	0	0	2	-	-	-	0	16	1	-	8	-	0	1.5	6	0
	p-value	0.0119252	0.150794	0.00793651	0.00793651	0.00793651	0.00793651	0.0952381	0.0119252	0.00793651	0.00793651	0.00793651	-	0.00793651	0.015873	0.031746	0.0952381	0.0952381	-	0.031746	0.00793651	0.00793651	0.00793651	-	0.00793651	-	-	0.00793651	0.015873	0.00793651	0.00793651	0.00793651	-	0.00793651	0.00793651	0.031746	-	-	-	0.00793651	0.547619	0.015873	-	0.420635	-	0.00793651	0.027803	0.222222	0.00793651
	EL 38 : EL 32 2007
	Statistic	30	30	27	25	30	25	28	26	23	29	25	-	28	29	25	27	30	-	29	28	18	30	-	16	-	-	18	18	30	30	13	-	21	30	15	-	-	-	0	5	14	-	2	-	0	0	0	10.5
	p-value	0.004329	0.004329	0.030303	0.0822511	0.004329	0.0822511	0.017316	0.0519481	0.177489	0.00865801	0.0822511	-	0.0221735	0.00865801	0.0822511	0.030303	0.004329	-	0.00865801	0.017316	0.662338	0.004329	-	0.930736	-	-	0.662338	0.662338	0.00796941	0.004329	0.792208	-	0.329004	0.004329	1	-	-	-	0.004329	0.0822511	0.930736	-	0.017316	-	0.004329	0.004329	0.004329	0.464192
	EL 38 : EL 32 2008
	Statistic	5	9	5	5	5	5	5	5	5	5	7	-	5	5	5	5	8	-	5	5	4	1	-	5	-	-	5	5	0	3	5	-	5	0	7	-	-	-	21	5	5	-	7	-	5	7	10	1
	p-value	0.142457	0.547619	0.150794	0.150794	0.150794	0.150794	0.150794	0.150794	0.150794	0.150794	0.309524	-	0.150794	0.150794	0.150794	0.150794	0.420635	-	0.150794	0.150794	0.0952381	0.015873	-	0.150794	-	-	0.150794	0.150794	0.00793651	0.0593271	0.150794	-	0.150794	0.00793651	0.309524	-	-	-	0.0952381	0.142457	0.150794	-	0.309524	-	0.150794	0.309524	0.690476	0.015873
	Bonferroni correction			Global p-value		0.05
	Considered if p-value lower than (global p-value / 7) =							0.00714286
	EL 35 : EL 32 2007	-	-	-	-	-	-	-	-	-	-	-	-	-	-	-	-	-	-	-	-	-	-	-	-	-	-	-	-	-	-	-	-	-	-	-	-	-	-	-	-	-	-	-	-	-	-	-	-
	EL 35 : EL 32 2008	-	-	-	-	-	-	-	-	-	-	-	-	-	-	-	-	-	-	-	-	-	-	-	-	-	-	-	-	-	-	-	-	-	-	-	-	-	-	-	-	-	-	-	-	-	-	-	-
	EL 34 : EL 32 2007	-	-	-	-	-	-	-	-	-	-	-	-	-	-	-	-	-	-	-	-	-	-	-	-	-	-	-	-	-	-	-	-	-	-	-	-	-	-	-	-	-	-	-	-	-	-	-	-
	EL 36 : EL 32 2007	-	-	-	-	-	-	-	-	-	-	-	-	-	-	-	-	-	-	-	-	-	-	-	-	-	-	-	-	-	-	-	-	-	-	-	-	-	-	-	-	-	-	-	-	-	-	-	-
	EL 36 : EL 32 2008	-	-	-	-	-	-	-	-	-	-	-	-	-	-	-	-	-	-	-	-	-	-	-	-	-	-	-	-	-	-	-	-	-	-	-	-	-	-	-	-	-	-	-	-	-	-	-	-
	EL 38 : EL 32 2007	SIG DIF	SIG DIF	-	-	SIG DIF	-	-	-	-	-	-	-	-	-	-	-	SIG DIF	-	-	-	-	SIG DIF	-	-	-	-	-	-	-	SIG DIF	-	-	-	SIG DIF	-	-	-	-	SIG DIF	-	-	-	-	-	SIG DIF	SIG DIF	SIG DIF	-
	EL 38 : EL 32 2008	-	-	-	-	-	-	-	-	-	-	-	-	-	-	-	-	-	-	-	-	-	-	-	-	-	-	-	-	-	-	-	-	-	-	-	-	-	-	-	-	-	-	-	-	-	-	-	-
	Do not delete
	1	20	18	20	14	15	16	15	15	13.5	15	16	18	15	13	15	13	23	9	20	17	12	25	9	10	7	10	10	5	25	21	4	8	9	20	8	12	6	7.5	4.5	8	9	17	0	8	9	6	4	13
	2	0.150794	0.309524	0.150794	0.84127	0.690476	0.547619	0.690476	0.690476	0.916563	0.690476	0.547619	0.309524	0.690476	1	0.690476	1	0.031746	0.547619	0.150794	0.420635	1	0.00793651	0.547619	0.690476	0.309524	0.690476	0.690476	0.150794	0.00793651	0.0936926	0.0952381	0.420635	0.547619	0.150794	0.420635	1	0.222222	0.345742	0.116074	0.420635	0.547619	0.420635	0.0119252	0.420635	0.547619	0.222222	0.0952381	1
	3	25	20	23	20	24	25	22	22	21	18	19	21	25	19	24	24	18	22	22	25	25	17	23	25	21	15	22	18	25	5	25	21	25	0	19	13	21	15.5	20	23	25	19	19	8	21	19	14	25
	4	0.0119252	0.150794	0.031746	0.150794	0.015873	0.00793651	0.0555556	0.0555556	0.0952381	0.309524	0.222222	0.0952381	0.0119252	0.222222	0.0211767	0.015873	0.294802	0.0555556	0.0555556	0.00793651	0.00793651	0.420635	0.031746	0.00793651	0.0952381	0.675174	0.0555556	0.309524	0.00793651	0.150794	0.00793651	0.0952381	0.00793651	0.00793651	0.222222	1	0.0952381	0.600402	0.150794	0.031746	0.00793651	0.222222	0.222222	0.420635	0.0952381	0.222222	0.84127	0.00793651
	5	16	17	10	10	12	8	10	9.5	8	9	9	17	7	13	12	8	10	11	16	11	9	10	12	6	7	12	13	11	16	15	7	8	13	4	9	15	9	10	10	12	10.5	17	9	14	13	7	12	12
	6	0.547619	0.420635	0.690476	0.690476	1	0.420635	0.690476	0.600402	0.420635	0.547619	0.547619	0.420635	0.309524	1	1	0.420635	0.690476	0.84127	0.547619	0.84127	0.547619	0.690476	1	0.222222	0.309524	1	1	0.84127	0.547619	0.690476	0.309524	0.420635	1	0.0952381	0.547619	0.690476	0.547619	0.690476	0.690476	1	0.753298	0.420635	0.547619	0.84127	1	0.309524	1	1
	7	25	25	22	25	25	22	21	20	20	21	19	19	23	24	20	14	25	13	24	22	14	25	5	15.5	16	13	15	17	25	25	17	17	20	25	21	15	10	5	0	2	13	15	1	5	0	5	10	21.5
	8	0.00793651	0.00793651	0.0555556	0.00793651	0.00793651	0.0593271	0.0952381	0.150794	0.150794	0.0952381	0.222222	0.222222	0.031746	0.015873	0.150794	0.84127	0.00793651	1	0.015873	0.0555556	0.84127	0.00793651	0.150794	0.600402	0.547619	1	0.690476	0.420635	0.00793651	0.00793651	0.420635	0.420635	0.150794	0.00793651	0.0952381	0.690476	0.690476	0.150794	0.00793651	0.031746	1	0.690476	0.015873	0.150794	0.00793651	0.150794	0.690476	0.0749129
	9	0	5	0	0	0	0	4	0	0	0	0	1.5	0	1	2	4	4	0	2	0	0	0	0	0	2	0	0	1	0	0	0	3	0	0	2	3	3	3	0	16	1	7	8	2	0	1.5	6	0
	10	0.0119252	0.150794	0.00793651	0.00793651	0.00793651	0.00793651	0.0952381	0.0119252	0.00793651	0.00793651	0.00793651	0.027803	0.00793651	0.015873	0.031746	0.0952381	0.0952381	0.00793651	0.031746	0.00793651	0.00793651	0.00793651	0.00793651	0.00793651	0.031746	0.0119252	0.00793651	0.015873	0.00793651	0.00793651	0.00793651	0.0555556	0.00793651	0.00793651	0.031746	0.0555556	0.0555556	0.0555556	0.00793651	0.547619	0.015873	0.309524	0.420635	0.031746	0.00793651	0.027803	0.222222	0.00793651
	11	30	30	27	25	30	25	28	26	23	29	25	24	28	29	25	27	30	17	29	28	18	30	14.5	16	24	12	18	18	30	30	13	18	21	30	15	15	6	7	0	5	14	28	2	8	0	0	0	10.5
	12	0.004329	0.004329	0.030303	0.0822511	0.004329	0.0822511	0.017316	0.0519481	0.177489	0.00865801	0.0822511	0.125541	0.0221735	0.00865801	0.0822511	0.030303	0.004329	0.792208	0.00865801	0.017316	0.662338	0.004329	1	0.930736	0.125541	0.662338	0.662338	0.662338	0.00796941	0.004329	0.792208	0.662338	0.329004	0.004329	1	1	0.125541	0.177489	0.004329	0.0822511	0.930736	0.017316	0.017316	0.246753	0.004329	0.004329	0.004329	0.464192
	13	5	9	5	5	5	5	5	5	5	5	7	5	5	5	5	5	8	6	5	5	4	1	5	5	8	9	5	5	0	3	5	8	5	0	7	6	8	7	21	5	5	9	7	5	5	7	10	1
	14	0.142457	0.547619	0.150794	0.150794	0.150794	0.150794	0.150794	0.150794	0.150794	0.150794	0.309524	0.150794	0.150794	0.150794	0.150794	0.150794	0.420635	0.222222	0.150794	0.150794	0.0952381	0.015873	0.150794	0.150794	0.420635	0.529619	0.150794	0.150794	0.00793651	0.0593271	0.150794	0.420635	0.150794	0.00793651	0.309524	0.222222	0.420635	0.309524	0.0952381	0.142457	0.150794	0.547619	0.309524	0.150794	0.150794	0.309524	0.690476	0.015873
[truncated: 195 more columns]
