# Supplementary material for: Transcript and metabolite analysis in Trincadeira cultivar reveals novel information regarding the dynamics of grape ripening
Source: BMC Plant Biol. 2011 Nov 2;11:149. doi: 10.1186/1471-2229-11-149 (PMC3215662; doi:10.1186/1471-2229-11-149)
Supplement: Additional file 5 — Core set (7130 probesets) and conserved set (3451 probesets) of modulated genes during ripening. Information concerning fold change values, expression profile cluster, annotation, functional category and their distribution within clusters is provided. [file 1471-2229-11-149-S5.XLSX]

## Sheet: gene core set_7130
ProbeID	FC 2007 34vs32	FC 2007 35vs32	FC 2007 36vs32	FC 2008 35vs32	FC 2008 36vs32	Unique gene 12x ID	Annotation	Functional category 1	Functional category 2	Functional category 3	Functional category 4	Redundant_grapegen_probesets
VVTU100_at	.	.	1,74	.	1,8	GSVIVT01031554001	TTN9 (TITAN9)	Unknown	.	.	.	VVTU100_at
VVTU10005_at	.	-5,75	-7,45	-4,89	-11,43	GSVIVT01025255001	Unknown protein	Unknown	.	.	.	VVTU10005_at
VVTU10012_at	.	.	1,64	.	1,81	GSVIVT01000650001	Orotidine-5'-phosphate decarboxylase.	Metabolism.Primary metabolism.Nucleobase, nucleoside, nucleotide, nucleic acid metabolism.Nucleotide metabolism.Pyrimidine metabolism	.	.	.	VVTU10012_at
VVTU10014_at	.	2,43	2,0	2,3	1,86	GSVIVT01033376001	thioredoxin 2	Cellular process.Cellular homeostasis.Cell redox homeostasis	.	.	.	VVTU10014_at VVTU23281_at
VVTU10022_at	.	1,67	3,22	.	2,24	GSVIVT01020010001	Unknown protein	Unknown	.	.	.	VVTU10022_at
VVTU10025_at	.	-4,59	-21,84	-1,91	-17,69	.	lateral organ boundaries protein 1	Regulation overview.Regulation of gene expression.Regulation of transcription.Transcription factor.AS2 family transcription factor	.	.	.	VVTU10025_at
VVTU10026_at	.	1,6	2,12	1,97	3,04	.	SWIB complex BAF60b domain-containing protein	Unknown	.	.	.	VVTU10026_at VVTU13074_at
VVTU10028_at	.	.	-1,87	.	-3,37	GSVIVT01007796001	Unknown protein	Unknown	.	.	.	VVTU10028_at
VVTU1004_at	.	.	-2,23	.	-1,56	GSVIVT01020815001	aldo/keto reductase	Metabolism.Primary metabolism.Carbohydrate metabolism.Carbohydrate oxidation reduction	.	.	.	VVTU1004_at
VVTU10042_s_at	2,27	1,87	.	2,52	.	GSVIVT01028006001	glycosyl hydrolase family 1 protein	Metabolism.Primary metabolism.Carbohydrate metabolism.Carbohydrate catabolism	.	.	.	VVTU15163_s_at VVTU6282_at VVTU10042_s_at
VVTU10057_at	.	-1,56	-2,96	.	-2,72	GSVIVT01016528001	XH/XS domain-containing protein	Unknown	.	.	.	VVTU10057_at
VVTU1008_at	.	-3,8	-3,71	-2,96	-3,79	GSVIVT01006098001	Armadillo/beta-catenin repeat	Unknown	.	.	.	VVTU1008_at
VVTU10085_at	.	-1,51	-1,52	-1,5	-1,59	GSVIVT01033689001	phosphatidylinositol-4-phosphate 5-kinase	Metabolism.Primary metabolism.Carbohydrate metabolism.Monosaccharide metabolism.Inositol phosphate metabolism	.	.	.	VVTU10085_at
VVTU10100_at	1,52	7,35	2,57	2,93	.	GSVIVT01008070001	Receptor protein kinase	Signalling.Signalling pathway.Protein kinase	.	.	.	VVTU10100_at VVTU11578_at
VVTU10102_at	.	-1,8	.	-1,99	2	GSVIVT01003156001	myb domain protein R1	Regulation overview.Regulation of gene expression.Regulation of transcription.Transcription factor.MYB family transcription factor	.	.	.	VVTU10102_at
VVTU10103_s_at	.	3,05	2,6	.	2,69	GSVIVT01031671001	Pirin	Unknown	.	.	.	VVTU10103_s_at VVTU8852_at
VVTU10110_at	.	3,16	10,2	7,29	7,92	GSVIVT01023236001	Octicosapeptide/Phox/Bem1p (PB1) domain-containing protein	Unknown	.	.	.	VVTU10110_at VVTU22346_at VVTU35716_at
VVTU10112_at	.	1,73	2,87	1,79	2,66	.	no hit	Unknown	.	.	.	VVTU10112_at
VVTU10117_at	.	.	2,03	.	4,55	GSVIVT01036465001	receptor protein kinase PERK1	Signalling.Signalling pathway.Protein kinase	.	.	.	VVTU8084_at VVTU10117_at
VVTU10119_at	.	.	1,5	.	1,8	GSVIVT01035905001	ZINC FINGER PROTEIN 3	Regulation overview.Regulation of gene expression.Regulation of transcription.Transcription factor.C2H2 family transcription factor	.	.	.	VVTU10119_at
VVTU1012_at	.	.	1,77	.	1,61	GSVIVT01033747001	pyruvate kinase, cytosolic isozyme	Metabolism.Primary metabolism.Carbohydrate metabolism.Glycolysis Gluconeogenesis.Glycolysis	.	.	.	VVTU18887_s_at VVTU1012_at
VVTU10123_at	.	84	14,72	12,86	35,39	.	Esterase/lipase/thioesterase	Unknown	.	.	.	VVTU10123_at
VVTU10127_at	.	1,59	3,68	2,95	4,12	GSVIVT01018827001	Zinc finger (CCCH-type) family protein	Regulation overview.Regulation of gene expression.Regulation of transcription.Transcription factor.C3H family transcription factor	.	.	.	VVTU10127_at VVTU5019_at
VVTU10142_at	.	.	1,51	.	1,62	GSVIVT01030624001	Histone-lysine N-methyltransferase ATXR2	Cellular process.Cellular component organization and biogenesis.Chromosome organization and biogenesis.Chromatin organization	Metabolism.Primary metabolism.Protein metabolism and modification.Protein modification.Protein methylation.Histone methylation	Regulation overview.Regulation of gene expression.Epigenetic regulation of gene expression	.	VVTU10142_at
VVTU10143_s_at	.	2,02	3,52	2,04	3,79	GSVIVT01027580001	1-acylglycerol-3-phosphate O-acyltransferase	Metabolism.Primary metabolism.Lipid metabolism.Glycerolipid metabolism.Glycerophospholipid metabolism.Glycerophospholipid biosynthesis	.	.	.	VVTU10143_s_at VVTU20708_s_at VVTU10144_at
VVTU10144_at	.	2,78	4,83	2,4	4,94	GSVIVT01027580001	1-acylglycerol-3-phosphate O-acyltransferase	Metabolism.Primary metabolism.Lipid metabolism.Glycerolipid metabolism.Glycerophospholipid metabolism.Glycerophospholipid biosynthesis	.	.	.	VVTU10143_s_at VVTU20708_s_at VVTU10144_at
VVTU10153_at	.	1,5	1,99	.	1,87	GSVIVT01003966001	Unknown protein	Unknown	.	.	.	VVTU10153_at
VVTU1016_at	.	-3,17	.	4,05	4,2	GSVIVT01021112001	DnaJ homolog, subfamily B, member 4	Metabolism.Primary metabolism.Protein metabolism and modification.Protein folding.Chaperone-mediated protein folding.HSP-mediated protein folding.HSP-mediated protein folding co-chaperone	.	.	.	VVTU1016_at
VVTU10167_at	.	2,58	1,93	.	2,53	.	unknown	Unknown	.	.	.	VVTU10167_at
VVTU1017_at	-2,49	-4,33	-17,43	-4,97	-19,18	GSVIVT01001270001	multi-copper oxidase (SKU5)	Metabolism.Cellular metabolism.Oxidation reduction.Copper oxidase family	.	.	.	VVTU1017_at VVTU3113_at
VVTU10179_at	.	.	2,07	1,77	2,42	GSVIVT01015287001	Phosphoinositide 3-kinase regulatory subunit 4	Metabolism.Cellular metabolism.Cellular catabolism.Autophagy	Signalling.Signalling pathway.Protein kinase	.	.	VVTU10179_at VVTU11288_at
VVTU1018_at	.	-3,04	-7,96	-2,18	-6,04	GSVIVT01013658001	Oxidoreductase N-terminal domain-containing	Unknown	.	.	.	VVTU1018_at
VVTU10184_s_at	.	1,91	1,82	.	1,52	GSVIVT01023199001	Unknown protein	Unknown	.	.	.	VVTU10184_s_at
VVTU1019_s_at	1,72	.	2,48	2,16	3,07	GSVIVT01036567001	mitochondrial substrate carrier family protein	Signalling.Signalling pathway.Calcium sensors and signalling	Transport overview.Mitochondrial membrane transport	.	.	VVTU15215_at VVTU1019_s_at
VVTU10198_at	.	-1,67	.	-1,7	.	GSVIVT01003866001	purine permease 5 PUP5	Transport overview.Macromolecule transport.Nucleotide transport	.	.	.	VVTU10198_at
VVTU10199_at	.	.	-1,72	-1,6	-1,82	GSVIVT01016821001	APM1 (Aminopeptidase M1)	Metabolism.Primary metabolism.Protein metabolism and modification.Proteolysis.Peptidase-mediated proteolysis	Signalling.Hormone signalling.Auxin signalling.Regulation of auxin transport	.	.	VVTU10199_at
VVTU102_at	.	.	1,6	.	1,64	GSVIVT01025828001	Cupin, RmlC-type	Unknown	.	.	.	VVTU102_at
VVTU10204_at	1,67	1,84	2,09	1,54	2,6	GSVIVT01015500001	Zinc finger (CCCH-type) family protein	Regulation overview.Regulation of gene expression.Regulation of transcription.Transcription factor.C3H family transcription factor	.	.	.	VVTU10204_at
VVTU10214_at	.	.	1,95	1,63	2,35	GSVIVT01031118001	PWWP domain-containing protein	Unknown	.	.	.	VVTU10214_at
VVTU10215_at	.	.	-2,15	.	-4,05	.	PBP1 (PINOID-BINDING PROTEIN 1)	Signalling.Signalling pathway.Calcium sensors and signalling	.	.	.	VVTU10215_at
VVTU1022_at	-1,95	-2,19	-13,67	-2,02	-22,79	GSVIVT01002632001	Unknown protein	Unknown	.	.	.	VVTU1022_at
VVTU10224_at	.	.	2,24	1,66	1,98	GSVIVT01015111001	replication protein A 70 kDa DNA-binding subunit	Metabolism.Primary metabolism.Nucleobase, nucleoside, nucleotide, nucleic acid metabolism.Nucleic acid metabolism.DNA metabolism.DNA replication	.	.	.	VVTU38670_at VVTU10224_at
VVTU10238_at	.	-1,6	-1,94	-1,88	-2,31	GSVIVT01030073001	glycosyl hydrolase family 17 protein	Metabolism.Primary metabolism.Carbohydrate metabolism.Carbohydrate catabolism	.	.	.	VVTU10238_at
VVTU1024_at	.	1,57	1,64	1,53	1,57	GSVIVT01037262001	signal peptide peptidase	Metabolism.Primary metabolism.Protein metabolism and modification.Proteolysis.Peptidase-mediated proteolysis	.	.	.	VVTU1024_at
VVTU10240_s_at	-1,95	-1,63	.	1,54	.	GSVIVT01017080001	phox (PX) domain-containing protein	Signalling.Signalling pathway.Phosphatidylinositol signalling	.	.	.	VVTU309_at VVTU10240_s_at
VVTU10266_at	-3,12	-4,36	-3,98	-1,74	-2,14	GSVIVT01032673001	Unknown protein	Unknown	.	.	.	VVTU10266_at
VVTU1027_s_at	.	-5,8	-17,56	-2,27	-13,57	GSVIVT01007784001	Aldehyde dehydrogenase 1 precursor	Metabolism.Primary metabolism.Lipid metabolism.Fatty acid metabolism	Metabolism.Primary metabolism.Organic acid metabolism.Carboxylic acid metabolism	.	.	VVTU1027_s_at
VVTU10271_at	.	.	-2,58	.	-1,7	GSVIVT01036645001	Unknown protein	Unknown	.	.	.	VVTU13315_at VVTU10271_at VVTU31027_at
VVTU10277_at	-1,9	-2,06	-2,12	-2,14	-2,43	GSVIVT01027428001	FAD-binding domain-containing protein	Unknown	.	.	.	VVTU10277_at
VVTU1028_at	-4,06	-35,4	-53,03	-15,15	-41,84	GSVIVT01016691001	lipase GDSL 1	Unknown	.	.	.	VVTU1028_at
VVTU10282_at	.	.	-1,76	.	-2,21	GSVIVT01023975001	unknown protein	Unknown	.	.	.	VVTU10282_at
VVTU10283_at	-2,88	-3,96	-6,07	-2,82	-5,99	GSVIVT01031197001	kinesin motor protein	Cellular process.Cellular component organization and biogenesis.Cytoskeleton organization and biogenesis.Microtubule organization and biogenesis.Microtubule-driven movement	.	.	.	VVTU10283_at
VVTU10289_at	.	.	-2,08	.	-2,19	GSVIVT01000394001	Unknown protein	Unknown	.	.	.	VVTU10289_at
VVTU1029_s_at	.	.	1,85	.	2,2	GSVIVT01038219001	acetolactate synthase small subunit	Metabolism.Primary metabolism.Amino acid metabolism.Amino acid biosynthesis	Metabolism.Primary metabolism.Amino acid metabolism.Valine, leucine, and isoleucine metabolism.Valine, leucine, and isoleucine biosynthesis	Metabolism.Primary metabolism.Organic acid metabolism.Pyruvate fermentation	.	VVTU1029_s_at
VVTU10294_at	.	-1,9	-2,71	.	-2,33	GSVIVT01011656001	microtubule associated protein (MAP70-1)	Cellular process.Cellular component organization and biogenesis.Cytoskeleton organization and biogenesis.Microtubule organization and biogenesis.Microtubule-driven movement	.	.	.	VVTU10294_at VVTU5636_at
VVTU10306_at	-1,81	-2,25	-2,42	.	1,66	GSVIVT01035605001	F-box family protein (FBX13)	Metabolism.Primary metabolism.Protein metabolism and modification.Proteolysis.Ubiquitin-mediated proteolysis	.	.	.	VVTU10306_at
VVTU10307_x_at	.	.	-3,55	-4,14	-4,84	.	Harpin-induced 1	Response to stimulus.Stress response.Biotic stress response.Virus stress response	.	.	.	VVTU10307_x_at VVTU20361_at
VVTU1031_at	1,56	1,52	.	1,71	1,73	GSVIVT01020760001	FtsH protease (VAR2)	Cellular process.Cellular component organization and biogenesis.Organelle organization and biogenesis.Plastid organization and biogenesis	Metabolism.Primary metabolism.Protein metabolism and modification.Proteolysis.Peptidase-mediated proteolysis.Metallopeptidase-mediated proteolysis	.	.	VVTU1031_at
VVTU1032_s_at	.	-1,66	.	-1,64	.	GSVIVT01011846001	Unknown protein	Unknown	.	.	.	VVTU1032_s_at VVTU31190_s_at
VVTU10323_at	.	1,75	2,31	1,79	2,46	GSVIVT01025020001	RNA-binding protein	Unknown	.	.	.	VVTU10323_at
VVTU10336_at	.	1,79	1,69	1,72	2,14	GSVIVT01037421001	oligoribonuclease	Metabolism.Primary metabolism.Nucleobase, nucleoside, nucleotide, nucleic acid metabolism.Nucleic acid metabolism.RNA metabolism	.	.	.	VVTU24303_at VVTU10336_at
VVTU10348_at	.	.	-2,59	.	-1,64	.	DNA repair protein RAD50	Metabolism.Primary metabolism.Nucleobase, nucleoside, nucleotide, nucleic acid metabolism.Nucleic acid metabolism.DNA metabolism.DNA recombination	Metabolism.Primary metabolism.Nucleobase, nucleoside, nucleotide, nucleic acid metabolism.Nucleic acid metabolism.DNA metabolism.DNA repair	.	.	VVTU10348_at
VVTU1035_at	.	.	1,6	.	1,8	GSVIVT01013399001	Protein phosphatase 2C DBP	Regulation overview.Regulation of gene expression.Regulation of transcription.Transcription factor.DBP family transcription factor	.	.	.	VVTU1035_at
VVTU10355_at	.	-1,54	.	.	1,72	GSVIVT01017761001	protein arginine N-methyltransferase	Metabolism.Primary metabolism.Protein metabolism and modification.Protein modification.Protein methylation	.	.	.	VVTU51_at VVTU10355_at
VVTU10358_at	.	.	1,52	.	1,83	GSVIVT01009029001	Carrier protein, Mitochondrial	Transport overview.Mitochondrial membrane transport	.	.	.	VVTU10741_at VVTU10358_at
VVTU1036_at	.	.	2,36	.	2,19	GSVIVT01038683001	import inner membrane translocase subunit Tim17/Tim22/Tim23	Transport overview.Macromolecule transport.Protein transport	Transport overview.Mitochondrial membrane transport.Mitochondrial membrane protein transport	.	.	VVTU1036_at
VVTU10365_at	.	.	7,89	-3,73	1,55	GSVIVT01017948001	Spermine synthase	Metabolism.Secondary metabolism.Polyamine metabolism.Polyamine biosynthesis	.	.	.	VVTU10365_at VVTU24933_at
VVTU10368_at	-1,64	.	.	-1,71	.	.	no hit	Unknown	.	.	.	VVTU10368_at
VVTU10370_at	.	.	1,55	2,14	1,92	GSVIVT01011916001	PRP4 pre-mRNA processing factor 4 homolog B	Signalling.Signalling pathway.Protein kinase	.	.	.	VVTU10370_at VVTU40516_at
VVTU1038_at	.	.	1,72	.	2,14	GSVIVT01015454001	Unknown protein	Unknown	.	.	.	VVTU1038_at
VVTU10386_at	.	.	1,61	.	1,64	GSVIVT01005874001	electron transport SCO1/SenC family protein	Metabolism.Primary metabolism.Generation of metabolite precursors and energy.Electron transport	.	.	.	VVTU10386_at
VVTU10389_at	-1,66	-1,97	-2,74	.	-2,65	GSVIVT01000428001	S-locus lectin protein kinase family	Signalling.Signalling pathway.Protein kinase	.	.	.	VVTU10389_at
VVTU10398_at	-4,06	-4,15	-4,75	-3,58	-3,87	GSVIVT01023643001	cellulose synthase IRX3	Cellular process.Cellular component organization and biogenesis.Cell wall organization and biogenesis.Cell wall metabolism.Cell wall biosynthesis.Cellulose biosynthesis	.	.	.	VVTU25231_at VVTU10398_at
VVTU10423_at	-1,57	.	.	2,09	2,4	GSVIVT01032436001	polyribonucleotide nucleotidyltransferase	Metabolism.Primary metabolism.Nucleobase, nucleoside, nucleotide, nucleic acid metabolism.Nucleic acid metabolism.RNA metabolism	.	.	.	VVTU10423_at
VVTU1044_at	1,63	.	.	1,96	.	.	no hit	Unknown	.	.	.	VVTU1044_at
VVTU10442_at	.	.	-1,56	2,33	.	.	unknown	Unknown	.	.	.	VVTU10442_at
VVTU10453_at	.	-1,53	.	.	-1,82	GSVIVT01024908001	no hit	Unknown	.	.	.	VVTU10453_at
VVTU10456_at	.	1,52	1,98	.	3,06	.	phospholipid-transporting ATPase	Transport overview.Macromolecule transport.Lipid transport	.	.	.	VVTU10456_at
VVTU10469_at	.	.	3,38	.	1,56	GSVIVT01021829001	unknown	Unknown	.	.	.	VVTU10469_at
VVTU10491_at	.	.	-1,56	.	-1,89	GSVIVT01035379001	no hit	Unknown	.	.	.	VVTU10491_at
VVTU10498_at	.	1,99	.	3,81	.	GSVIVT01026486001	DNA cross-link repair protein	Metabolism.Primary metabolism.Nucleobase, nucleoside, nucleotide, nucleic acid metabolism.Nucleic acid metabolism.DNA metabolism	.	.	.	VVTU20678_at VVTU10498_at
VVTU105_at	2,28	1,99	.	2,5	.	GSVIVT01033628001	Amino acid permease	Transport overview.Macromolecule transport.Amino acid transport	.	.	.	VVTU105_at VVTU25792_s_at
VVTU1050_s_at	-2,63	2,44	1,73	.	2,58	.	no hit	Unknown	.	.	.	VVTU1050_s_at
VVTU10506_at	-2,35	-2,51	-2,17	-2,57	-2,09	GSVIVT01000023001	xyloglucanase inhibitor	Unknown	.	.	.	VVTU10506_at
VVTU10514_at	-1,78	-2,02	-2,86	-2,28	-1,88	GSVIVT01008509001	Leucine-rich repeat transmembrane protein kinase	Signalling.Signalling pathway.Protein kinase	.	.	.	VVTU10514_at
VVTU10533_at	.	.	-1,74	-1,59	-1,82	.	unknown	Unknown	.	.	.	VVTU10533_at
VVTU10542_at	.	.	1,99	1,91	2,98	GSVIVT01032750001	ATP-dependent RNA helicase RH18	Metabolism.Primary metabolism.Nucleobase, nucleoside, nucleotide, nucleic acid metabolism.Nucleic acid metabolism.RNA metabolism	.	.	.	VVTU10542_at
VVTU10544_at	.	-1,85	-2,05	.	-1,84	GSVIVT01010106001	short-chain dehydrogenase/reductase SDR	Unknown	.	.	.	VVTU10544_at
VVTU10552_at	.	.	1,8	1,66	2,01	GSVIVT01024330001	PHD finger transcription factor	Regulation overview.Regulation of gene expression.Regulation of transcription.Transcription factor.PHD family transcription factor	.	.	.	VVTU10552_at
VVTU10566_at	1,68	.	2,19	1,52	2,03	GSVIVT01038675001	DNA mismatch repair protein MutS2	Metabolism.Primary metabolism.Nucleobase, nucleoside, nucleotide, nucleic acid metabolism.Nucleic acid metabolism.DNA metabolism.DNA repair	.	.	.	VVTU322_at VVTU10566_at
VVTU10571_at	.	-1,53	-2,23	.	-2,34	GSVIVT01033707001	carotene hydroxylase Epsilon-ring	Metabolism.Secondary metabolism.Terpenoid metabolism.Tetraterpenoid metabolism.Tetraterpenoid biosynthesis.Carotenoid biosynthesis	.	.	.	VVTU10571_at
VVTU10575_at	.	-1,57	-1,81	-2,55	-1,68	GSVIVT01013615001	Calcium channel, voltage-dependent, alpha 2/delta	Transport overview.Ion transport.Anion transport.Chloride transport	.	.	.	VVTU10575_at
VVTU10585_at	.	.	1,64	.	1,74	GSVIVT01016267001	phosphoglucomutase/phosphomannomutase	Metabolism.Primary metabolism.Carbohydrate metabolism.Monosaccharide metabolism.Fructose and mannose metabolism	Metabolism.Primary metabolism.Carbohydrate metabolism.Polysaccharide metabolism.Starch and sucrose metabolism.Starch biosynthesis catabolism	Metabolism.Primary metabolism.Organic acid metabolism.Ascorbate and aldarate metabolism	.	VVTU2483_at VVTU10585_at
VVTU1059_at	-1,83	-4,17	-13,79	-2,2	-4,55	GSVIVT01005753001	inorganic phosphate transporter 2-1, chloroplast precursor	Transport overview.Ion transport.Anion transport.Phosphate transport	.	.	.	VVTU1059_at
VVTU10592_at	.	1,72	2,09	.	1,66	GSVIVT01028229001	aarF domain containing kinase	Signalling.Signalling pathway.Protein kinase	.	.	.	VVTU10592_at VVTU30781_at
VVTU10594_at	-2,04	-2,29	-2,16	-1,58	-1,83	GSVIVT01030038001	auxin-responsive protein	Unknown	.	.	.	VVTU10594_at
VVTU10597_at	2,21	12,44	9	7,66	13,48	GSVIVT01020135001	binding	Unknown	.	.	.	VVTU10597_at
VVTU106_at	.	1,67	2,18	2,54	2,06	GSVIVT01034894001	Translation initiation factor IF-2 unclassified subunit	Metabolism.Primary metabolism.Protein metabolism and modification.Translation.Translational initiation	.	.	.	VVTU106_at VVTU3891_at
VVTU10605_at	1,5	2,48	3,1	2,08	3,08	GSVIVT01028701001	Pyruvate kinase	Metabolism.Primary metabolism.Carbohydrate metabolism.Glycolysis Gluconeogenesis.Glycolysis	.	.	.	VVTU38256_at VVTU10605_at
VVTU10613_at	1,5	.	2,07	1,7	.	GSVIVT01026986001	anthocyanidine rhamnosyl-transferase	Metabolism.Secondary metabolism.Phenylpropanoid metabolism.Flavonoid metabolism.Flavonoid biosynthesis.Anthocyanin biosynthesis.Anthocyanin-glycoside biosynthesis	.	.	.	VVTU10613_at
VVTU10620_at	.	1,96	2,13	1,53	2,05	GSVIVT01009660001	peroxisomal biogenesis factor 11 (PEX11)	Cellular process.Cellular component organization and biogenesis.Organelle organization and biogenesis.Peroxisome organization and biogenesis	.	.	.	VVTU10620_at
VVTU10624_at	-1,68	-1,63	-2,61	-1,58	-2,2	GSVIVT01018815001	kinesin motor protein	Cellular process.Cellular component organization and biogenesis.Cytoskeleton organization and biogenesis.Microtubule organization and biogenesis.Microtubule-driven movement	.	.	.	VVTU10624_at
VVTU10625_at	.	.	2,08	1,64	3,68	.	magnesium/proton exchanger (MHX1)	Transport overview.Ion transport.Cation transport	.	.	.	VVTU10625_at VVTU35936_at
VVTU10627_at	-1,81	-1,55	-1,67	-4,15	-3,8	GSVIVT01024628001	Unknown protein	Unknown	.	.	.	VVTU10627_at
VVTU10629_at	.	.	1,63	.	1,82	GSVIVT01027207001	phospholipid-translocating ATPase ALA1	Transport overview.Macromolecule transport.Lipid transport	.	.	.	VVTU10629_at
VVTU10634_at	.	1,61	1,87	.	1,52	GSVIVT01008029001	Pectinesterase family	Cellular process.Cellular component organization and biogenesis.Cell wall organization and biogenesis.Cell wall metabolism.Cell wall modification.Pectin modification	.	.	.	VVTU10634_at
VVTU10637_at	.	-3,04	-3,64	-3,3	-8,8	GSVIVT01001132001	Unknown protein	Unknown	.	.	.	VVTU10637_at
VVTU10641_at	.	-3,24	-8,72	-2,87	-10,08	GSVIVT01019727001	protein kinase	Signalling.Signalling pathway.Protein kinase	.	.	.	VVTU10641_at
VVTU10648_at	-1,52	.	-1,9	.	-2,42	GSVIVT01010724001	Unknown protein	Unknown	.	.	.	VVTU10648_at
VVTU1065_s_at	.	2,8	2,8	2,97	5	GSVIVT01002262001	Ethylene-responsive transcription factor related to APETALA2 4	Regulation overview.Regulation of gene expression.Regulation of transcription.Transcription factor.AP2 family transcription factor	.	.	.	VVTU1065_s_at
VVTU10664_at	.	.	1,99	.	1,87	GSVIVT01030266001	kelch repeat-containing protein	Unknown	.	.	.	VVTU10664_at
VVTU1067_s_at	1,62	2,28	2,11	.	2,64	GSVIVT01032917001	esterase PIR7B	Unknown	.	.	.	VVTU1067_s_at VVTU14495_s_at
VVTU10672_at	.	-1,59	-1,99	-2,41	-1,68	.	Armadillo/beta-catenin repeat	Unknown	.	.	.	VVTU10672_at
VVTU1068_at	-1,63	-2,11	-1,9	-1,98	-2,75	GSVIVT01018021001	TSO1 (CHINESE FOR 'UGLY')	Regulation overview.Regulation of gene expression.Regulation of transcription.Transcription factor.CPP family transcription factor	.	.	.	VVTU38036_at VVTU1068_at
VVTU10689_at	.	-1,53	-1,88	-1,54	-2,2	GSVIVT01017041001	Ferredoxin	Metabolism.Primary metabolism.Generation of metabolite precursors and energy.Electron transport	Metabolism.Primary metabolism.Generation of metabolite precursors and energy.Photosynthesis.Photosynthetic-chain phosphorylation	.	.	VVTU10689_at
VVTU107_at	-1,78	-2,61	-4,2	-2,26	-5,15	GSVIVT01037727001	Microtubule associated protein (MAP65-1a)	Cellular process.Cellular component organization and biogenesis.Cytoskeleton organization and biogenesis.Microtubule organization and biogenesis.Microtubule-driven movement	.	.	.	VVTU107_at
VVTU10706_at	.	.	1,88	1,52	1,75	GSVIVT01025871001	Unknown protein	Unknown	.	.	.	VVTU10706_at VVTU23715_s_at
VVTU1071_at	-2,05	.	-3,34	-1,59	-2,21	GSVIVT01010942001	Glutathione S-transferase 13 GSTF13	Metabolism.Primary metabolism.Coenzyme and prosthetic group metabolism.Glutathione metabolism	Response to stimulus.Stress response.Abiotic stress response.Oxidative stress response	.	.	VVTU1071_at
VVTU10711_at	.	-4,43	-4,05	.	-6,27	GSVIVT01033243001	Trans-zeatin O-beta-D-glucosyltransferase	Signalling.Hormone signalling.Cytokinin signalling.Cytokinin metabolism.Cytokinin inactivation by glycosylation	.	.	.	VVTU10711_at
VVTU10748_at	.	2,17	4,3	3,73	4,17	GSVIVT01002525001	receptor protein kinase PERK1	Signalling.Signalling pathway.Protein kinase	.	.	.	VVTU10748_at
VVTU10762_at	.	-1,65	-1,52	.	-1,8	GSVIVT01016062001	ribulose bisphosphate carboxylase/oxygenase activase 2	Metabolism.Primary metabolism.Generation of metabolite precursors and energy.Photosynthesis.Calvin cycle	.	.	.	VVTU10762_at
VVTU10764_at	.	.	1,83	1,59	2,86	GSVIVT01034966001	flowering time control protein FCA	Development.Reproductive development.Flowering	Metabolism.Primary metabolism.Nucleobase, nucleoside, nucleotide, nucleic acid metabolism.Nucleic acid metabolism.RNA metabolism.RNA processing.mRNA processing	.	.	VVTU10764_at VVTU39601_at
VVTU10780_at	1,76	1,65	1,6	.	1,69	GSVIVT01030575001	unknown	Unknown	.	.	.	VVTU10780_at
VVTU1079_at	1,53	1,55	1,55	.	2,04	GSVIVT01009159001	DNA-binding protein	Metabolism.Primary metabolism.Nucleobase, nucleoside, nucleotide, nucleic acid metabolism.Nucleic acid metabolism.DNA metabolism	.	.	.	VVTU1079_at
VVTU10793_at	.	-1,55	-2,34	.	-2,47	GSVIVT01028195001	tolB protein-related	Unknown	.	.	.	VVTU10793_at
VVTU10797_at	.	5,69	4,69	7,26	6,14	GSVIVT01025071001	kinesin motor protein	Cellular process.Cellular component organization and biogenesis.Cytoskeleton organization and biogenesis.Microtubule organization and biogenesis.Microtubule-driven movement	.	.	.	VVTU39518_at VVTU10797_at VVTU9277_s_at
VVTU10801_at	.	.	-1,97	.	-1,86	GSVIVT01007864001	presenilin	Unknown	.	.	.	VVTU10801_at
VVTU10816_at	.	.	1,63	1,63	2,26	GSVIVT01019630001	WNK kinase 6	Signalling.Signalling pathway.Protein kinase	.	.	.	VVTU10816_at
VVTU1082_at	.	5,52	.	6,63	.	GSVIVT01011220001	carboxylic ester hydrolase	Metabolism.Cellular metabolism.Esterase activity	.	.	.	VVTU1082_at
VVTU10825_at	.	1,68	2,24	2,58	3,04	GSVIVT01022112001	nicotinate phosphoribosyltransferase	Metabolism.Primary metabolism.Coenzyme and prosthetic group metabolism.Nicotinate and nicotinamide metabolism.NAD biosynthesis	.	.	.	VVTU10825_at VVTU26487_at VVTU9759_at
VVTU10829_s_at	.	.	1,56	-1,64	.	GSVIVT01033818001	anthocyanin membrane protein 1 (Anm1)	Unknown	.	.	.	VVTU10829_s_at
VVTU10855_at	3,05	5,75	15,22	3,37	6,4	GSVIVT01011098001	Circadian clock coupling factor ZGT	Signalling.Circadian clock signalling	.	.	.	VVTU10855_at
VVTU1086_s_at	2,2	.	1,58	3,04	1,53	GSVIVT01024335001	molecular chaperone DnaJ	Metabolism.Primary metabolism.Protein metabolism and modification.Protein folding.Chaperone-mediated protein folding.HSP-mediated protein folding.HSP-mediated protein folding co-chaperone	.	.	.	VVTU1086_s_at
VVTU10861_at	.	-3,13	-3,73	-1,67	-4,1	GSVIVT01007635001	Unknown protein	Unknown	.	.	.	VVTU6670_at VVTU10861_at
VVTU10864_at	.	-2,13	-2,1	-2,73	-2,08	GSVIVT01028152001	Glycerol-3-phosphate acyltransferase 3 (AtGPAT3)	Metabolism.Primary metabolism.Lipid metabolism.Glycerolipid metabolism.Glycerophospholipid metabolism.Glycerophospholipid biosynthesis	.	.	.	VVTU10864_at
VVTU10868_at	.	-1,53	.	.	1,58	GSVIVT01005957001	Disease resistance protein	Diverse functions.Gene family with diverse functions.NBS-LRR superfamily	Response to stimulus.Stress response.Biotic stress response	.	.	VVTU10868_at
VVTU10874_at	.	.	-4,75	.	-10,53	GSVIVT01026614001	Nodulin MtN21 family	Unknown	.	.	.	VVTU10874_at
VVTU10876_at	-1,51	-1,55	-2,33	-1,62	-2,4	GSVIVT01023009001	Lung seven transmembrane receptor	Signalling.Signalling pathway.Signalling receptor	.	.	.	VVTU39636_at VVTU10876_at
VVTU10880_at	.	-1,95	-1,92	-2,5	-3,05	GSVIVT01011914001	unknown	Unknown	.	.	.	VVTU10880_at
VVTU10883_at	.	-1,57	.	.	1,62	GSVIVT01037119001	vacuolar protein sorting 9 (VPS9)	Cellular process.Cellular transport.Protein trafficking.Vesicle-mediated trafficking	.	.	.	VVTU10883_at
VVTU10892_at	-1,51	-2,18	-3,5	-1,99	-1,75	GSVIVT01033278001	Unknown protein	Unknown	.	.	.	VVTU10892_at
VVTU10894_at	.	.	1,61	1,55	.	GSVIVT01035095001	phospholipase D zeta1	Metabolism.Primary metabolism.Lipid metabolism.Glycerolipid metabolism.Glycerophospholipid metabolism.Glycerophospholipid catabolism	Signalling.Signalling pathway.Phosphatidylinositol signalling	.	.	VVTU8288_at VVTU25103_at VVTU10894_at
VVTU10895_at	.	.	3,32	.	1,95	GSVIVT01032538001	Zf AN1 domain-containing stress-associated protein 12 (SAP12)	Regulation overview.Regulation of gene expression.Regulation of transcription.Transcription factor.C2H2 family transcription factor	.	.	.	VVTU10895_at
VVTU10900_at	.	2,93	.	2,13	.	GSVIVT01031756001	Rad54	Metabolism.Primary metabolism.Nucleobase, nucleoside, nucleotide, nucleic acid metabolism.Nucleic acid metabolism.DNA metabolism.DNA repair	.	.	.	VVTU10900_at
VVTU10911_at	1,65	2,28	2,39	1,74	2,16	GSVIVT01018722001	Zinc finger (FYVE type)	Regulation overview.Regulation of gene expression.Regulation of transcription.Transcription factor.Zinc finger family transcription factor	.	.	.	VVTU10911_at
VVTU10930_at	.	-2,86	-4,39	-2	-4,19	.	unknown	Unknown	.	.	.	VVTU10930_at
VVTU10933_at	.	.	1,55	.	1,79	GSVIVT01017123001	Ran-binding protein 1 RanBP1 domain containing	Transport overview.Macromolecule transport.Protein transport	.	.	.	VVTU3062_at VVTU10933_at
VVTU1094_at	.	.	1,57	.	1,5	GSVIVT01026981001	CaaX processing zinc-metallo endoprotease	Metabolism.Primary metabolism.Protein metabolism and modification.Proteolysis.Peptidase-mediated proteolysis	.	.	.	VVTU1094_at
VVTU10942_at	-1,72	3	1,62	4,01	5,84	GSVIVT01033108001	chloride channel protein B	Transport overview.Ion transport.Anion transport.Chloride transport	.	.	.	VVTU10942_at
VVTU10943_at	.	-2,09	-7,23	.	-4,98	GSVIVT01037782001	zinc finger (CCCH-type) family protein	Regulation overview.Regulation of gene expression.Regulation of transcription.Transcription factor.C3H family transcription factor	.	.	.	VVTU10943_at
VVTU10953_at	.	.	1,59	.	2,16	GSVIVT01013228001	Myb family	Regulation overview.Regulation of gene expression.Regulation of transcription.Transcription factor.MYB-related family transcription factor	.	.	.	VVTU10953_at
VVTU10955_at	-1,61	.	.	-1,57	.	GSVIVT01011042001	IMK2 (inflorescence meristem receptor-like kinase 2)	Signalling.Signalling pathway.Protein kinase	Signalling.Signalling pathway.Signalling receptor	.	.	VVTU10955_at
VVTU10965_at	.	.	2,04	.	1,75	GSVIVT01029940001	Unknown protein	Unknown	.	.	.	VVTU10965_at
VVTU10973_at	.	.	2,13	.	2,11	GSVIVT01005024001	glycosyltransferase family protein 1	Metabolism.Primary metabolism.Carbohydrate metabolism.Polysaccharide metabolism	.	.	.	VVTU10973_at VVTU67_at
VVTU10981_at	.	-2,04	-4,34	.	-3,9	GSVIVT01001292001	Nitrate transporter	Transport overview.Ion transport.Anion transport.Nitrate transport	.	.	.	VVTU10981_at
VVTU10984_at	.	-1,91	-2,05	-1,77	-2,6	GSVIVT01000146001	Phototropic-responsive NPH3	Signalling.Signalling pathway.Light signalling	.	.	.	VVTU10984_at
VVTU10987_at	.	-2,05	-1,8	-2,21	-3,12	GSVIVT01010727001	ankyrin repeat protein family	Diverse functions.Gene family with diverse functions.Ankyrin domain family	.	.	.	VVTU20430_at VVTU10987_at
VVTU10989_at	-2,75	1,77	.	-2,1	1,55	GSVIVT01033746001	Retrotransposon protein, Ty1-copia subclass	Xenoprotein.Protein from transposable element	.	.	.	VVTU10989_at
VVTU10999_at	-1,89	-2,31	-2,32	-4,22	-4,05	GSVIVT01031445001	carboxypeptidase	Metabolism.Primary metabolism.Protein metabolism and modification.Proteolysis.Peptidase-mediated proteolysis	.	.	.	VVTU10999_at
VVTU11008_at	2,16	4,34	-3,11	2,05	-2,89	.	no hit	Unknown	.	.	.	VVTU11008_at
VVTU1101_at	.	1,72	1,86	2,14	2,54	GSVIVT01015013001	phosphoinositide phosphatase	Metabolism.Primary metabolism.Carbohydrate metabolism.Monosaccharide metabolism.Inositol phosphate metabolism	.	.	.	VVTU1101_at
VVTU11016_at	-2,17	-4,51	-1,89	.	-2,02	GSVIVT01006103001	Acyltransferase	Unknown	.	.	.	VVTU11016_at
VVTU11036_at	-4,35	-5,09	-6,12	-6,5	-6,2	GSVIVT01016552001	no hit	Unknown	.	.	.	VVTU11036_at
VVTU11041_at	.	.	1,71	1,85	5,39	GSVIVT01011120001	Unknown protein	Unknown	.	.	.	VVTU8659_at VVTU11041_at
VVTU11051_at	2,28	2,38	1,78	3,57	.	GSVIVT01024804001	Alpha-glucan phosphorylase, H isozyme	Metabolism.Primary metabolism.Carbohydrate metabolism.Polysaccharide metabolism.Starch and sucrose metabolism.Starch biosynthesis catabolism.Starch catabolism	.	.	.	VVTU11051_at VVTU6785_s_at
VVTU11052_at	.	.	-2,24	-1,78	-2,89	.	unknown	Unknown	.	.	.	VVTU11052_at
VVTU11053_at	-1,72	-2,12	-4,27	-1,65	-3,67	GSVIVT01017132001	glycosyl transferase family 1 protein	Metabolism.Primary metabolism.Carbohydrate metabolism.Glycosyl transference	.	.	.	VVTU11053_at
VVTU11061_at	.	.	1,94	.	1,76	GSVIVT01000850001	crossover junction endonuclease MUS81	Metabolism.Primary metabolism.Nucleobase, nucleoside, nucleotide, nucleic acid metabolism.Nucleic acid metabolism.DNA metabolism.DNA repair	.	.	.	VVTU26040_at VVTU11061_at VVTU11539_at
VVTU11075_at	.	.	1,53	1,85	2,35	GSVIVT01033924001	no hit	Unknown	.	.	.	VVTU11075_at
VVTU1108_at	.	.	2,59	.	2,15	.	ubiquitin-conjugating enzyme E2 O	Metabolism.Primary metabolism.Protein metabolism and modification.Proteolysis.Ubiquitin-mediated proteolysis	.	.	.	VVTU1108_at
VVTU11084_at	-1,9	-3,86	-3,65	-2,48	-4,95	GSVIVT01031698001	glycosyl hydrolase family 17 protein	Metabolism.Primary metabolism.Carbohydrate metabolism.Carbohydrate catabolism	.	.	.	VVTU11084_at VVTU8423_at
VVTU1110_at	.	-2,03	-2,3	-1,71	-2,94	GSVIVT01024376001	Unknown protein	Unknown	.	.	.	VVTU1110_at
VVTU11114_at	.	-3,84	-7,72	-2,14	-4,83	GSVIVT01017750001	FPF1 (FLOWERING PROMOTING FACTOR 1)	Development.Reproductive development.Flowering	.	.	.	VVTU11114_at
VVTU11130_at	.	.	-2,25	-1,64	-2,07	GSVIVT01021396001	KCO6 (Ca2+ activated outward rectifying K+ channel 6)	Signalling.Signalling pathway.Calcium sensors and signalling	Transport overview.Ion transport.Cation transport.Potassium transport	.	.	VVTU11130_at
VVTU11141_at	.	.	-2,2	.	-1,85	GSVIVT01029444001	Unknown protein	Unknown	.	.	.	VVTU11141_at
VVTU1115_s_at	.	-1,62	-3	.	-2,37	GSVIVT01033499001	Unknown protein	Unknown	.	.	.	VVTU1115_s_at
VVTU11153_at	.	1,84	2,55	1,57	3,04	GSVIVT01011318001	Unknown protein	Unknown	.	.	.	VVTU11153_at
VVTU1117_at	-1,61	-1,99	-3,13	-1,96	-2,99	GSVIVT01019502001	Leaf senescence protein	Unknown	.	.	.	VVTU1117_at
VVTU11180_at	-1,8	-1,74	.	.	1,86	GSVIVT01011185001	Adenosine/AMP deaminase active site	Metabolism.Primary metabolism.Nucleobase, nucleoside, nucleotide, nucleic acid metabolism.Nucleotide metabolism.Purine metabolism	.	.	.	VVTU11180_at
VVTU11184_s_at	.	2,08	.	.	2,67	GSVIVT01009773001	Unknown protein	Unknown	.	.	.	VVTU11184_s_at
VVTU1122_at	-2,88	-3,18	-4,13	-2,28	-2,71	GSVIVT01021443001	Unknown protein	Unknown	.	.	.	VVTU1122_at
VVTU11220_at	.	.	-8,58	.	-13,36	GSVIVT01019523001	Endo-1,4-beta-glucanase	Cellular process.Cellular component organization and biogenesis.Cell wall organization and biogenesis.Cell wall metabolism.Cell wall catabolism.Cellulose catabolism	.	.	.	VVTU11220_at
VVTU11237_at	1,68	2,08	3,22	1,93	3,27	GSVIVT01035806001	Agenet domain-containing protein	Unknown	.	.	.	VVTU11671_at VVTU11237_at
VVTU1124_s_at	.	.	2,27	.	2,37	GSVIVT01003757001	RING zinc finger ARIADNE protein ARI5	Metabolism.Primary metabolism.Protein metabolism and modification.Proteolysis.Peptidase-mediated proteolysis	.	.	.	VVTU1124_s_at VVTU23801_at
VVTU11248_at	.	.	1,89	.	1,87	GSVIVT01023741001	no hit	Unknown	.	.	.	VVTU11248_at
VVTU1127_x_at	.	-2,74	-8,4	.	-5,42	GSVIVT01034123001	Ribulose bisphosphate carboxylase/oxygenase activase, chloroplast	Metabolism.Primary metabolism.Generation of metabolite precursors and energy.Photosynthesis.Calvin cycle	.	.	.	VVTU1127_x_at VVTU20872_s_at VVTU40177_x_at
VVTU11283_at	.	.	1,6	1,95	1,81	GSVIVT01022418001	PHD finger transcription factor	Regulation overview.Regulation of gene expression.Regulation of transcription.Transcription factor.PHD family transcription factor	.	.	.	VVTU11283_at
VVTU11288_at	.	.	1,71	2,36	2,2	GSVIVT01015287001	Phosphoinositide 3-kinase regulatory subunit 4	Metabolism.Cellular metabolism.Cellular catabolism.Autophagy	Signalling.Signalling pathway.Protein kinase	.	.	VVTU10179_at VVTU11288_at
VVTU1129_s_at	.	-2,53	-2,82	-3,27	-3,34	GSVIVT01036446001	myb domain protein 91	Regulation overview.Regulation of gene expression.Regulation of transcription.Transcription factor.MYB family transcription factor	.	.	.	VVTU1129_s_at
VVTU11292_at	.	-2,98	-2,64	-3,19	-3,15	GSVIVT01016266001	Auxin response factor 10	Signalling.Hormone signalling.Auxin signalling.Auxin-mediated signalling pathway	.	.	.	VVTU36286_at VVTU11292_at
VVTU11294_at	.	5,93	13,42	1,86	8,8	GSVIVT01003927001	Nuclear transport factor 2 (NTF2)	Transport overview.Nucleocytoplasmic transport	.	.	.	VVTU11294_at
VVTU11301_at	.	-1,71	-1,68	-1,93	-1,88	GSVIVT01021668001	3-hydroxyisobutyrate dehydrogenase	Metabolism.Primary metabolism.Amino acid metabolism.Amino acid catabolism	Metabolism.Primary metabolism.Amino acid metabolism.Valine, leucine, and isoleucine metabolism.Valine, leucine, and isoleucine catabolism	.	.	VVTU11301_at
VVTU11328_at	.	1,65	.	3,26	2,12	GSVIVT01019423001	EMB3001 (EMBRYO DEFECTIVE 3001)	Unknown	.	.	.	VVTU5980_at VVTU11328_at
VVTU11338_at	.	.	-2,72	.	-2,28	GSVIVT01038665001	auxin-amidohydrolase precursor	Signalling.Hormone signalling.Auxin signalling.Auxin metabolism.Auxin activation by conjugation hydrolysis	.	.	.	VVTU11338_at
VVTU1134_at	-1,59	-37,89	-128,5	-6,59	-159,05	GSVIVT01018466001	Subtilase	Metabolism.Primary metabolism.Protein metabolism and modification.Proteolysis.Peptidase-mediated proteolysis.Subtilase-mediated proteolysis	.	.	.	VVTU1134_at
VVTU11341_at	.	-2,03	.	.	1,8	GSVIVT01003434001	RNA helicase	Metabolism.Primary metabolism.Nucleobase, nucleoside, nucleotide, nucleic acid metabolism.Nucleic acid metabolism.RNA metabolism	.	.	.	VVTU11341_at
VVTU11343_at	-1,61	-3,17	-3,84	-3,28	-3,77	.	unknown	Unknown	.	.	.	VVTU11343_at
VVTU1135_at	3,64	3,82	5,69	2,07	2,77	GSVIVT01012723001	soluble starch synthase 3, chloroplast precursor	Metabolism.Primary metabolism.Carbohydrate metabolism.Polysaccharide metabolism.Starch and sucrose metabolism.Starch biosynthesis catabolism.Starch biosynthesis	.	.	.	VVTU1135_at
VVTU1136_s_at	-1,72	-2,61	-5,07	.	-3,51	GSVIVT01038226001	Allyl alcohol dehydrogenase	Unknown	.	.	.	VVTU1136_s_at
VVTU11360_at	.	-1,55	.	1,53	2,04	GSVIVT01009206001	E3 ubiquitin-protein ligase HUWE1	Metabolism.Primary metabolism.Protein metabolism and modification.Proteolysis.Ubiquitin-mediated proteolysis	.	.	.	VVTU11360_at VVTU6503_at VVTU28190_s_at VVTU17163_at
VVTU1137_at	-2,04	.	.	1,83	4,94	GSVIVT01035109001	Zinc finger (C3HC4-type RING finger)	Regulation overview.Regulation of gene expression.Regulation of transcription.Transcription factor.Zinc finger C3HC4 family transcription factor	.	.	.	VVTU2008_at VVTU1137_at
VVTU11373_at	.	2	.	1,76	1,89	GSVIVT01008119001	Rhomboid	Unknown	.	.	.	VVTU14164_at VVTU11373_at
VVTU1138_at	.	3,69	4,54	2,95	3,28	GSVIVT01024619001	ribosomal protein S29 28S	Metabolism.Primary metabolism.Protein metabolism and modification.Translation	.	.	.	VVTU1138_at
VVTU11387_at	.	.	2,04	.	2,32	GSVIVT01009465001	Zinc finger (C3HC4-type RING finger)	Regulation overview.Regulation of gene expression.Regulation of transcription.Transcription factor.Zinc finger C3HC4 family transcription factor	.	.	.	VVTU11387_at
VVTU11401_at	.	-3	-5,75	-2,43	-6,15	.	no hit	Unknown	.	.	.	VVTU11401_at
VVTU11404_at	.	1,94	2,52	.	2,11	GSVIVT01012197001	Zinc finger (C2H2 type) family	Regulation overview.Regulation of gene expression.Regulation of transcription.Transcription factor.C2H2 family transcription factor	.	.	.	VVTU11404_at
VVTU1141_s_at	.	.	-1,6	-1,66	-1,82	GSVIVT01010839001	SKIP16 (SKP1/ASK-INTERACTING PROTEIN 16)	Response to stimulus.Stress response.Abiotic stress response.Cold stress response	.	.	.	VVTU14921_s_at VVTU5889_s_at VVTU1141_s_at
VVTU11411_at	.	.	-1,85	.	-1,84	GSVIVT01021602001	Ankyrin	Diverse functions.Gene family with diverse functions.Ankyrin domain family	.	.	.	VVTU11411_at
VVTU11416_at	.	-3,81	-4,93	-2,66	-4,66	GSVIVT01011429001	Glycogen synthase	Metabolism.Primary metabolism.Carbohydrate metabolism.Polysaccharide metabolism.Starch and sucrose metabolism	.	.	.	VVTU30912_at VVTU11416_at
VVTU11417_at	.	-2,34	-3,64	.	-2,51	GSVIVT01038182001	Unknown protein	Unknown	.	.	.	VVTU11417_at VVTU26036_at
VVTU11435_at	.	1,61	3,29	.	2,99	GSVIVT01022265001	ubiquitin-specific protease 27	Metabolism.Primary metabolism.Protein metabolism and modification.Proteolysis.Ubiquitin-mediated proteolysis	.	.	.	VVTU11435_at
VVTU11437_at	-1,82	-1,74	-1,98	-2,4	-2,15	GSVIVT01033018001	Unknown protein	Unknown	.	.	.	VVTU11437_at
VVTU11447_at	.	.	-1,62	.	-1,51	GSVIVT01012573001	methyltransferase like 6	Unknown	.	.	.	VVTU11447_at
VVTU11460_s_at	-1,83	-1,81	-1,82	-3,23	-2,88	GSVIVT01010913001	phospholipase A2 alpha	Metabolism.Primary metabolism.Lipid metabolism.Glycerolipid metabolism.Glycerophospholipid metabolism.Glycerophospholipid catabolism	.	.	.	VVTU11460_s_at
VVTU11467_at	.	3,04	2,63	2,8	3,48	GSVIVT01033325001	exostosin	Metabolism.Primary metabolism.Carbohydrate metabolism.Oligosaccharide metabolism.N-Glycan metabolism.N-Glycan biosynthesis	.	.	.	VVTU11467_at VVTU30181_s_at
VVTU11469_at	.	2,45	2,32	2,66	4,18	GSVIVT01028444001	DENN (AEX-3) domain-containing	Unknown	.	.	.	VVTU11469_at
VVTU11475_at	.	1,93	3,58	1,95	2,97	GSVIVT01031534001	WD40	Unknown	.	.	.	VVTU11475_at
VVTU11481_at	-1,96	-2,43	-18,89	-1,88	-12,31	GSVIVT01016100001	aspartyl protease	Metabolism.Primary metabolism.Protein metabolism and modification.Proteolysis.Peptidase-mediated proteolysis	.	.	.	VVTU11481_at
VVTU11490_at	.	.	1,76	1,7	2,28	GSVIVT01035887001	transcription initiation factor TFIID subunit 5	Metabolism.Primary metabolism.Nucleobase, nucleoside, nucleotide, nucleic acid metabolism.Nucleic acid metabolism.RNA metabolism.RNA biosynthesis	.	.	.	VVTU16146_at VVTU11490_at
VVTU11497_at	.	.	1,68	.	2,47	GSVIVT01025614001	inositol-1,4,5-trisphosphate 5-phosphatase CVP2, type I	Metabolism.Primary metabolism.Carbohydrate metabolism.Monosaccharide metabolism.Inositol phosphate metabolism	Signalling.Signalling pathway.Phosphatidylinositol signalling	.	.	VVTU11497_at
VVTU1150_s_at	.	-6,73	-21,3	-1,54	-8,04	GSVIVT01018820001	fructose-bisphosphate aldolase, chloroplast precursor	Metabolism.Primary metabolism.Generation of metabolite precursors and energy.Photosynthesis.Calvin cycle	.	.	.	VVTU25347_x_at VVTU14038_s_at VVTU25347_at VVTU1150_s_at
VVTU11500_at	.	.	-2,35	.	-2,64	GSVIVT01032992001	sialyltransferase	Metabolism.Primary metabolism.Carbohydrate metabolism.Oligosaccharide metabolism.N-Glycan metabolism.N-Glycan biosynthesis	Metabolism.Primary metabolism.Lipid metabolism.Sphingolipid metabolism.Glycosphingolipid metabolism.Glycosphingolipid biosynthesis	.	.	VVTU11500_at
VVTU11508_at	.	2,31	1,78	.	2,1	.	no hit	Unknown	.	.	.	VVTU11508_at
VVTU11515_at	.	.	-1,62	.	-1,63	GSVIVT01014606001	Unknown protein	Unknown	.	.	.	VVTU11515_at
VVTU11516_at	-2,71	-2,44	-2,33	-1,74	-1,71	GSVIVT01028160001	Patatin	Metabolism.Primary metabolism.Generation of metabolite precursors and energy.Storage proteins	.	.	.	VVTU11516_at
VVTU11528_at	.	-2,47	-2,42	-1,74	-1,81	GSVIVT01032597001	Fumarate reductase/succinate dehydrogenase flavoprotein	Metabolism.Primary metabolism.Generation of metabolite precursors and energy.Citric acid cycle	Metabolism.Primary metabolism.Generation of metabolite precursors and energy.Electron transport.Respiratory-chain phosphorylation	.	.	VVTU11528_at
VVTU11539_at	.	.	1,8	.	1,82	GSVIVT01000850001	crossover junction endonuclease MUS81	Metabolism.Primary metabolism.Nucleobase, nucleoside, nucleotide, nucleic acid metabolism.Nucleic acid metabolism.DNA metabolism.DNA repair	.	.	.	VVTU26040_at VVTU11061_at VVTU11539_at
VVTU11543_at	.	5,27	.	1,63	2,34	.	bZIP transcription factor BZIP6	Regulation overview.Regulation of gene expression.Regulation of transcription.Transcription factor.bZIP family transcription factor	.	.	.	VVTU11543_at
VVTU11548_at	.	2,09	2,02	2,19	3,44	GSVIVT01011647001	SEC14 cytosolic factor	Signalling.Signalling pathway.Phosphatidylinositol signalling	Transport overview.Macromolecule transport.Lipid transport.Phosphatidylinositol/Phosphatidyl choline transport	.	.	VVTU11548_at
VVTU11560_at	.	2,51	2,78	2,69	3,25	GSVIVT01020087001	Adenosine/AMP deaminase active site	Metabolism.Primary metabolism.Nucleobase, nucleoside, nucleotide, nucleic acid metabolism.Nucleotide metabolism.Purine metabolism	.	.	.	VVTU11560_at
VVTU11578_at	1,6	12,25	4,66	2,82	1,77	GSVIVT01008070001	Receptor protein kinase	Signalling.Signalling pathway.Protein kinase	.	.	.	VVTU10100_at VVTU11578_at
VVTU11580_at	.	-1,97	-1,64	-1,6	-1,79	GSVIVT01000809001	unknown protein	Unknown	.	.	.	VVTU37883_at VVTU11580_at
VVTU11586_at	.	-1,76	-1,73	.	-1,6	GSVIVT01016163001	Unknown protein	Unknown	.	.	.	VVTU11586_at
VVTU11592_at	2,44	3,65	-2,4	2,23	.	.	unknown	Unknown	.	.	.	VVTU11592_at
VVTU116_at	.	-2,07	-1,83	-1,78	-2,1	GSVIVT01010801001	Unknown protein	Unknown	.	.	.	VVTU116_at
VVTU11603_at	.	1,77	1,82	.	2,07	GSVIVT01031188001	Pre-mRNA-splicing factor 38A	Metabolism.Primary metabolism.Nucleobase, nucleoside, nucleotide, nucleic acid metabolism.Nucleic acid metabolism.RNA metabolism.RNA processing.mRNA processing.mRNA splicing	.	.	.	VVTU35352_s_at VVTU11603_at
VVTU11608_at	-1,81	-1,85	-7,65	-2,49	-5,67	GSVIVT01032537001	Peroxidase	Response to stimulus.Stress response.Abiotic stress response.Oxidative stress response	.	.	.	VVTU11608_at
VVTU11611_at	.	1,67	.	.	2,54	GSVIVT01030568001	Unknown protein	Unknown	.	.	.	VVTU11611_at
VVTU11617_at	.	1,54	2,05	.	1,69	GSVIVT01025117001	Ulp1 protease	Metabolism.Primary metabolism.Protein metabolism and modification.Proteolysis.Peptidase-mediated proteolysis	.	.	.	VVTU11617_at
VVTU11628_at	.	-2,24	-3,76	-2,3	-3,47	GSVIVT01034237001	Metal transporter Nramp1	Transport overview.Ion transport.Cation transport.Heavy metal ion transport	.	.	.	VVTU11628_at
VVTU11643_at	-1,77	-3,07	-6	-2,31	-4,14	GSVIVT01031516001	ABC transporter G member 7	Transport overview.Macromolecule transport.Multidrug transport.Multidrug ABC transport	.	.	.	VVTU11643_at
VVTU11663_at	.	-2,3	-1,89	-1,91	-3,12	GSVIVT01025423001	Amino acid permease	Transport overview.Macromolecule transport.Amino acid transport	.	.	.	VVTU636_at VVTU11663_at
VVTU11671_at	1,52	1,52	2,65	1,59	2,47	GSVIVT01035806001	Agenet domain-containing protein	Unknown	.	.	.	VVTU11671_at VVTU11237_at
VVTU11683_at	.	4,88	.	2,79	1,72	GSVIVT01008567001	Nodulin	Unknown	.	.	.	VVTU11683_at VVTU39676_at
VVTU11708_at	-1,97	-1,72	-2,43	-1,92	-2,35	.	no hit	Unknown	.	.	.	VVTU11708_at
VVTU11710_at	.	.	-2	.	-1,95	GSVIVT01009899001	Hexokinase	Metabolism.Primary metabolism.Carbohydrate metabolism.Glycolysis Gluconeogenesis	.	.	.	VVTU11710_at
VVTU11715_at	.	1,95	1,92	1,58	2,01	GSVIVT01022115001	MAP3K protein kinase	Signalling.Signalling pathway.Protein kinase.MAPK cascade	.	.	.	VVTU11715_at VVTU24636_at
VVTU11716_at	-3,25	-3,05	-2,73	-1,56	-1,56	GSVIVT01033429001	esterase/lipase/thioesterase family protein	Unknown	.	.	.	VVTU11716_at
VVTU11720_at	.	-2,37	-3,61	-3,49	-6,93	GSVIVT01037188001	CARBOXYESTERASE18 CXE18	Metabolism.Cellular metabolism.Esterase activity	.	.	.	VVTU11720_at
VVTU11722_at	.	.	1,78	.	1,99	.	anaphase-promoting complex component APC3	Cellular process.Cell growth and death.Cell division.Mitosis	Regulation overview.Regulation of cell cycle.Regulation of mitosis	.	.	VVTU11722_at
VVTU11723_at	-1,5	.	-1,59	.	-1,68	GSVIVT01033038001	Unknown protein	Unknown	.	.	.	VVTU11723_at
VVTU1173_s_at	.	.	1,72	.	1,76	.	no hit	Unknown	.	.	.	VVTU1173_s_at
VVTU1174_at	.	.	1,86	.	2,12	GSVIVT01011172001	selenoprotein	Unknown	.	.	.	VVTU1174_at
VVTU11747_at	1,7	-1,74	-2,51	.	-1,86	GSVIVT01029833001	Unknown protein	Unknown	.	.	.	VVTU11747_at
VVTU1175_at	-2,06	.	.	.	-3,06	GSVIVT01030001001	wound-induced	Unknown	.	.	.	VVTU21273_x_at VVTU1175_at
VVTU11761_at	.	17,93	9,24	8,41	10,73	.	Calcineurin phosphoesterase	Unknown	.	.	.	VVTU11761_at
VVTU11763_at	.	.	-2,2	1,51	-1,56	GSVIVT01031426001	magnesium transporter CorA 10	Transport overview.Ion transport.Cation transport.Magnesium transport	.	.	.	VVTU11763_at VVTU6054_at
VVTU11764_at	.	.	2,05	.	1,97	GSVIVT01008609001	Phosphoglycerate mutase	Metabolism.Primary metabolism.Carbohydrate metabolism.Glycolysis Gluconeogenesis	.	.	.	VVTU11764_at
VVTU11765_at	.	.	4,4	.	2,98	GSVIVT01010582001	Stilbene synthase [Vitis pseudoreticulata]	Metabolism.Cellular metabolism.Phytoalexin metabolism.Phytoalexin biosynthesis	Metabolism.Secondary metabolism.Phenylpropanoid metabolism.Stilbenoid metabolism.Stilbenoid biosynthesis	.	.	VVTU11765_at
VVTU11767_s_at	.	-2,25	-3,18	.	-1,95	GSVIVT01031006001	Hexose transporter, Plastid	Transport overview.Macromolecule transport.Carbohydrate transport.Sugar transport	.	.	.	VVTU11767_s_at
VVTU11771_at	-3,43	-6,84	-7,68	-5,94	-8,03	GSVIVT01014999001	pectinesterase PME3	Cellular process.Cellular component organization and biogenesis.Cell wall organization and biogenesis.Cell wall metabolism.Cell wall modification.Pectin modification	.	.	.	VVTU11771_at
VVTU11773_s_at	.	-2,28	-4,96	.	-3,52	GSVIVT01002001001	Unknown protein	Unknown	.	.	.	VVTU11773_s_at
VVTU11774_s_at	-2,86	-3,74	-3,32	-3,3	-3,64	GSVIVT01018204001	squamosa promoter-binding protein 8 (SPL8)	Regulation overview.Regulation of gene expression.Regulation of transcription.Transcription factor.SBP family transcription factor	.	.	.	VVTU11774_s_at
VVTU11778_at	-1,58	.	-1,77	-1,68	-1,68	GSVIVT01018986001	Unknown protein	Unknown	.	.	.	VVTU11778_at
VVTU11780_s_at	-3,37	-7,1	-45,34	-3,09	-9,68	GSVIVT01014388001	NADPH:protochlorophyllide oxidoreductase	Metabolism.Primary metabolism.Cofactor metabolism.Tetrapyrrole metabolism.Chlorophyll metabolism.Chlorophyll biosynthesis	Metabolism.Primary metabolism.Generation of metabolite precursors and energy.Photosynthesis.Reaction center pigment biosynthesis	.	.	VVTU17495_s_at VVTU19154_s_at VVTU11780_s_at VVTU27646_s_at
VVTU11782_s_at	.	.	2,27	.	3,07	GSVIVT01000883001	CCR4-NOT transcription complex, subunit 1	Metabolism.Primary metabolism.Nucleobase, nucleoside, nucleotide, nucleic acid metabolism.Nucleic acid metabolism	.	.	.	VVTU11782_s_at
VVTU11785_at	.	.	2,16	.	1,66	GSVIVT01023785001	Universal stress protein (USP) family protein	Response to stimulus.Stress response	.	.	.	VVTU11785_at
VVTU11796_at	-2,48	-11,14	-38,09	-6,21	-25,31	GSVIVT01013454001	Unknown protein	Unknown	.	.	.	VVTU11796_at
VVTU11798_at	.	.	1,56	1,67	2,06	GSVIVT01022216001	ATP/GTP binding protein	Unknown	.	.	.	VVTU9989_at VVTU11798_at
VVTU11806_s_at	.	-1,54	-1,84	-1,52	.	GSVIVT01038175001	stearoyl-CoA 9-desaturase	Metabolism.Primary metabolism.Lipid metabolism.Fatty acid metabolism.Fatty acid biosynthesis.Unsaturated fatty acid biosynthesis	.	.	.	VVTU11806_s_at
VVTU11808_at	-2,56	-10,42	-30	-5,6	-29,17	GSVIVT01015164001	Anthocyanidin-3-glucoside rhamnosyltransferase	Metabolism.Secondary metabolism.Phenylpropanoid metabolism.Flavonoid metabolism.Flavonoid biosynthesis.Anthocyanin biosynthesis.Anthocyanin-glycoside biosynthesis	.	.	.	VVTU11808_at
VVTU1181_at	.	-2,27	-4,34	-2,08	-5,05	.	Unknown protein	Unknown	.	.	.	VVTU1181_at
VVTU11810_s_at	1,61	.	-1,56	.	-1,97	GSVIVT01033644001	Zinc finger (C2H2 type) family	Regulation overview.Regulation of gene expression.Regulation of transcription.Transcription factor.C2H2 family transcription factor	.	.	.	VVTU11810_s_at
VVTU11817_s_at	.	-1,89	-1,83	-1,59	.	GSVIVT01020537001	Thioredoxin M-type 2	Cellular process.Cellular homeostasis.Cell redox homeostasis	.	.	.	VVTU11817_s_at
VVTU1182_s_at	.	-4,09	-15,3	-1,64	-19,62	GSVIVT01009902001	gibberellin-regulated protein 1 (GASA1)	Diverse functions.Gene family with diverse functions.GASA family	.	.	.	VVTU35173_at VVTU1182_s_at
VVTU1182_x_at	.	-2,48	-7,07	-1,5	-12,53	GSVIVT01009902001	no hit	Unknown	.	.	.	VVTU1182_x_at
VVTU11820_at	.	-1,89	-2,19	.	-1,87	GSVIVT01013163001	carnitine/acylcarnitine carrier, Mitochondrial	Transport overview.Mitochondrial membrane transport.Mitochondrial membrane carbon compound transport	.	.	.	VVTU11820_at
VVTU11825_at	-4,18	-9,51	-18,15	-8,33	-7,88	GSVIVT01011904001	Alpha-glucosidase	Metabolism.Primary metabolism.Carbohydrate metabolism.Oligosaccharide metabolism.Raffinose metabolism	.	.	.	VVTU11825_at
VVTU11826_s_at	.	-1,83	-1,7	.	-3	.	Unknown protein	Unknown	.	.	.	VVTU11826_s_at
VVTU11829_at	.	.	-2,02	-1,91	-1,8	.	CTR1-like protein kinase	Signalling.Hormone signalling.Ethylene signalling.Ethylene-mediated signalling pathway	.	.	.	VVTU11829_at
VVTU11832_at	-1,76	.	.	3,72	1,98	GSVIVT01008949001	Eukaryotic translation initiation factor 5	Metabolism.Primary metabolism.Protein metabolism and modification.Translation.Translational initiation	.	.	.	VVTU11832_at
VVTU11834_at	2,72	9,83	19,49	5,98	16,25	GSVIVT01017283001	Lactoylglutathione lyase	Metabolism.Primary metabolism.Organic acid metabolism.Pyruvate fermentation	Response to stimulus.Stress response.Abiotic stress response.Oxidative stress response	.	.	VVTU11834_at VVTU27059_s_at
VVTU11835_at	.	1,55	.	1,76	1,62	GSVIVT01018839001	MADS box transcription factor TM6 (TM6) APETALA3	Regulation overview.Regulation of gene expression.Regulation of transcription.Transcription factor.MADS-box family transcription factor	.	.	.	VVTU11835_at
VVTU11839_s_at	.	-3,13	-9,15	-2,79	-7,02	GSVIVT01019758001	Tubulin beta-6 chain	Cellular process.Cellular component organization and biogenesis.Cytoskeleton organization and biogenesis.Microtubule organization and biogenesis	.	.	.	VVTU11839_s_at
VVTU1184_at	2,57	1,73	.	2,24	.	.	Auxin-responsive SAUR57	Signalling.Hormone signalling.Auxin signalling.Auxin responsive	.	.	.	VVTU1184_at
VVTU11840_at	2,18	-1,65	.	-1,57	.	.	Unknown protein	Unknown	.	.	.	VVTU11840_at
VVTU11842_s_at	.	-1,54	.	-1,68	.	GSVIVT01015440001	Unknown protein	Unknown	.	.	.	VVTU11842_s_at VVTU17373_at
VVTU11848_at	.	.	1,54	.	1,7	GSVIVT01031148001	rubber elongation factor (REF)	Unknown	.	.	.	VVTU11848_at VVTU18489_s_at
VVTU11849_s_at	.	2,15	3,41	1,5	2,64	GSVIVT01026510001	Alcohol dehydrogenase 6	Metabolism.Cellular metabolism.Oxidation reduction.Alcohol dehydrogenase superfamily	.	.	.	VVTU12268_s_at VVTU32313_x_at VVTU36247_s_at VVTU6090_s_at VVTU11849_s_at
VVTU11853_s_at	.	2,54	2,02	3,23	3,5	GSVIVT01035128001	fatty acid multifunctional protein (MFP2)	Metabolism.Primary metabolism.Lipid metabolism.Fatty acid metabolism.Fatty acid catabolism.Fatty acid beta-oxidation	.	.	.	VVTU11853_s_at
VVTU11854_s_at	.	1,79	1,82	1,51	2,08	GSVIVT01000391001	Glutamate decarboxylase 1 (GAD 1)	Metabolism.Primary metabolism.Amino acid metabolism.Amino acid catabolism	Metabolism.Primary metabolism.Amino acid metabolism.Beta-Alanine metabolism.Beta-Alanine biosynthesis	Metabolism.Primary metabolism.Amino acid metabolism.Glutamate metabolism.Glutamate catabolism	Metabolism.Primary metabolism.Organic acid metabolism.Butanoate metabolism.Butanoate biosynthesis	VVTU11854_s_at VVTU7033_at
VVTU11859_s_at	.	-4,64	-16,52	-1,66	-7,05	GSVIVT01032942001	glyceraldehyde-3-phosphate dehydrogenase A, chloroplast precursor	Metabolism.Primary metabolism.Carbohydrate metabolism.Glycolysis Gluconeogenesis	.	.	.	VVTU17859_s_at VVTU33738_s_at VVTU27512_x_at VVTU11859_s_at VVTU21121_s_at
VVTU1186_at	-3,42	-5,06	-6,87	-3,25	-2,57	GSVIVT01021779001	Auxin-induced protein 22D	Signalling.Hormone signalling.Auxin signalling.Auxin-mediated signalling pathway	.	.	.	VVTU1186_at
VVTU11860_s_at	.	.	-5,58	.	-18,6	GSVIVT01031943001	Epicotyl-specific tissue protein	Unknown	.	.	.	VVTU11860_s_at VVTU34739_s_at VVTU34739_x_at
VVTU1187_s_at	.	1,59	1,77	.	1,61	GSVIVT01025150001	proteasome 20S beta subunit G1 (PBG1) (PRCH)	Metabolism.Primary metabolism.Protein metabolism and modification.Proteolysis.Ubiquitin-mediated proteolysis	.	.	.	VVTU27794_s_at VVTU1187_s_at
VVTU11871_s_at	.	-2,96	-3,93	-1,75	-3,27	GSVIVT01033370001	Polygalacturonase inhibiting protein PGIP1	Cellular process.Cellular component organization and biogenesis.Cell wall organization and biogenesis.Cell wall metabolism.Cell wall modification.Pectin modification.Pectin modification inhibition	.	.	.	VVTU11871_s_at
VVTU11877_at	.	.	-1,87	.	-1,82	GSVIVT01032633001	RSZ33 (Arginine/serine-rich Zinc knuckle-containing protein 33)	Metabolism.Primary metabolism.Nucleobase, nucleoside, nucleotide, nucleic acid metabolism.Nucleic acid metabolism.RNA metabolism.RNA processing.mRNA processing.mRNA splicing	.	.	.	VVTU11877_at
VVTU11879_at	.	1,67	.	4,27	3,09	GSVIVT01000325001	ATHVA22A (Arabidopsis thaliana HVA22 homologue A)	Signalling.Hormone signalling.ABA signalling.ABA-mediated signalling pathway	.	.	.	VVTU11879_at
VVTU1188_at	.	3,09	2,65	2,76	3,6	GSVIVT01001094001	SEC14 cytosolic factor	Signalling.Signalling pathway.Phosphatidylinositol signalling	Transport overview.Macromolecule transport.Lipid transport.Phosphatidylinositol/Phosphatidyl choline transport	.	.	VVTU31671_s_at VVTU1188_at
VVTU11880_at	2	1,85	2,88	.	2,57	GSVIVT01004710001	Nodulin MtN21 family	Unknown	.	.	.	VVTU11880_at
VVTU11881_at	.	-3,64	-3,16	-2,45	-4,44	GSVIVT01032724001	Amino acid permease	Transport overview.Macromolecule transport.Amino acid transport	.	.	.	VVTU11881_at
VVTU11883_at	.	.	2,06	.	2,26	GSVIVT01008433001	Toc64 (translocon outer membrane complex 64)	Metabolism.Cellular metabolism.Nitrogen metabolism	Transport overview.Macromolecule transport.Protein transport	Transport overview.Plastid membrane transport.Plastid membrane protein transport	.	VVTU11883_at
VVTU11888_at	.	.	1,95	.	1,96	.	no hit	Unknown	.	.	.	VVTU11888_at
VVTU11891_s_at	.	3,61	2,84	2,68	2,42	GSVIVT01020089001	Thioredoxin H-type 2 (Trx-H-2)	Cellular process.Cellular homeostasis.Cell redox homeostasis	.	.	.	VVTU11891_s_at VVTU33820_s_at
VVTU11892_s_at	.	10,33	25,64	9,48	15,63	.	no hit	Unknown	.	.	.	VVTU11892_s_at
VVTU11896_s_at	.	1,52	-2,06	1,81	.	GSVIVT01026915001	Ribosomal protein L36 (RPL36C) 60S	Metabolism.Primary metabolism.Protein metabolism and modification.Translation	.	.	.	VVTU11896_x_at VVTU11841_at VVTU11896_s_at VVTU19755_s_at
VVTU11898_at	.	-1,69	-5,06	-1,84	-4,93	GSVIVT01036470001	Leaf senescence protein	Unknown	.	.	.	VVTU11898_at VVTU3387_at
VVTU11900_at	1,63	34,52	23,11	11,97	22,09	GSVIVT01014772001	amino acid permease 7	Transport overview.Macromolecule transport.Amino acid transport	.	.	.	VVTU11900_at VVTU21885_at VVTU16963_at
VVTU11905_at	.	-2,07	-2,34	-3,93	.	GSVIVT01009267001	IMP dehydrogenase/GMP reductase	Metabolism.Primary metabolism.Nucleobase, nucleoside, nucleotide, nucleic acid metabolism.Nucleotide metabolism.Purine metabolism	.	.	.	VVTU11905_at VVTU8083_at
VVTU11907_s_at	.	1,55	.	1,63	1,5	GSVIVT01038264001	late embryogenesis abundant protein	Response to stimulus.Stress response.Abiotic stress response.Desiccation stress response	.	.	.	VVTU11907_s_at
VVTU11908_at	.	.	2,15	.	1,66	GSVIVT01025741001	ubiquitin-associated (UBA)	Unknown	.	.	.	VVTU11908_at
VVTU11912_at	.	.	-2,23	.	-2,22	GSVIVT01024962001	OUTER ENVELOPE PROTEIN 16	Cellular process.Cellular component organization and biogenesis.Organelle organization and biogenesis.Plastid organization and biogenesis	Transport overview.Macromolecule transport.Protein transport	.	.	VVTU11912_at
VVTU11913_at	-2,04	-5,96	-11,68	-3,88	-16,02	GSVIVT01018733001	jasmonate O-methyltransferase	Signalling.Hormone signalling.Jasmonate signalling.Jasmonate metabolism	.	.	.	VVTU11913_at
VVTU11914_s_at	.	-2,38	-3	-2,32	-4,07	GSVIVT01035470001	Unknown protein	Unknown	.	.	.	VVTU11914_s_at
VVTU11917_at	2,55	1,53	.	2,18	.	GSVIVT01019481001	BZip transcription factor G-BOX BINDING FACTOR 3	Regulation overview.Regulation of gene expression.Regulation of transcription.Transcription factor.bZIP family transcription factor	.	.	.	VVTU11917_at
VVTU11919_s_at	-1,75	-3,54	-11,79	.	-3,86	.	no hit	Unknown	.	.	.	VVTU37123_s_at VVTU11919_s_at
VVTU11922_s_at	.	.	2,04	.	1,96	GSVIVT01024106001	ER lumen protein retaining receptor	Cellular process.Cellular transport.Protein trafficking	.	.	.	VVTU11922_s_at VVTU25578_s_at
VVTU11923_at	.	-1,75	-2,12	.	-2,28	GSVIVT01025239001	Cinnamyl alcohol dehydrogenase	Metabolism.Secondary metabolism.Phenylpropanoid metabolism.Phenylpropanoid biosynthesis	.	.	.	VVTU11923_at
VVTU11924_at	.	-1,55	.	1,58	.	GSVIVT01019497001	Cell cycle control crn (Crooked neck) protein	Metabolism.Primary metabolism.Nucleobase, nucleoside, nucleotide, nucleic acid metabolism.Nucleic acid metabolism.RNA metabolism.RNA processing.mRNA processing.mRNA splicing	.	.	.	VVTU11924_at VVTU2996_at
VVTU11925_s_at	-2,01	-1,7	-2,62	.	-1,96	GSVIVT01013233001	ankyrin protein kinase	Diverse functions.Gene family with diverse functions.Ankyrin domain family	.	.	.	VVTU11925_s_at
VVTU11927_at	.	.	2,14	.	3,33	GSVIVT01031646001	aldo/keto reductase AKR	Metabolism.Primary metabolism.Carbohydrate metabolism.Carbohydrate oxidation reduction	.	.	.	VVTU11927_at VVTU24838_x_at
VVTU1193_at	.	-1,57	.	-1,99	.	GSVIVT01015123001	Phenylalanine ammonia-lyase	Metabolism.Secondary metabolism.Phenylpropanoid metabolism.Phenylpropanoid biosynthesis	.	.	.	VVTU1193_at
VVTU11933_s_at	.	.	1,66	.	1,53	GSVIVT01012113001	peroxisomal 2,4-dienoyl-CoA reductase	Metabolism.Primary metabolism.Lipid metabolism.Fatty acid metabolism.Fatty acid catabolism.Fatty acid beta-oxidation	.	.	.	VVTU11933_s_at
VVTU11937_at	.	1,95	.	.	2,21	GSVIVT01011853001	Protein phosphatase 2C	Signalling.Signalling pathway.Protein phosphatase.PP2C	.	.	.	VVTU11937_at
VVTU11938_at	.	.	1,98	.	1,56	GSVIVT01011963001	coiled-coil domain containing 130	Unknown	.	.	.	VVTU11938_at VVTU7985_s_at
VVTU11939_s_at	.	2,33	2,69	1,71	2,22	GSVIVT01004460001	poly(A) binding protein	Unknown	.	.	.	VVTU11939_s_at
VVTU1194_at	.	-1,76	-9,09	.	-5,12	GSVIVT01028434001	photosystem II reaction centre W (PsbW)	Metabolism.Primary metabolism.Generation of metabolite precursors and energy.Photosynthesis.Photosystem II	.	.	.	VVTU1194_at
VVTU11941_at	.	-2,12	-3,86	-1,63	-2,62	GSVIVT01008862001	chlorophyll a oxygenase (CAO)	Metabolism.Primary metabolism.Cofactor metabolism.Tetrapyrrole metabolism.Chlorophyll metabolism.Chlorophyll biosynthesis	Metabolism.Primary metabolism.Generation of metabolite precursors and energy.Photosynthesis.Reaction center pigment biosynthesis	.	.	VVTU11941_at
VVTU11942_s_at	.	.	-6,47	.	-4,33	GSVIVT01011091001	endo-1,3;1,4-beta-D-glucanase precursor	Metabolism.Primary metabolism.Carbohydrate metabolism.Polysaccharide metabolism.Beta-1,3 glucan metabolism.Beta-1,3 glucan catabolism	.	.	.	VVTU11942_s_at
VVTU11943_s_at	.	.	1,69	.	1,61	GSVIVT01012395001	Nascent polypeptide associated complex alpha chain	Metabolism.Primary metabolism.Protein metabolism and modification.Protein folding	.	.	.	VVTU33052_s_at VVTU11943_s_at
VVTU11947_at	-2,59	-2,66	-24,73	-2,53	-22,75	.	pop3 peptide	Unknown	.	.	.	VVTU11947_at
VVTU11949_s_at	.	38,97	9,28	11,51	13,22	GSVIVT01023115001	Unknown protein	Unknown	.	.	.	VVTU11949_s_at
VVTU11951_s_at	.	1,79	2,45	.	1,64	GSVIVT01008284001	lateral organ boundaries protein 41	Regulation overview.Regulation of gene expression.Regulation of transcription.Transcription factor.AS2 family transcription factor	.	.	.	VVTU11951_s_at
VVTU11956_at	.	-3,24	-12,32	.	-3,87	GSVIVT01001595001	ATP synthase delta chain, chloroplast precursor	Metabolism.Primary metabolism.Generation of metabolite precursors and energy.Electron transport.Respiratory-chain phosphorylation	Metabolism.Primary metabolism.Generation of metabolite precursors and energy.Photosynthesis.Photosynthetic-chain phosphorylation	Transport overview.Ion transport.Cation transport.Proton transport	.	VVTU11956_at
VVTU11962_at	.	.	1,57	.	1,7	GSVIVT01009688001	Pore protein 24K chain	Cellular process.Cellular component organization and biogenesis.Organelle organization and biogenesis.Plastid organization and biogenesis	Transport overview.Macromolecule transport.Protein transport	.	.	VVTU11962_at
VVTU11967_at	.	.	-2,29	.	-1,63	GSVIVT01019939001	ATP-dependent Clp protease proteolytic subunit (ClpP2)	Metabolism.Primary metabolism.Protein metabolism and modification.Proteolysis.Clp complex-mediated proteolysis	.	.	.	VVTU17843_s_at VVTU11967_at
VVTU11969_at	.	-2,22	-5,35	.	-3,71	GSVIVT01016618001	photosystem II reaction center PsbP	Metabolism.Primary metabolism.Generation of metabolite precursors and energy.Photosynthesis.Photosystem II	.	.	.	VVTU11969_at
VVTU1197_at	.	.	2,86	1,53	3,07	GSVIVT01030211001	Unknown protein	Unknown	.	.	.	VVTU1197_at
VVTU11975_s_at	.	1,57	.	1,71	.	.	no hit	Unknown	.	.	.	VVTU11975_x_at VVTU30155_x_at VVTU16091_x_at VVTU27298_x_at VVTU39495_x_at VVTU2252_s_at VVTU39457_at VVTU16091_s_at VVTU21319_s_at VVTU39457_s_at VVTU39495_s_at VVTU11975_s_at VVTU4332_s_at VVTU13130_s_at VVTU39457_x_at VVTU29574_x_at VVTU30155_s_at VVTU
VVTU11982_at	.	-1,7	-2,23	.	-1,76	GSVIVT01033401001	h/ACA ribonucleoprotein complex subunit 1 protein 1	Metabolism.Primary metabolism.Nucleobase, nucleoside, nucleotide, nucleic acid metabolism.Nucleic acid metabolism	.	.	.	VVTU11982_at
VVTU11984_at	.	1,53	1,95	.	1,59	GSVIVT01028385001	Rho GDP-dissociation inhibitor 1	Signalling.Signalling pathway.G-protein signalling pathway	.	.	.	VVTU11984_at
VVTU11985_at	.	-1,57	-1,78	-1,61	.	GSVIVT01001837001	DNA-binding storekeeper protein	Regulation overview.Regulation of gene expression.Regulation of transcription.Transcription factor.GeBP family transcription factor	.	.	.	VVTU11985_at
VVTU11986_s_at	.	1,77	1,81	.	1,54	.	no hit	Unknown	.	.	.	VVTU11986_s_at VVTU38331_s_at
VVTU11987_s_at	.	6,86	.	8,24	.	GSVIVT01034163001	alpha-expansin 6 precursor	Cellular process.Cell growth and death.Cell growth	Cellular process.Cellular component organization and biogenesis.Cell wall organization and biogenesis.Cell wall metabolism.Cell wall modification	.	.	VVTU11987_s_at VVTU35335_at
VVTU11988_at	.	26,96	17,14	6,79	27,15	GSVIVT01019965001	expansin [Vitis labrusca x Vitis vinifera] EXPA15	Cellular process.Cell growth and death.Cell growth	Cellular process.Cellular component organization and biogenesis.Cell wall organization and biogenesis.Cell wall metabolism.Cell wall modification	.	.	VVTU11988_at VVTU17433_s_at
VVTU11993_at	.	.	-1,76	.	-2,22	GSVIVT01031287001	Synbindin TRAPPC4	Cellular process.Cellular transport.Protein trafficking.Vesicle-mediated trafficking	.	.	.	VVTU11993_at
VVTU11996_at	.	-2,11	-3,07	.	-2,73	GSVIVT01036070001	secoisolariciresinol dehydrogenase	Metabolism.Secondary metabolism.Phenylpropanoid metabolism.Lignan metabolism.Lignan biosynthesis	.	.	.	VVTU11996_at
VVTU12_at	.	-2,31	-2,94	.	-2,24	GSVIVT01027890001	cyclopropane fatty acid synthase	Metabolism.Primary metabolism.Lipid metabolism.Fatty acid metabolism.Fatty acid biosynthesis	.	.	.	VVTU12_at
VVTU12000_s_at	.	2,86	3,37	2,75	5,35	GSVIVT01022100001	caffeoyl-CoA O-methyltransferase 1	Metabolism.Secondary metabolism.Phenylpropanoid metabolism.Phenylpropanoid biosynthesis	.	.	.	VVTU18768_s_at VVTU12000_s_at VVTU2903_s_at
VVTU12006_at	.	-2,16	-1,69	-2,67	-2,41	GSVIVT01015055001	ribose isomerase	Metabolism.Primary metabolism.Carbohydrate metabolism.Monosaccharide metabolism.Monosaccharide catabolism.Pentose-phosphate shunt	.	.	.	VVTU12006_at
VVTU12008_s_at	2,32	.	.	.	-2,91	GSVIVT01027624001	TCH2 (TOUCH 2)	Response to stimulus.Stress response.Biotic stress response	.	.	.	VVTU12008_s_at VVTU15416_s_at
VVTU12009_s_at	.	-1,57	-1,98	.	-1,96	GSVIVT01020575001	ADP,ATP carrier protein	Transport overview.Mitochondrial membrane transport.Mitochondrial membrane ATP/ADP transport	.	.	.	VVTU40807_s_at VVTU12009_s_at VVTU37293_s_at
VVTU1201_at	.	-7,04	-16,53	-5,61	-14,99	GSVIVT01032509001	nodulin MtN21 family	Unknown	.	.	.	VVTU1201_at
VVTU12019_s_at	.	4,57	5,37	2,3	4,07	GSVIVT01022356001	aldehyde dehydrogenase	Metabolism.Primary metabolism.Lipid metabolism.Fatty acid metabolism	Metabolism.Primary metabolism.Organic acid metabolism.Carboxylic acid metabolism	.	.	VVTU12019_s_at
VVTU12023_at	.	.	1,91	.	1,56	.	Zinc finger (C3HC4-type RING finger)	Regulation overview.Regulation of gene expression.Regulation of transcription.Transcription factor.Zinc finger C3HC4 family transcription factor	.	.	.	VVTU12023_at
VVTU12024_at	.	-1,93	-1,69	.	-1,61	.	calmodulin-binding region IQ5	Signalling.Signalling pathway.Calcium sensors and signalling	.	.	.	VVTU12024_at
VVTU12025_s_at	2,04	-2,47	-8,12	-2,06	-4,52	.	purine permease 1 (PUP1)	Signalling.Hormone signalling.Cytokinin signalling.Cytokinin transport	Transport overview.Macromolecule transport.Nucleotide transport	.	.	VVTU12025_s_at VVTU16399_at VVTU40814_at VVTU40814_s_at
VVTU12028_at	.	1,53	1,91	1,6	1,65	GSVIVT01024168001	ubiquitin fusion degradation UFD1	Metabolism.Primary metabolism.Protein metabolism and modification.Proteolysis.Peptidase-mediated proteolysis.Subtilase-mediated proteolysis	.	.	.	VVTU12028_at VVTU25433_x_at VVTU25433_s_at
VVTU1203_at	.	.	-2,87	.	-2,94	GSVIVT01009913001	tubulin beta-1 chain	Cellular process.Cellular component organization and biogenesis.Cytoskeleton organization and biogenesis.Microtubule organization and biogenesis	.	.	.	VVTU1203_at
VVTU12031_at	.	-2,3	-3,76	-1,92	-2,55	GSVIVT01017493001	unknown	Unknown	.	.	.	VVTU12031_at
VVTU12032_s_at	.	-5,13	.	-2,51	2,64	GSVIVT01024554001	trans-cinnamate 4-monooxygenase	Metabolism.Secondary metabolism.Phenylpropanoid metabolism.Phenylpropanoid biosynthesis	.	.	.	VVTU12032_s_at VVTU19140_s_at
VVTU12035_at	.	-1,78	-1,5	-2,01	-1,74	GSVIVT01031804001	myb family	Regulation overview.Regulation of gene expression.Regulation of transcription.Transcription factor.MYB-related family transcription factor	.	.	.	VVTU15703_at VVTU12035_at
VVTU12036_at	.	-2,2	-2,82	.	-2,01	GSVIVT01002112001	Ribosomal protein L19	Metabolism.Primary metabolism.Protein metabolism and modification.Translation	.	.	.	VVTU12036_at
VVTU12039_at	.	-2,1	-6,71	.	-8,06	GSVIVT01028980001	remorin	Unknown	.	.	.	VVTU12039_at
VVTU12041_s_at	.	.	-1,83	-1,68	-2,29	GSVIVT01026318001	Unknown protein	Unknown	.	.	.	VVTU12041_s_at
VVTU12044_s_at	.	1,86	1,78	.	1,66	GSVIVT01012142001	Unknown protein	Unknown	.	.	.	VVTU12044_s_at
VVTU12049_at	.	19,79	22,62	5,7	16,27	GSVIVT01023948001	Flavin containing monooxygenase 3	Metabolism.Cellular metabolism.Oxidation reduction.Flavin-containing monooxygenase	.	.	.	VVTU12049_at
VVTU12055_s_at	.	-4,86	-36,73	-2,03	-12,49	GSVIVT01028481001	Photosystem I reaction center subunit IV B (PSAE B)	Metabolism.Primary metabolism.Generation of metabolite precursors and energy.Photosynthesis.Photosystem I	.	.	.	VVTU6684_s_at VVTU12055_s_at
VVTU12056_at	.	1,68	2,06	1,64	1,68	GSVIVT01033094001	import receptor subunit TOM20-3, Mitochondrial	Cellular process.Cellular transport.Protein trafficking.Protein targeting to mitochondrion	.	.	.	VVTU12056_at
VVTU1206_at	.	-2,47	-2,5	-1,94	-3,72	GSVIVT01020705001	Phosphoenolpyruvate carboxylase.	Metabolism.Primary metabolism.Carbohydrate metabolism.Glycolysis Gluconeogenesis	Metabolism.Primary metabolism.Carbon fixation	Metabolism.Primary metabolism.Generation of metabolite precursors and energy.Citric acid cycle	.	VVTU1206_at VVTU19092_at
VVTU12061_at	.	.	-1,66	.	-1,68	GSVIVT01033979001	no hit	Unknown	.	.	.	VVTU12061_at
VVTU12066_at	.	1,69	2,1	.	1,81	GSVIVT01008505001	adenylate kinase	Metabolism.Primary metabolism.Nucleobase, nucleoside, nucleotide, nucleic acid metabolism.Nucleotide metabolism.Purine metabolism	.	.	.	VVTU12066_at
VVTU12067_at	.	2,04	2,67	.	2,21	GSVIVT01007807001	Ribosomal protein L29	Metabolism.Primary metabolism.Protein metabolism and modification.Translation	.	.	.	VVTU12067_at
VVTU12068_s_at	.	.	2,53	1,54	2,76	GSVIVT01004908001	glycine-rich protein-like	Unknown	.	.	.	VVTU12068_s_at
VVTU12071_at	.	5,14	3,76	.	6,22	.	no hit	Unknown	.	.	.	VVTU12071_at
VVTU12072_s_at	-1,82	-13,07	-19,63	-4,73	-15,43	GSVIVT01017868001	Glutamine synthetase	Metabolism.Primary metabolism.Amino acid metabolism.Amino acid biosynthesis	Metabolism.Primary metabolism.Amino acid metabolism.Glutamine metabolism.Glutamine biosynthesis	.	.	VVTU12072_s_at
VVTU12075_at	.	-2,61	-5,63	.	-4,33	GSVIVT01018345001	ferredoxin-related	Metabolism.Primary metabolism.Generation of metabolite precursors and energy.Electron transport	Metabolism.Primary metabolism.Generation of metabolite precursors and energy.Photosynthesis.Photosynthetic-chain phosphorylation	.	.	VVTU12075_at
VVTU12080_s_at	-4,52	4,21	-4,37	2,52	-4,38	GSVIVT01000592001	Pectate lyase	Cellular process.Cellular component organization and biogenesis.Cell wall organization and biogenesis.Cell wall metabolism.Cell wall catabolism.Pectin catabolism	.	.	.	VVTU12080_s_at
VVTU12084_s_at	.	-4,84	-4,86	-2,02	-2,73	GSVIVT01014074001	LHCII type I CAB-1	Metabolism.Primary metabolism.Generation of metabolite precursors and energy.Photosynthesis.Antenna proteins	.	.	.	VVTU12084_s_at
VVTU12087_s_at	.	-2,02	-7,55	.	-5,67	GSVIVT01014457001	cytochrome B6-F complex iron-sulfur subunit, PETC	Metabolism.Primary metabolism.Generation of metabolite precursors and energy.Electron transport	Metabolism.Primary metabolism.Generation of metabolite precursors and energy.Photosynthesis.Photosynthetic-chain phosphorylation	.	.	VVTU16016_x_at VVTU12087_s_at VVTU16016_s_at VVTU12087_x_at
VVTU12088_at	2,2	4,12	4,82	2,38	3,03	GSVIVT01034971001	basic helix-loop-helix (bHLH) family	Regulation overview.Regulation of gene expression.Regulation of transcription.Transcription factor.bHLH family transcription factor	.	.	.	VVTU12088_at
VVTU12093_s_at	-7,63	-7,76	-7,86	-9,93	-9,36	GSVIVT01032157001	Steroid sulfotransferase	Metabolism.Primary metabolism.Lipid metabolism.Steroid metabolism.Steroid modification	.	.	.	VVTU12093_s_at VVTU16283_s_at
VVTU12095_at	.	.	1,54	1,63	1,69	GSVIVT01030894001	ATP-dependent Clp protease proteolytic subunit (ClpP3)	Metabolism.Primary metabolism.Protein metabolism and modification.Proteolysis.Clp complex-mediated proteolysis	.	.	.	VVTU12095_at VVTU33370_s_at
VVTU12096_at	.	17,85	20,26	30,62	66,11	.	unknown	Unknown	.	.	.	VVTU12096_at
VVTU121_at	-3,71	-27,33	-27,42	-9,23	-18,48	GSVIVT01016767001	myb domain protein 7	Regulation overview.Regulation of gene expression.Regulation of transcription.Transcription factor.MYB family transcription factor	.	.	.	VVTU121_at
VVTU12102_at	.	.	1,84	.	2,02	GSVIVT01019467001	6-phosphogluconate dehydrogenase	Metabolism.Primary metabolism.Carbohydrate metabolism.Monosaccharide metabolism.Monosaccharide catabolism.Pentose-phosphate shunt	.	.	.	VVTU3243_at VVTU12102_at
VVTU12104_s_at	1,74	2,43	2,25	.	1,74	GSVIVT01013000001	Unknown protein	Unknown	.	.	.	VVTU12104_s_at
VVTU12109_at	-1,57	-1,61	-3,7	-1,66	-3,53	GSVIVT01037754001	glycerophosphoryl diester phosphodiesterase	Metabolism.Primary metabolism.Lipid metabolism.Glycerolipid metabolism.Glycerophospholipid metabolism	.	.	.	VVTU12109_at
VVTU12111_s_at	.	-2,04	-2	-1,72	-2,07	GSVIVT01014549001	Unknown protein	Unknown	.	.	.	VVTU15961_s_at VVTU12111_s_at
VVTU1212_at	.	.	-1,74	-2,05	.	GSVIVT01013266001	S-ribonuclease binding protein SBP1	Unknown	.	.	.	VVTU1212_at
VVTU12121_s_at	.	-1,97	-5,33	.	-2,41	GSVIVT01019536001	Unknown protein	Unknown	.	.	.	VVTU15070_s_at VVTU12121_s_at
VVTU12125_s_at	-4,25	-23,24	-40,79	-9,89	-68,77	GSVIVT01015359001	Rac-like GTP-binding protein ARAC7 (GTPase protein ROP9)	Signalling.Signalling pathway.G-protein signalling pathway	.	.	.	VVTU12125_s_at
VVTU12128_s_at	.	.	-1,56	-1,74	-2,04	GSVIVT01028868001	Unknown protein	Unknown	.	.	.	VVTU12128_s_at
VVTU12134_x_at	.	-1,64	-1,86	-2,17	-2,29	.	no hit	Unknown	.	.	.	VVTU22741_x_at VVTU12134_x_at VVTU12302_s_at VVTU22741_s_at
VVTU12135_at	.	.	1,62	.	1,81	GSVIVT01021024001	GRP2 (COLD, CIRCADIAN RHYTHM, AND RNA BINDING 2)	Metabolism.Primary metabolism.Nucleobase, nucleoside, nucleotide, nucleic acid metabolism.Nucleic acid metabolism.RNA metabolism	.	.	.	VVTU12135_at
VVTU12136_at	.	.	1,6	.	1,77	GSVIVT01016720001	OLIGOURIDYLATE BINDING PROTEIN 1B UBP1B	Metabolism.Primary metabolism.Nucleobase, nucleoside, nucleotide, nucleic acid metabolism.Nucleic acid metabolism.RNA metabolism	.	.	.	VVTU33754_s_at VVTU12136_at
VVTU12138_at	.	2,36	4,54	.	3,26	GSVIVT01037721001	Unknown protein	Unknown	.	.	.	VVTU12138_at
VVTU12140_s_at	.	2,41	.	.	1,67	.	no hit	Unknown	.	.	.	VVTU12140_s_at VVTU32407_s_at VVTU36945_s_at VVTU21382_s_at
VVTU12142_at	-4,54	-10,68	-12,15	-8,24	-16,86	.	Unknown protein	Unknown	.	.	.	VVTU12142_at
VVTU12147_at	.	.	-7,78	.	-5,04	.	no hit	Unknown	.	.	.	VVTU12147_at
VVTU1215_s_at	.	-2,17	-2,25	.	-1,51	GSVIVT01027421001	CBL-interacting protein kinase 9 (CIPK9)	Signalling.Signalling pathway.Protein kinase	.	.	.	VVTU1215_s_at
VVTU12157_s_at	.	2,7	.	1,99	1,87	GSVIVT01003435001	Unknown protein	Unknown	.	.	.	VVTU12157_s_at
VVTU12161_at	.	1,56	.	1,9	1,64	GSVIVT01028706001	nucleotidyltransferase	Unknown	.	.	.	VVTU12161_at
VVTU12163_at	.	1,67	1,88	1,51	3,02	GSVIVT01024780001	Na+/Pi transporter	Transport overview.Ion transport.Anion transport.Phosphate transport	Transport overview.Macromolecule transport.Carbohydrate transport.Sugar transport	.	.	VVTU12163_at
VVTU12168_s_at	.	-3,08	-2,73	1,65	-1,82	GSVIVT01016476001	Regulator of chromosome condensation (RCC1)	Signalling.Signalling pathway.G-protein signalling pathway.RCC1 superfamily protein	.	.	.	VVTU12168_s_at
VVTU12169_s_at	.	.	1,76	.	1,55	.	Zinc finger (C3HC4-type RING finger)	Regulation overview.Regulation of gene expression.Regulation of transcription.Transcription factor.Zinc finger C3HC4 family transcription factor	.	.	.	VVTU4719_at VVTU14042_s_at VVTU12169_s_at
VVTU12171_at	.	.	1,71	.	1,54	GSVIVT01008196001	Cupin, RmlC-type	Unknown	.	.	.	VVTU12171_at
VVTU12177_at	.	.	1,54	.	1,83	GSVIVT01026823001	Unknown protein	Unknown	.	.	.	VVTU12177_at
VVTU12181_at	.	1,5	1,83	.	1,83	GSVIVT01021395001	double-stranded DNA-binding protein	Unknown	.	.	.	VVTU12181_at
VVTU12185_at	.	.	1,74	.	1,55	GSVIVT01016107001	phosphatidylinositol glycan synthesis class F	Metabolism.Primary metabolism.Lipid metabolism.Glycolipid metabolism.GPI anchor biosynthesis	.	.	.	VVTU12185_at
VVTU12187_s_at	.	.	-2,29	.	-2,55	GSVIVT01011476001	Plastocyanin domain-containing protein	Metabolism.Primary metabolism.Generation of metabolite precursors and energy.Electron transport	Metabolism.Primary metabolism.Generation of metabolite precursors and energy.Photosynthesis.Photosynthetic-chain phosphorylation	.	.	VVTU12187_at VVTU12187_s_at
VVTU12188_s_at	-1,81	-1,84	-10	-2,34	-5,93	GSVIVT01016208001	Pectate lyase	Cellular process.Cellular component organization and biogenesis.Cell wall organization and biogenesis.Cell wall metabolism.Cell wall catabolism.Pectin catabolism	.	.	.	VVTU12188_s_at
VVTU1219_at	-1,52	.	.	-2,52	-2,1	GSVIVT01032905001	Serine carboxypeptidase S10	Metabolism.Primary metabolism.Protein metabolism and modification.Proteolysis.Peptidase-mediated proteolysis	.	.	.	VVTU1219_at
VVTU12200_at	-2,21	-4,49	-10,56	-2,32	-5,66	GSVIVT01030386001	NADPH-protochlorophyllide oxidoreductase	Metabolism.Primary metabolism.Cofactor metabolism.Tetrapyrrole metabolism.Chlorophyll metabolism.Chlorophyll biosynthesis	Metabolism.Primary metabolism.Generation of metabolite precursors and energy.Photosynthesis.Reaction center pigment biosynthesis	.	.	VVTU12200_at
VVTU12204_at	.	.	1,55	.	1,87	GSVIVT01022582001	ubiquitin-specific protease 8 (UBP8)	Metabolism.Primary metabolism.Protein metabolism and modification.Proteolysis.Ubiquitin-mediated proteolysis	.	.	.	VVTU12204_at
VVTU12206_s_at	.	-1,88	-2,8	-1,8	-2,97	GSVIVT01024674001	gamma interferon responsive lysosomal thiol reductase family protein	Unknown	.	.	.	VVTU12206_s_at
VVTU12208_at	.	-4	-9,68	-2,33	-8,28	GSVIVT01011979001	Phosphoenolpyruvate carboxylase	Metabolism.Primary metabolism.Carbohydrate metabolism.Glycolysis Gluconeogenesis	Metabolism.Primary metabolism.Carbon fixation	Metabolism.Primary metabolism.Generation of metabolite precursors and energy.Citric acid cycle	.	VVTU12208_at
VVTU12210_at	.	-1,72	-3,98	-1,5	-2,87	GSVIVT01032487001	MLK/Raf-related protein kinase 1	Signalling.Signalling pathway.Protein kinase	.	.	.	VVTU12210_at VVTU10727_at
VVTU12215_s_at	.	2,01	2,04	2,12	2,28	.	Unknown protein	Unknown	.	.	.	VVTU12215_s_at
VVTU1222_at	.	2,09	1,72	2,68	2,29	GSVIVT01001863001	beta-amylase	Metabolism.Primary metabolism.Carbohydrate metabolism.Polysaccharide metabolism.Starch and sucrose metabolism.Starch biosynthesis catabolism.Starch catabolism	.	.	.	VVTU1222_at VVTU15830_s_at VVTU18587_s_at
VVTU12222_at	.	.	-1,88	-1,63	-1,77	.	unknown	Unknown	.	.	.	VVTU12222_at
VVTU12225_s_at	.	19,04	11,97	5,85	9,13	GSVIVT01030060001	glucan endo-1,3-beta-glucosidase 3 precursor	Metabolism.Primary metabolism.Carbohydrate metabolism.Polysaccharide metabolism.Beta-1,3 glucan metabolism.Beta-1,3 glucan catabolism	.	.	.	VVTU12225_s_at
VVTU12226_at	-5,79	-3,85	-12,98	-3,4	-7,65	GSVIVT01024050001	Thaumatin	Response to stimulus.Stress response	.	.	.	VVTU12226_at VVTU19282_s_at
VVTU12227_s_at	-1,62	.	-1,5	1,72	.	GSVIVT01009931001	SHD (SHEPHERD)	Response to stimulus.Stress response.Biotic stress response	.	.	.	VVTU16311_s_at VVTU12227_s_at
VVTU12234_s_at	-2,09	.	.	.	2,75	.	glycerol-3-phosphate acyltransferase 8	Metabolism.Primary metabolism.Lipid metabolism.Glycerolipid metabolism.Glycerophospholipid metabolism.Glycerophospholipid biosynthesis	.	.	.	VVTU12234_s_at
VVTU12236_at	.	1,78	2,98	2,28	4,42	GSVIVT01028704001	Abscisic acid receptor PYL8 RCAR3	Signalling.Hormone signalling.ABA signalling.ABA-mediated signalling pathway	.	.	.	VVTU12236_at
VVTU12237_at	2,95	2,19	1,91	1,6	.	GSVIVT01021609001	CATIONIC AMINO ACID TRANSPORTER 1	Transport overview.Macromolecule transport.Amino acid transport	.	.	.	VVTU37259_at VVTU12237_at
VVTU12241_s_at	.	.	1,54	.	1,53	GSVIVT01031659001	eukaryotic initiation factor 3H1 subunit	Metabolism.Primary metabolism.Protein metabolism and modification.Translation	.	.	.	VVTU12241_s_at VVTU12941_s_at
VVTU12242_at	.	2,22	1,51	.	1,55	GSVIVT01013686001	RAB GTPase RABG3A	Cellular process.Cellular transport.Protein trafficking.Vesicle-mediated trafficking	.	.	.	VVTU14511_s_at VVTU12242_at
VVTU12246_s_at	.	.	2,11	1,6	1,63	GSVIVT01027774001	no hit	Unknown	.	.	.	VVTU21757_x_at VVTU38148_x_at VVTU42_x_at VVTU21493_x_at VVTU16453_x_at VVTU12246_s_at VVTU9556_s_at VVTU15120_s_at VVTU16634_s_at VVTU1992_s_at VVTU21448_s_at VVTU21493_s_at VVTU22695_s_at VVTU22718_s_at VVTU26560_s_at VVTU27173_s_at VVTU27205_x_at VVTU2
VVTU1225_at	.	.	-2,04	.	-1,74	.	no hit	Unknown	.	.	.	VVTU1225_at
VVTU12252_s_at	.	.	1,61	.	1,66	GSVIVT01007829001	Betaine aldehyde dehydrogenase	Metabolism.Cellular metabolism.Amino acid derivative metabolism.Glycine betaine biosynthesis	Response to stimulus.Stress response.Abiotic stress response.Osmotic stress response	.	.	VVTU12252_s_at
VVTU12253_at	1,97	.	2,03	.	1,66	GSVIVT01008002001	exostosin	Metabolism.Primary metabolism.Carbohydrate metabolism.Oligosaccharide metabolism.N-Glycan metabolism.N-Glycan biosynthesis	.	.	.	VVTU12253_at
VVTU12254_at	.	.	-1,67	1,59	-1,82	GSVIVT01027009001	GOLGIN CANDIDATE 4	Cellular process.Cellular component organization and biogenesis.Organelle organization and biogenesis.Golgi organization and biogenesis	.	.	.	VVTU12254_at VVTU38002_at
VVTU12258_at	.	-2,38	-4,09	.	-2,41	GSVIVT01029255001	ABC protein 3 ATNAP3 non-intrinsic	Transport overview.Macromolecule transport.Multidrug transport.Multidrug ABC transport	.	.	.	VVTU12258_at
VVTU1226_at	.	-2	-4,89	-1,66	-3,99	.	Plastid-specific 50S ribosomal protein 6	Metabolism.Primary metabolism.Protein metabolism and modification.Translation	.	.	.	VVTU1226_at
VVTU12271_s_at	.	1,84	1,81	.	1,53	GSVIVT01015360001	CDKF;1 (CDK-ACTIVATING KINASE 1A	Regulation overview.Regulation of cell cycle	.	.	.	VVTU12271_s_at VVTU14080_at
VVTU12273_at	.	47,96	19,44	21,76	12,7	GSVIVT01032681001	expansin [Vitis labrusca x Vitis vinifera] EXPA8	Cellular process.Cell growth and death.Cell growth	Cellular process.Cellular component organization and biogenesis.Cell wall organization and biogenesis.Cell wall metabolism.Cell wall modification	.	.	VVTU29469_s_at VVTU12273_at VVTU29589_x_at VVTU29407_s_at VVTU29589_s_at
VVTU12275_at	.	2,33	3,34	.	2,25	GSVIVT01018758001	SEN1 (DARK INDUCIBLE 1)	Response to stimulus.Stress response	.	.	.	VVTU12275_at VVTU30788_at
VVTU12278_at	.	.	2,55	1,68	2,34	GSVIVT01024805001	transformer serine/arginine-rich ribonucleoprotein	Metabolism.Primary metabolism.Nucleobase, nucleoside, nucleotide, nucleic acid metabolism.Nucleic acid metabolism.RNA metabolism.RNA processing.mRNA processing.mRNA splicing	.	.	.	VVTU37297_at VVTU35496_s_at VVTU12278_at VVTU31966_x_at
VVTU1228_at	2,69	-3,13	-2,11	3,32	-2,28	GSVIVT01011343001	Tetratricopeptide repeat domain male sterility MS5	Unknown	.	.	.	VVTU1228_at VVTU21052_s_at
VVTU12280_s_at	.	1,76	.	.	1,62	GSVIVT01019090001	regulator of ribonuclease activity a	Metabolism.Primary metabolism.Nucleobase, nucleoside, nucleotide, nucleic acid metabolism.Nucleic acid metabolism.RNA metabolism	.	.	.	VVTU12280_s_at VVTU17850_s_at
VVTU12287_s_at	.	.	1,72	1,62	.	GSVIVT01014257001	transcription elongation factor 1	Metabolism.Primary metabolism.Nucleobase, nucleoside, nucleotide, nucleic acid metabolism.Nucleic acid metabolism.RNA metabolism.RNA biosynthesis.mRNA biosynthesis	.	.	.	VVTU12287_s_at
VVTU12288_s_at	.	2,12	4,01	2,13	4,17	GSVIVT01009981001	F-box and leucine-rich repeat protein 1	Metabolism.Primary metabolism.Protein metabolism and modification.Proteolysis.Ubiquitin-mediated proteolysis	.	.	.	VVTU7552_s_at VVTU12288_s_at
VVTU1229_at	-1,65	-3,83	-4,39	-6,27	-7,77	GSVIVT01035381001	calmodulin-binding region IQD6	Signalling.Signalling pathway.Calcium sensors and signalling	.	.	.	VVTU1229_at
VVTU12291_s_at	.	1,82	2,54	.	1,52	GSVIVT01021142001	no hit	Unknown	.	.	.	VVTU12291_s_at
VVTU12295_at	.	.	-1,79	-1,61	-1,97	GSVIVT01018329001	LOL3 (LSD ONE LIKE 3)	Cellular process.Cell growth and death.Cell death	.	.	.	VVTU12295_at
VVTU12298_at	-1,56	-8,05	-98,9	-3,25	-25,25	.	PSBX (photosystem II subunit X)	Metabolism.Primary metabolism.Generation of metabolite precursors and energy.Photosynthesis.Photosystem II	.	.	.	VVTU12298_at
VVTU1230_s_at	.	1,71	2,15	1,74	2,16	GSVIVT01035843001	DEAD BOX RNA helicase RH15	Metabolism.Primary metabolism.Nucleobase, nucleoside, nucleotide, nucleic acid metabolism.Nucleic acid metabolism.RNA metabolism	.	.	.	VVTU1230_s_at
VVTU12306_at	.	.	1,8	.	2,39	.	Oleosin OLE-4	Cellular process.Cellular component organization and biogenesis.Oil body organization and biogenesis	.	.	.	VVTU12306_at
VVTU12307_s_at	.	6,67	7,36	1,87	3,35	GSVIVT01000158001	no hit	Unknown	.	.	.	VVTU23497_at VVTU12307_s_at
VVTU12311_at	.	1,71	.	-1,72	1,73	GSVIVT01012766001	TCP family transcription factor TCP14	Regulation overview.Regulation of gene expression.Regulation of transcription.Transcription factor.TCP family transcription factor	.	.	.	VVTU12311_at
VVTU12314_x_at	.	1,89	1,77	.	1,54	GSVIVT01018273001	COP9 signalosome complex subunit 7	Metabolism.Primary metabolism.Protein metabolism and modification.Proteolysis.Ubiquitin-mediated proteolysis.Deubiquitination	.	.	.	VVTU23251_s_at VVTU16164_s_at VVTU12314_x_at
VVTU12315_s_at	.	-1,81	-2,58	-1,6	-2,47	GSVIVT01022917001	phosphogluconate dehydrogenase	Metabolism.Primary metabolism.Carbohydrate metabolism.Monosaccharide metabolism.Monosaccharide catabolism.Pentose-phosphate shunt	.	.	.	VVTU12315_s_at
VVTU12324_at	.	-1,97	-2,22	-3,04	-3,84	GSVIVT01018032001	unknown protein	Unknown	.	.	.	VVTU12324_at
VVTU12328_s_at	-1,53	-2,13	-4,69	-2,66	-4,49	GSVIVT01023969001	S-adenosyl-methionine-sterol-C-methyltransferase	Metabolism.Primary metabolism.Lipid metabolism.Steroid metabolism.Steroid biosynthesis	.	.	.	VVTU12328_s_at
VVTU12329_s_at	.	-4,97	-6,27	-2,62	-3,8	GSVIVT01009694001	Unknown protein	Unknown	.	.	.	VVTU12329_s_at
VVTU12330_s_at	.	.	-3,01	.	-2,78	GSVIVT01013447001	CP12-3	Unknown	.	.	.	VVTU12330_s_at
VVTU12337_at	.	.	-1,65	-1,5	-1,71	GSVIVT01034334001	Alpha-galactosidase	Metabolism.Primary metabolism.Carbohydrate metabolism.Monosaccharide metabolism.Galactose metabolism	Metabolism.Primary metabolism.Lipid metabolism.Glycerolipid metabolism	Metabolism.Primary metabolism.Lipid metabolism.Sphingolipid metabolism	.	VVTU12337_at
VVTU12342_s_at	.	1,55	3,24	.	2,97	.	no hit	Unknown	.	.	.	VVTU12342_s_at
VVTU12349_s_at	.	.	1,9	.	1,87	GSVIVT01019594001	proteasome 26S regulatory subunit (RPN12)	Metabolism.Primary metabolism.Protein metabolism and modification.Proteolysis.Ubiquitin-mediated proteolysis	.	.	.	VVTU12349_s_at
VVTU12352_at	.	.	3,04	.	3,35	GSVIVT01019769001	Cu2+-exporting ATPase HMA5 (HEAVY METAL ATPASE 5)	Cellular process.Cellular homeostasis.Heavy metal ion homeostasis.Copper homeostasis	Transport overview.Ion transport.Cation transport.Heavy metal ion transport.Copper transport	.	.	VVTU12352_at VVTU15202_s_at
VVTU12356_at	2,21	2,97	16,53	2,64	12,17	.	no hit	Unknown	.	.	.	VVTU12356_at
VVTU12359_at	.	.	2,96	.	2,29	GSVIVT01014205001	Curculin (mannose-binding) lectin	Unknown	.	.	.	VVTU12359_at
VVTU12365_at	.	1,61	1,81	.	1,83	GSVIVT01015545001	ribosomal protein L36	Metabolism.Primary metabolism.Protein metabolism and modification.Translation	.	.	.	VVTU12365_at
VVTU12367_at	.	.	2,95	.	3,11	GSVIVT01033493001	DnaJ homolog, subfamily B, member 6	Metabolism.Primary metabolism.Protein metabolism and modification.Protein folding.Chaperone-mediated protein folding.HSP-mediated protein folding.HSP-mediated protein folding co-chaperone	.	.	.	VVTU12367_at
VVTU12368_s_at	.	1,57	1,77	.	1,62	GSVIVT01017102001	RAB GTPase ARA7	Cellular process.Cellular transport.Protein trafficking.Vesicle-mediated trafficking	.	.	.	VVTU12368_s_at
VVTU12369_at	.	2,63	3,83	1,76	2,77	GSVIVT01015310001	gibberellin oxidase	Metabolism.Secondary metabolism.Terpenoid metabolism.Diterpenoid metabolism.Diterpenoid biosynthesis	Signalling.Hormone signalling.Gibberellic acid signalling.Gibberellic acid metabolism.Gibberellic acid biosynthesis	.	.	VVTU12369_at
VVTU12372_at	.	.	1,58	.	1,94	GSVIVT01003842001	ubiquilin-1	Metabolism.Primary metabolism.Protein metabolism and modification.Proteolysis.Peptidase-mediated proteolysis.Subtilase-mediated proteolysis	.	.	.	VVTU12372_at VVTU7863_s_at
VVTU12379_at	.	-4,13	-9,48	-1,93	-6,17	GSVIVT01010180001	YGGT	Unknown	.	.	.	VVTU12379_at
VVTU12383_at	-2,96	-3,86	-5,23	-3,37	-3,55	GSVIVT01031946001	no hit	Unknown	.	.	.	VVTU12383_at
VVTU12392_at	.	4,65	3,75	3,09	3,08	GSVIVT01008344001	Unknown protein	Unknown	.	.	.	VVTU7360_at VVTU12392_at VVTU16534_at
VVTU12393_s_at	.	-2,1	-3,01	-2,03	-3,03	.	ATP-dependent Clp protease ClpB protein	Unknown	.	.	.	VVTU12393_s_at
VVTU12395_at	-1,75	.	.	2,03	.	GSVIVT01036548001	Regulator of chromosome condensation (RCC1)	Signalling.Signalling pathway.G-protein signalling pathway.RCC1 superfamily protein	.	.	.	VVTU12395_at
VVTU12399_s_at	.	2,1	2,88	1,81	2,03	GSVIVT01011824001	Amino acid permease	Transport overview.Macromolecule transport.Amino acid transport	.	.	.	VVTU12399_s_at VVTU14692_at
VVTU124_at	.	-2,07	-2,75	-1,87	-1,56	.	armadillo/beta-catenin repeat / U-box domain-containing protein	Unknown	.	.	.	VVTU124_at
VVTU12404_at	-3,74	-24,29	-30,23	-17,14	-76,71	GSVIVT01020205001	basic helix-loop-helix (bHLH) family	Regulation overview.Regulation of gene expression.Regulation of transcription.Transcription factor.bHLH family transcription factor	.	.	.	VVTU37139_s_at VVTU12404_at
VVTU12405_at	.	-4,71	-5,01	-4,67	-5,13	.	ERF DOMAIN PROTEIN 12	Signalling.Hormone signalling.Ethylene signalling.Ethylene responsive	.	.	.	VVTU12405_at
VVTU12415_at	.	-2,12	.	-2,54	-1,55	GSVIVT01016053001	Anthranilate N-benzoyltransferase	Metabolism.Cellular metabolism.Phytoalexin metabolism.Phytoalexin biosynthesis	Metabolism.Secondary metabolism.Aromatic compound metabolism.Aromatic compound biosynthesis	.	.	VVTU12415_at
VVTU1242_at	1,53	1,55	1,84	.	1,57	GSVIVT01004106001	no hit	Unknown	.	.	.	VVTU1242_at
VVTU12421_s_at	.	.	-1,89	.	-1,64	GSVIVT01025540001	DNA topoisomerase VIA (SPO11)	Development	Metabolism.Primary metabolism.Nucleobase, nucleoside, nucleotide, nucleic acid metabolism.Nucleic acid metabolism.DNA metabolism	Regulation overview.Regulation of cell cycle	.	VVTU12421_s_at
VVTU12423_x_at	.	.	1,66	.	1,59	GSVIVT01030518001	unknown protein	Unknown	.	.	.	VVTU21458_s_at VVTU12423_x_at
VVTU12424_at	-1,92	.	1,74	.	2,45	GSVIVT01032247001	heat shock protein	Metabolism.Primary metabolism.Protein metabolism and modification.Protein folding.Chaperone-mediated protein folding.HSP-mediated protein folding	.	.	.	VVTU12424_at VVTU15522_at
VVTU12434_at	.	-2,04	-1,75	.	-1,77	GSVIVT01038612001	Unknown protein	Unknown	.	.	.	VVTU12434_at
VVTU12436_at	-4,83	-19,71	-36,35	-3,19	-36,26	.	myb RAD (Transcription factor RAD)	Development	Regulation overview.Regulation of gene expression.Regulation of transcription.Transcription factor.MYB family transcription factor	.	.	VVTU12436_at
VVTU12438_s_at	.	3,94	1,85	-1,98	1,78	.	no hit	Unknown	.	.	.	VVTU12438_s_at
VVTU12446_at	.	-1,69	-2,69	-1,65	-2,18	GSVIVT01014734001	Unknown protein	Unknown	.	.	.	VVTU12446_at
VVTU12448_at	.	-2,66	-2,84	.	-5,83	GSVIVT01025734001	Heavy-metal-associated domain-containing protein	Unknown	.	.	.	VVTU12448_at
VVTU12449_s_at	-23,54	-10,69	-3,87	-5,98	.	.	no hit	Unknown	.	.	.	VVTU12449_s_at
VVTU1245_at	.	-2,42	-2,37	-2,14	-2,66	GSVIVT01032096001	cellulose synthase CESA3	Cellular process.Cellular component organization and biogenesis.Cell wall organization and biogenesis.Cell wall metabolism.Cell wall biosynthesis.Cellulose biosynthesis	.	.	.	VVTU1245_at
VVTU12451_at	.	.	1,86	.	2,05	GSVIVT01012827001	nodulation receptor kinase	Signalling.Signalling pathway.Protein kinase	.	.	.	VVTU12451_at
VVTU12455_at	-1,88	-3,45	-20,01	-2,6	-11,08	GSVIVT01008733001	plastocyanin, chloroplast precursor	Metabolism.Primary metabolism.Generation of metabolite precursors and energy.Electron transport	Metabolism.Primary metabolism.Generation of metabolite precursors and energy.Photosynthesis.Photosynthetic-chain phosphorylation	.	.	VVTU12455_at
VVTU12458_at	.	-1,77	-1,96	.	-1,53	GSVIVT01029458001	Myb family	Regulation overview.Regulation of gene expression.Regulation of transcription.Transcription factor.MYB family transcription factor	.	.	.	VVTU12458_at
VVTU12459_at	1,6	.	1,96	.	2,31	GSVIVT01014742001	no hit	Unknown	.	.	.	VVTU12459_at
VVTU12470_at	-4,73	-5,36	-11,87	-6,22	-10,91	GSVIVT01022309001	TONOPLAST MONOSACCHARIDE TRANSPORTER2	Transport overview.Macromolecule transport.Carbohydrate transport.Sugar transport	.	.	.	VVTU12470_at
VVTU12471_s_at	.	.	-1,55	.	-1,96	GSVIVT01035539001	selenoprotein	Unknown	.	.	.	VVTU12471_s_at
VVTU12474_s_at	-1,65	-2,44	-3,18	-3,21	-3,39	GSVIVT01009662001	Unknown protein	Unknown	.	.	.	VVTU12474_s_at
VVTU12478_at	.	.	-2,04	-1,79	-2,27	.	no hit	Unknown	.	.	.	VVTU12478_at
VVTU12479_at	.	-1,92	-2,42	2,05	-2,56	GSVIVT01019499001	COP1-interactive protein 1 / CIP1	Cellular process.Cellular component organization and biogenesis.Cytoskeleton organization and biogenesis	.	.	.	VVTU12479_at VVTU37339_at VVTU6798_at VVTU40151_s_at
VVTU1248_s_at	-1,58	-2,02	-3,43	-2	-3,04	GSVIVT01036936001	leucine-rich repeat transmembrane protein kinase	Signalling.Signalling pathway.Protein kinase	.	.	.	VVTU1248_s_at
VVTU12481_s_at	1,78	3,34	1,81	1,96	1,73	GSVIVT01007985001	Thioredoxin 2	Cellular process.Cellular homeostasis.Cell redox homeostasis	.	.	.	VVTU12481_s_at
VVTU12483_at	.	-4,98	-26,41	-3,26	-8,66	GSVIVT01029594001	Unknown protein	Unknown	.	.	.	VVTU12483_at
VVTU12491_s_at	-1,54	-2,22	-4,02	.	-1,8	GSVIVT01022370001	Myosin heavy chain	Cellular process.Cellular component organization and biogenesis.Cytoskeleton organization and biogenesis.Myosin-driven movement	.	.	.	VVTU12491_s_at
VVTU12498_at	.	.	1,71	.	2,05	GSVIVT01025168001	Transducin protein	Unknown	.	.	.	VVTU12498_at VVTU16661_at
VVTU12500_s_at	.	.	1,56	.	1,95	GSVIVT01038138001	ribosomal protein L51/S25/CI-B8	Metabolism.Primary metabolism.Protein metabolism and modification.Translation	.	.	.	VVTU12500_s_at
VVTU12502_s_at	2,16	6,35	3,63	2,71	2,42	.	no hit	Unknown	.	.	.	VVTU12502_s_at
VVTU12503_at	-2,24	-2,4	-3,81	-1,63	-2,2	GSVIVT01021087001	squamosa promoter-binding protein 3 (SPL3)	Regulation overview.Regulation of gene expression.Regulation of transcription.Transcription factor.SBP family transcription factor	.	.	.	VVTU12503_at
VVTU12504_s_at	.	2,28	2,18	2,15	2,09	GSVIVT01009987001	RAB GTPase RAB18	Cellular process.Cellular transport.Protein trafficking.Vesicle-mediated trafficking	.	.	.	VVTU12504_s_at VVTU21662_s_at
VVTU12506_s_at	.	-1,77	-2,09	.	-1,76	GSVIVT01014640001	Ribosomal protein S10 30S	Metabolism.Primary metabolism.Protein metabolism and modification.Translation	.	.	.	VVTU12506_s_at
VVTU12507_at	.	1,63	1,87	1,63	1,75	GSVIVT01016559001	triosephosphate isomerase, cytosolic	Metabolism.Primary metabolism.Carbohydrate metabolism.Glycolysis Gluconeogenesis	.	.	.	VVTU19138_s_at VVTU12507_at
VVTU12510_s_at	.	2,28	1,8	2,09	2,14	GSVIVT01021548001	Metallo-beta-lactamase	Metabolism	.	.	.	VVTU12510_s_at
VVTU12518_at	.	.	-1,5	.	-1,96	GSVIVT01008491001	3-oxoacyl-[acyl-carrier-protein] reductase, chloroplast	Metabolism.Cellular metabolism.Oxidation reduction	.	.	.	VVTU25392_s_at VVTU40195_at VVTU12518_at
VVTU12520_s_at	5,16	5,07	3,51	5,64	2,15	GSVIVT01011584001	deoxymugineic acid synthase	Metabolism.Cellular metabolism.Iron metabolism.Iron assimilation	Metabolism.Primary metabolism.Amino acid metabolism.Methionine metabolism	.	.	VVTU2504_s_at VVTU12520_s_at
VVTU12524_at	.	2,97	2,38	2,05	2,23	GSVIVT01027562001	plastocyanin domain-containing protein	Metabolism.Primary metabolism.Generation of metabolite precursors and energy.Electron transport	Metabolism.Primary metabolism.Generation of metabolite precursors and energy.Photosynthesis.Photosynthetic-chain phosphorylation	.	.	VVTU12524_at VVTU15039_at
VVTU12528_at	-4,88	-7,04	-6,29	-2,6	-3,3	.	no hit	Unknown	.	.	.	VVTU12528_at
VVTU1253_at	.	-1,68	-11,01	-1,55	-7,94	GSVIVT01028809001	ABC transporter G member 14	Transport overview.Macromolecule transport.Multidrug transport.Multidrug ABC transport	.	.	.	VVTU1253_at
VVTU12530_s_at	-1,86	-4,05	-7,91	-2,93	-4,44	.	Unknown protein	Unknown	.	.	.	VVTU12530_s_at
VVTU12531_at	-1,58	.	.	.	1,95	GSVIVT01010189001	Unknown protein	Unknown	.	.	.	VVTU12531_at VVTU30843_at
VVTU12533_at	.	-1,85	-3,05	-1,83	-4,24	.	no hit	Unknown	.	.	.	VVTU12533_at
VVTU12535_s_at	.	.	5,35	.	4,41	GSVIVT01027990001	glutathione-conjugate transporter (MRP10)	Transport overview.Macromolecule transport.Multidrug transport.Multidrug ABC transport	.	.	.	VVTU12535_s_at
VVTU12539_at	.	1,91	1,97	1,64	1,83	GSVIVT01024967001	no hit	Unknown	.	.	.	VVTU6185_x_at VVTU35400_x_at VVTU39619_x_at VVTU12539_at VVTU27867_x_at VVTU34185_x_at VVTU34185_at VVTU6185_s_at VVTU27867_s_at VVTU21598_s_at VVTU12785_x_at VVTU12785_s_at
VVTU12541_at	.	.	2,7	1,94	3,68	GSVIVT01019293001	VRN1 (REDUCED VERNALIZATION RESPONSE 1)	Development.Reproductive development.Flowering	Regulation overview.Regulation of gene expression.Epigenetic regulation of gene expression	Regulation overview.Regulation of gene expression.Regulation of transcription.Transcription factor.bHLH family transcription factor	.	VVTU12541_at
VVTU12543_s_at	-2,05	-14,46	-604,78	-2,72	-178,91	GSVIVT01021406001	LHCII type I CAB-1	Metabolism.Primary metabolism.Generation of metabolite precursors and energy.Photosynthesis.Antenna proteins	.	.	.	VVTU12543_s_at VVTU6510_s_at VVTU38140_s_at
VVTU12548_s_at	.	-3,71	.	.	2,25	GSVIVT01023641001	Heat shock protein 70	Metabolism.Primary metabolism.Protein metabolism and modification.Protein folding.Chaperone-mediated protein folding.HSP-mediated protein folding	Response to stimulus.Stress response.Abiotic stress response.Temperature stress response	.	.	VVTU12548_x_at VVTU35346_s_at VVTU12548_s_at VVTU9415_s_at VVTU19064_s_at
VVTU12550_at	.	.	-1,74	-1,6	-1,85	GSVIVT01004914001	calmodulin (A)	Signalling.Signalling pathway.Calcium sensors and signalling	.	.	.	VVTU12550_at
VVTU12551_at	.	-2,31	-5,47	.	-5,65	GSVIVT01037872001	Unknown protein	Unknown	.	.	.	VVTU12551_at
VVTU12552_s_at	.	-1,78	-3,06	.	-2,29	GSVIVT01035833001	Brittle 1 protein	Transport overview.Mitochondrial membrane transport	.	.	.	VVTU12552_s_at
VVTU12557_s_at	.	2,34	2,96	2,94	3,14	GSVIVT01008042001	ATATH1 (ABC2 homolog1)	Transport overview.Macromolecule transport.Multidrug transport.Multidrug ABC transport	.	.	.	VVTU34320_at VVTU12557_s_at
VVTU1256_at	.	1,52	1,93	.	1,76	.	no hit	Unknown	.	.	.	VVTU1256_at
VVTU12561_s_at	1,59	2,32	3,1	2,17	2,69	.	no hit	Unknown	.	.	.	VVTU12561_s_at VVTU34570_s_at
VVTU1257_at	.	.	1,83	.	1,91	GSVIVT01026922001	beta-amylase 9 BMY9	Metabolism.Primary metabolism.Carbohydrate metabolism.Polysaccharide metabolism.Starch and sucrose metabolism.Starch biosynthesis catabolism.Starch catabolism	.	.	.	VVTU1257_at
VVTU12570_at	-7,04	-2,71	-12,51	-6,96	-15,18	GSVIVT01001298001	Protease inhibitor/seed storage/lipid transfer protein (LTP)	Transport overview.Macromolecule transport.Lipid transport	.	.	.	VVTU12570_at
VVTU12573_s_at	-1,75	.	-2,71	-2,15	-4,08	GSVIVT01035471001	ferredoxin-related	Metabolism.Primary metabolism.Generation of metabolite precursors and energy.Electron transport	Metabolism.Primary metabolism.Generation of metabolite precursors and energy.Photosynthesis.Photosynthetic-chain phosphorylation	.	.	VVTU16185_s_at VVTU12573_s_at VVTU38123_s_at VVTU35185_s_at
VVTU12575_at	-1,59	-1,95	.	-2,35	.	GSVIVT01003772001	cold acclimation protein	Response to stimulus.Stress response.Abiotic stress response.Temperature stress response.Cold stress response	.	.	.	VVTU12575_at
VVTU12576_at	.	2,81	.	2,72	.	GSVIVT01022222001	stress enhanced protein 2 (SEP2)	Metabolism.Primary metabolism.Generation of metabolite precursors and energy.Photosynthesis.Antenna proteins	.	.	.	VVTU12576_at
VVTU12578_at	.	-1,59	-1,77	.	-1,64	.	argonaute	Regulation overview.Regulation of gene expression.Gene silencing.Posttranscriptional gene silencing by RNA.mRNA cleavage involved in gene silencing by miRNA	.	.	.	VVTU12578_at
VVTU12579_at	.	1,84	.	1,8	.	GSVIVT01032996001	aspartate kinase	Metabolism.Primary metabolism.Amino acid metabolism.Amino acid biosynthesis	Metabolism.Primary metabolism.Amino acid metabolism.Cysteine and methionine metabolism	Metabolism.Primary metabolism.Amino acid metabolism.Glycine, serine, and threonine metabolism	Metabolism.Primary metabolism.Amino acid metabolism.Lysine metabolism.Lysine biosynthesis	VVTU12579_at VVTU21166_s_at
VVTU12581_at	-2,18	-2,38	-2,86	-1,54	-1,69	.	Unknown protein	Unknown	.	.	.	VVTU12581_at
VVTU12582_at	.	-3,92	.	.	-2,13	GSVIVT01036879001	Proteinase inhibitor I4, serpin	Metabolism.Primary metabolism.Protein metabolism and modification.Proteolysis.Protease inhibition	.	.	.	VVTU12582_at
VVTU12588_at	.	.	-1,62	.	-1,67	GSVIVT01015493001	Unknown protein	Unknown	.	.	.	VVTU12588_at
VVTU12591_at	.	-2,45	1,62	3,63	4,01	.	no hit	Unknown	.	.	.	VVTU12591_at
VVTU12592_at	.	3,4	4,76	2,47	4,19	GSVIVT01008561001	Unknown protein	Unknown	.	.	.	VVTU12592_at
VVTU12594_s_at	.	2,13	2,58	2,74	2,89	GSVIVT01012066001	proteasome 20S alpha subunit B	Metabolism.Primary metabolism.Protein metabolism and modification.Proteolysis.Ubiquitin-mediated proteolysis	.	.	.	VVTU35118_s_at VVTU12594_s_at VVTU29580_s_at VVTU29580_x_at
VVTU12596_at	2,28	-1,95	-3,59	.	-3,18	GSVIVT01000211001	protein kinase family	Signalling.Signalling pathway.Protein kinase	.	.	.	VVTU12596_at VVTU33750_at
VVTU12599_at	.	.	1,54	.	1,89	GSVIVT01013567001	UBX domain-containing protein	Unknown	.	.	.	VVTU332_at VVTU12599_at
VVTU12602_at	1,91	3,86	5,25	2,46	5,66	GSVIVT01011740001	Auxin-independent growth promoter	Unknown	.	.	.	VVTU12602_at
VVTU12604_at	.	.	-1,63	.	-1,68	GSVIVT01022275001	Zinc finger (DHHC type)	Regulation overview.Regulation of gene expression.Regulation of transcription.Transcription factor.Zinc finger DHHC family transcription factor	.	.	.	VVTU12604_at
VVTU12610_x_at	2,98	2,28	7,59	2,33	8,9	.	no hit	Unknown	.	.	.	VVTU12610_x_at
VVTU12614_at	.	.	-3,18	1,72	-2,37	GSVIVT01011504001	alpha-1,4 glucan phosphorylase, L isozyme, chloroplast precursor	Metabolism.Primary metabolism.Carbohydrate metabolism.Polysaccharide metabolism.Starch and sucrose metabolism.Starch biosynthesis catabolism.Starch catabolism	.	.	.	VVTU37657_at VVTU12614_at
VVTU12618_at	.	5,05	3,64	1,84	4,43	GSVIVT01015475001	blight-associated protein p12 precursor	Unknown	.	.	.	VVTU21955_s_at VVTU12618_at
VVTU12619_at	-2,57	-3,3	-4,44	-2,57	-5,42	GSVIVT01032477001	Unknown protein	Unknown	.	.	.	VVTU12619_at
VVTU12622_at	.	-1,81	-2,42	.	-2,02	GSVIVT01032165001	Alpha-N-acetylglucosaminidase	Metabolism.Primary metabolism.Carbohydrate metabolism.Oligosaccharide metabolism.N-Glycan metabolism.N-Glycan catabolism	.	.	.	VVTU12622_at VVTU17514_at
VVTU12624_at	.	.	1,61	.	1,74	GSVIVT01025723001	cell division cycle protein 48	Regulation overview.Regulation of cell cycle	.	.	.	VVTU1748_at VVTU12624_at
VVTU12628_s_at	.	-2,88	-4,2	.	-4,12	GSVIVT01028722001	ABC transporter C member 15	Transport overview.Macromolecule transport.Multidrug transport.Multidrug ABC transport	.	.	.	VVTU12628_s_at VVTU942_s_at
VVTU12629_at	.	-46,88	-47,8	-33,43	-43,67	GSVIVT01017174001	2-oxoglutarate-dependent dioxygenase	Metabolism.Cellular metabolism.Oxidation reduction	.	.	.	VVTU12629_at
VVTU12635_at	.	-1,73	-1,88	-1,87	-1,82	GSVIVT01035420001	HAB2 (Homology to ABI2)	Signalling.Signalling pathway.Protein phosphatase	.	.	.	VVTU12635_at
VVTU1264_at	.	.	1,74	.	2,23	GSVIVT01037591001	BSU1-like protein 3 BSL3	Signalling.Hormone signalling.Brassinosteroid signalling.Brassinosteroid-mediated signalling pathway	.	.	.	VVTU1264_at
VVTU12641_s_at	1,98	1,88	2,08	.	2,37	GSVIVT01034054001	IMP dehydrogenase	Metabolism.Primary metabolism.Nucleobase, nucleoside, nucleotide, nucleic acid metabolism.Nucleotide metabolism.Purine metabolism	.	.	.	VVTU12641_s_at
VVTU12642_at	.	1,89	2,84	1,57	3,06	.	Basic helix-loop-helix	Unknown	.	.	.	VVTU12642_at
VVTU12644_s_at	.	1,64	1,57	1,81	.	GSVIVT01008421001	calcium-binding protein	Unknown	.	.	.	VVTU12644_s_at VVTU18475_s_at
VVTU1265_s_at	.	.	2,44	1,55	2,56	GSVIVT01019500001	Carrier protein, Mitochondrial	Transport overview.Mitochondrial membrane transport	.	.	.	VVTU1265_s_at
VVTU12663_at	-3,05	-3,23	.	-1,56	.	GSVIVT01005841001	BFN1 (BIFUNCTIONAL NUCLEASE I)	Metabolism.Primary metabolism.Nucleobase, nucleoside, nucleotide, nucleic acid metabolism.Nucleic acid metabolism.DNA metabolism.DNA catabolism	.	.	.	VVTU12663_at
VVTU12664_at	.	.	-2,22	.	-1,97	GSVIVT01019631001	yippee	Unknown	.	.	.	VVTU12664_at
VVTU12668_at	-4,09	-3,95	-4,02	-3,08	-3,84	GSVIVT01035640001	aquaporin TIP4;1	Transport overview.Water transport.Aquaporins.TIP	.	.	.	VVTU12668_at
VVTU12671_s_at	.	-2,1	-2,53	.	-1,55	GSVIVT01032454001	Ribosomal protein L12-1, chloroplast (CL12-A) 50S	Metabolism.Primary metabolism.Protein metabolism and modification.Translation	.	.	.	VVTU1375_s_at VVTU12671_s_at
VVTU12673_s_at	-1,96	-1,83	-1,62	-2,15	.	GSVIVT01017806001	no hit	Unknown	.	.	.	VVTU5359_s_at VVTU12673_s_at
VVTU12674_at	.	.	-1,69	.	-1,94	GSVIVT01025250001	no hit	Unknown	.	.	.	VVTU12674_at
VVTU12680_at	.	-3,11	-5,72	-1,73	-4,18	GSVIVT01018772001	Ferredoxin:nadp+ Oxidoreductase PETH	Metabolism.Primary metabolism.Generation of metabolite precursors and energy.Electron transport	Metabolism.Primary metabolism.Generation of metabolite precursors and energy.Photosynthesis.Photosynthetic-chain phosphorylation	.	.	VVTU12680_at
VVTU12681_s_at	-1,77	-2,17	-2,13	-1,95	-2,18	GSVIVT01027648001	ABNORMAL FLORAL ORGANS	Regulation overview.Regulation of gene expression.Regulation of transcription.Transcription factor.C2C2-YABBY family transcription factor	.	.	.	VVTU12681_s_at VVTU23078_at
VVTU12683_at	.	1,97	2,19	.	1,66	.	no hit	Unknown	.	.	.	VVTU12683_at
VVTU12684_at	.	-2,5	-3,44	-1,7	-3,82	GSVIVT01029293001	ACCELERATED CELL DEATH 11 (ACD11)	Cellular process.Cell growth and death.Cell death	Transport overview.Macromolecule transport.Lipid transport	.	.	VVTU12684_at
VVTU12685_at	.	1,89	3,94	2,75	11,98	GSVIVT01018833001	GATA transcription factor 14	Regulation overview.Regulation of gene expression.Regulation of transcription.Transcription factor.C2C2-GATA family transcription factor	.	.	.	VVTU5878_s_at VVTU12685_at
VVTU12686_at	-1,8	-12,64	-33,6	-2,6	-18,17	.	no hit	Unknown	.	.	.	VVTU12686_at
VVTU12689_at	.	.	-1,71	-1,73	-2,24	GSVIVT01026248001	Zinc finger (C3HC4-type RING finger)	Regulation overview.Regulation of gene expression.Regulation of transcription.Transcription factor.Zinc finger C3HC4 family transcription factor	.	.	.	VVTU34662_s_at VVTU12689_at
VVTU1269_s_at	.	1,52	.	1,56	.	GSVIVT01020222001	Spermidine synthase	Metabolism.Secondary metabolism.Polyamine metabolism.Polyamine biosynthesis	.	.	.	VVTU1269_s_at VVTU33098_s_at
VVTU12695_at	.	1,94	.	2,02	.	GSVIVT01034936001	pop3 peptide	Unknown	.	.	.	VVTU12695_at
VVTU12696_at	.	2,96	2,08	2,38	1,99	GSVIVT01033971001	transposon protein, CACTA, En/Spm sub-class	Xenoprotein.Protein from transposable element	.	.	.	VVTU12696_at
VVTU1270_at	.	1,81	2,35	.	1,78	GSVIVT01037759001	Beta-1,2-xylosyltransferase	Metabolism.Primary metabolism.Carbohydrate metabolism.Oligosaccharide metabolism.N-Glycan metabolism.N-Glycan biosynthesis	.	.	.	VVTU1270_at
VVTU12702_at	.	-2,55	-34,94	-1,59	-17,48	GSVIVT01017944001	Photosystem I reaction center subunit II, chloroplast precursor	Metabolism.Primary metabolism.Generation of metabolite precursors and energy.Photosynthesis.Photosystem I	.	.	.	VVTU12702_at VVTU35303_s_at
VVTU12705_s_at	.	-2,28	.	.	3,71	GSVIVT01025214001	Phenylalanine ammonia-lyase	Metabolism.Secondary metabolism.Phenylpropanoid metabolism.Phenylpropanoid biosynthesis	.	.	.	VVTU12705_s_at
VVTU1271_at	.	-2,31	-2,68	.	-2,11	GSVIVT01036773001	Phosphoglycerate kinase	Metabolism.Primary metabolism.Carbohydrate metabolism.Glycolysis Gluconeogenesis	.	.	.	VVTU1271_at VVTU22279_at
VVTU12711_at	-2,1	1,5	.	-2,36	5,07	GSVIVT01028103001	DnaJ homolog, subfamily C, member 7	Metabolism.Primary metabolism.Protein metabolism and modification.Protein folding.Chaperone-mediated protein folding.HSP-mediated protein folding.HSP-mediated protein folding co-chaperone	.	.	.	VVTU12711_at
VVTU12717_s_at	4,87	424,46	322,06	469,03	483,5	GSVIVT01031486001	xyloglucan endotransglucosylase/hydrolase 32	Cellular process.Cellular component organization and biogenesis.Cell wall organization and biogenesis.Cell wall metabolism.Cell wall modification.Xyloglucan modification	.	.	.	VVTU16126_s_at VVTU12717_s_at
VVTU12729_at	.	3,07	4,04	1,54	2,58	.	acyl-CoA binding protein	Unknown	.	.	.	VVTU12729_at
VVTU1273_at	-4,11	-24,8	-77,45	-27,18	-45,22	GSVIVT01013722001	polygalacturonase BURP	Cellular process.Cellular component organization and biogenesis.Cell wall organization and biogenesis.Cell wall metabolism.Cell wall modification.Pectin modification	.	.	.	VVTU1273_at
VVTU12730_s_at	.	.	-1,54	.	-1,52	GSVIVT01034020001	reticulon family protein (RTNLB12)	Unknown	.	.	.	VVTU12730_s_at
VVTU12732_at	1,58	1,59	2,76	.	2,21	GSVIVT01033745001	ATPP2-A15	Unknown	.	.	.	VVTU12732_at
VVTU12733_s_at	-1,79	-1,55	-2,09	-3,62	.	GSVIVT01037021001	stress-induced	Unknown	.	.	.	VVTU12733_s_at VVTU27685_s_at
VVTU12742_s_at	.	-1,51	-5,33	.	-3,87	GSVIVT01016865001	Beta-galactosidase	Metabolism.Primary metabolism.Carbohydrate metabolism.Monosaccharide metabolism.Galactose metabolism	Metabolism.Primary metabolism.Carbohydrate metabolism.Oligosaccharide metabolism.Glycan metabolism.Glycan catabolism	Metabolism.Primary metabolism.Lipid metabolism.Sphingolipid metabolism	.	VVTU14132_at VVTU12742_s_at
VVTU12744_at	.	.	2,13	.	2,19	GSVIVT01036236001	SAC domain phosphoinositide (3,5)P2 phosphatase	Metabolism.Primary metabolism.Carbohydrate metabolism.Monosaccharide metabolism.Inositol phosphate metabolism	.	.	.	VVTU12744_at
VVTU12745_at	.	-2,62	-3,31	.	-2,41	GSVIVT01038015001	Unknown protein	Unknown	.	.	.	VVTU12745_at VVTU23482_s_at VVTU26174_s_at
VVTU12754_at	.	8,44	25,97	6,46	22,09	GSVIVT01033015001	GEM-like protein 5	Unknown	.	.	.	VVTU12754_at
VVTU12755_at	.	2,49	.	.	2,36	GSVIVT01037651001	Zinc finger (C3HC4-type RING finger)	Regulation overview.Regulation of gene expression.Regulation of transcription.Transcription factor.Zinc finger C3HC4 family transcription factor	.	.	.	VVTU12755_at
VVTU12766_at	.	.	1,91	1,59	2,88	GSVIVT01003666001	aarF domain-containing kinase ABC1	Signalling.Signalling pathway.Protein kinase	.	.	.	VVTU12766_at
VVTU12767_s_at	-3,58	-29,44	-49,61	-9,3	-82,31	GSVIVT01008423001	Thaumatin	Response to stimulus.Stress response	.	.	.	VVTU12767_s_at
VVTU12771_s_at	-1,65	-6,51	-18,34	-2,28	-7,45	GSVIVT01015027001	peroxiredoxin bcp	Response to stimulus.Stress response.Abiotic stress response.Oxidative stress response	.	.	.	VVTU12771_s_at
VVTU12772_s_at	-2,35	-6,09	-13,54	-6,76	-4,12	GSVIVT01000141001	lateral organ boundaries protein 39	Regulation overview.Regulation of gene expression.Regulation of transcription.Transcription factor.AS2 family transcription factor	.	.	.	VVTU12772_s_at
VVTU12775_at	.	.	2,23	.	5,58	GSVIVT01027784001	no hit	Unknown	.	.	.	VVTU12775_at VVTU24958_x_at VVTU36177_at
VVTU12776_at	-5,71	-7,64	-8,75	-9,61	-12,71	GSVIVT01015276001	leucine-rich repeat family protein / extensin	Cellular process.Cellular component organization and biogenesis.Cell wall organization and biogenesis.Cell wall structural protein	.	.	.	VVTU12776_at
VVTU12778_at	.	.	-2,52	.	-2,44	GSVIVT01026700001	Cyclin dependent kinase A CDKA1	Regulation overview.Regulation of cell cycle	.	.	.	VVTU12778_at
VVTU12779_s_at	.	-2,25	-2,4	-1,93	8,29	GSVIVT01009066001	Phosphate-induced protein 1	Unknown	.	.	.	VVTU33059_s_at VVTU12779_s_at
VVTU12791_s_at	.	-11,22	-200,52	.	-26,49	GSVIVT01016295001	LHCA1	Metabolism.Primary metabolism.Generation of metabolite precursors and energy.Photosynthesis.Antenna proteins	.	.	.	VVTU12791_s_at
VVTU12793_s_at	.	2,63	2,3	2,09	2,65	.	no hit	Unknown	.	.	.	VVTU12793_s_at
VVTU12794_at	.	-9,18	-54,34	-2,9	-29,87	GSVIVT01026478001	Photosystem I reaction center subunit N (PSAN)	Metabolism.Primary metabolism.Generation of metabolite precursors and energy.Photosynthesis.Photosystem I	.	.	.	VVTU21770_s_at VVTU12794_at VVTU20078_s_at
VVTU12795_s_at	.	-8,85	-9,64	-8,25	-10,95	GSVIVT01025763001	serine carboxypeptidase II	Metabolism.Primary metabolism.Protein metabolism and modification.Proteolysis.Peptidase-mediated proteolysis	.	.	.	VVTU12795_s_at VVTU37492_s_at
VVTU12797_at	.	1,55	2,59	.	3,09	.	Pentatricopeptide (PPR) repeat-containing protein	Diverse functions.Gene family with diverse functions.Pentatricopeptide domain family	.	.	.	VVTU12797_at
VVTU12805_s_at	.	.	1,69	.	1,63	.	no hit	Unknown	.	.	.	VVTU35204_at VVTU12805_s_at VVTU17816_s_at
VVTU12808_at	.	-3,05	-4,31	-1,5	-3,19	GSVIVT01011082001	mRNA-binding protein precursor	Unknown	.	.	.	VVTU12808_at
VVTU12810_at	.	1,66	2,27	1,58	2,64	GSVIVT01038193001	Unknown protein	Unknown	.	.	.	VVTU12810_at
VVTU12812_at	.	-5,01	-5,58	-2,14	-3,88	GSVIVT01007390001	Leucine-rich repeat family protein	Diverse functions.Gene family with diverse functions.NBS-LRR superfamily	.	.	.	VVTU12812_at
VVTU12815_at	-1,66	-6,04	-16,36	-1,81	-10,77	GSVIVT01032871001	CYP72A1	Metabolism.Secondary metabolism.Alkaloid metabolism.Alkaloid biosynthesis.Monoterpenoid indole alkaloid biosynthesis	Metabolism.Secondary metabolism.Terpenoid metabolism.Monoterpenoid metabolism.Monoterpenoid biosynthesis	.	.	VVTU12815_at
VVTU12817_at	.	3,37	7,42	2,05	6,91	GSVIVT01018163001	Beta-expansin (EXPB4)	Cellular process.Cellular component organization and biogenesis.Cell wall organization and biogenesis.Cell wall metabolism.Cell wall modification	.	.	.	VVTU34664_s_at VVTU12817_at VVTU18848_s_at
VVTU12819_at	-1,73	-6,34	-7,17	-4,21	-6,37	GSVIVT01033385001	GATA transcription factor 11	Regulation overview.Regulation of gene expression.Regulation of transcription.Transcription factor.C2C2-GATA family transcription factor	.	.	.	VVTU12819_at
VVTU12821_s_at	-2,12	.	-1,84	-2,11	-2,2	GSVIVT01005931001	PAS2 (PASTICCINO 2)	Regulation overview.Regulation of cell cycle	Signalling.Signalling pathway.Protein antiphosphatase	.	.	VVTU12821_s_at
VVTU12825_at	.	-2,76	.	1,54	2,59	GSVIVT01035885001	WRKY DNA-binding protein 18	Regulation overview.Regulation of gene expression.Regulation of transcription.Transcription factor.WRKY family transcription factor	.	.	.	VVTU12825_at
VVTU12833_at	.	-1,78	-2,21	.	-1,72	GSVIVT01018352001	Chaperonin 10, Chloroplast	Metabolism.Primary metabolism.Protein metabolism and modification.Protein folding.Chaperone-mediated protein folding.Chaperonin-mediated protein folding	.	.	.	VVTU12833_at VVTU17942_s_at
VVTU12835_at	.	.	-2,96	.	-3,16	GSVIVT01029202001	AAA-type ATPase	Diverse functions.Gene family with diverse functions.AAA-type ATPase domain family	.	.	.	VVTU12835_at VVTU2267_at
VVTU12836_at	.	.	-1,83	-2,05	-2,01	GSVIVT01019621001	ORMDL protein	Metabolism.Primary metabolism.Protein metabolism and modification.Protein folding	.	.	.	VVTU12836_at
VVTU12838_at	.	.	-2,58	-2,04	-2,14	GSVIVT01033418001	myb domain protein 5	Regulation overview.Regulation of gene expression.Regulation of transcription.Transcription factor.MYB family transcription factor	.	.	.	VVTU14657_at VVTU12838_at
VVTU12839_at	.	1,64	2,39	3,44	4,27	GSVIVT01024167001	Arginine decarboxylase (Fragment)	Metabolism.Primary metabolism.Amino acid metabolism.Arginine and proline metabolism	.	.	.	VVTU12839_at VVTU8198_at
VVTU12846_at	.	2,78	3,98	3,08	3,69	GSVIVT01014165001	Spg1p (septum-promoting GTPase)	Signalling.Signalling pathway.G-protein signalling pathway	.	.	.	VVTU12846_at VVTU22061_at
VVTU1285_at	.	.	-1,54	.	-1,53	GSVIVT01021213001	WAVE1 (WASP (Wiskott-Aldrich syndrome protein)	Cellular process.Cellular component organization and biogenesis.Cytoskeleton organization and biogenesis.Actin organization and biogenesis	.	.	.	VVTU1285_at
VVTU12850_at	1,63	1,69	2,34	1,51	1,81	GSVIVT01001328001	Pex19 protein	Cellular process.Cellular component organization and biogenesis.Organelle organization and biogenesis.Peroxisome organization and biogenesis	.	.	.	VVTU21064_x_at VVTU12850_at VVTU33728_s_at
VVTU1286_s_at	.	.	2,35	.	2,95	GSVIVT01014570001	Chitin-inducible gibberellin-responsive protein 1	Regulation overview.Regulation of gene expression.Regulation of transcription.Transcription factor.GRAS family transcription factor	.	.	.	VVTU2792_s_at VVTU1286_s_at
VVTU12860_at	-1,75	-4,82	-12,98	-2,49	-12,3	GSVIVT01002108001	mannitol dehydrogenase (ELI3-1)	Metabolism.Primary metabolism.Carbohydrate metabolism.Monosaccharide metabolism.Fructose and mannose metabolism	.	.	.	VVTU12860_at
VVTU12864_s_at	.	.	1,56	.	1,92	GSVIVT01015906001	coproporphyrinogen III oxidase, chloroplast precursor	Metabolism.Primary metabolism.Cofactor metabolism.Tetrapyrrole metabolism	.	.	.	VVTU12864_s_at
VVTU12865_s_at	.	.	-1,52	.	-1,76	GSVIVT01017683001	NOVEL PLANT SNARE 13	Cellular process.Cellular transport.Protein trafficking.Vesicle-mediated trafficking	.	.	.	VVTU1429_at VVTU12865_s_at
VVTU12868_s_at	1,75	.	.	2,31	.	GSVIVT01028717001	RNA polymerase sigma subunit SigE (sigE)	Metabolism.Primary metabolism.Nucleobase, nucleoside, nucleotide, nucleic acid metabolism.Nucleic acid metabolism.RNA metabolism.RNA biosynthesis	.	.	.	VVTU3883_s_at VVTU12868_s_at
VVTU12870_s_at	.	.	1,83	.	2,14	GSVIVT01025105001	MAPK (MPK3)	Signalling.Hormone signalling.Ethylene signalling.Ethylene-mediated signalling pathway	Signalling.Signalling pathway.Protein kinase.MAPK cascade	.	.	VVTU12870_s_at VVTU13643_at VVTU17639_at
VVTU12872_at	.	.	1,88	1,86	2,19	GSVIVT01033324001	adenylosuccinate synthetase (ADSS)	Metabolism.Primary metabolism.Amino acid metabolism.Amino acid catabolism	Metabolism.Primary metabolism.Amino acid metabolism.Aspartate metabolism.Aspartate catabolism	Metabolism.Primary metabolism.Nucleobase, nucleoside, nucleotide, nucleic acid metabolism.Nucleotide metabolism.Purine metabolism	.	VVTU3012_at VVTU12872_at
VVTU12874_at	.	.	-2,13	.	-1,87	GSVIVT01001347001	Serine/threonine-protein phosphatase PP2A catalytic subunit	Signalling.Signalling pathway.Protein phosphatase.PP2A	.	.	.	VVTU12874_at VVTU38908_at
VVTU12875_at	.	.	1,79	.	1,55	GSVIVT01001989001	Unknown protein	Unknown	.	.	.	VVTU4512_at VVTU12875_at
VVTU12879_at	.	2,73	2,19	2,78	2,37	GSVIVT01024263001	RCP1 (ROOT CAP 1)	Transport overview.Macromolecule transport.Carbohydrate transport	.	.	.	VVTU12879_at
VVTU12880_s_at	.	.	-1,92	.	-1,72	GSVIVT01006778001	CBL-interacting protein kinase 6 (CIPK6)	Signalling.Signalling pathway.Protein kinase	.	.	.	VVTU21704_s_at VVTU22534_s_at VVTU16643_s_at VVTU27340_s_at VVTU12880_s_at
VVTU12881_at	.	1,61	3,59	7,77	8,72	GSVIVT01034233001	CBL-interacting protein kinase 6 (CIPK6)	Signalling.Signalling pathway.Protein kinase	.	.	.	VVTU12881_at
VVTU12888_at	.	.	1,77	1,57	1,91	GSVIVT01035017001	Zinc knuckle	Metabolism.Primary metabolism.Nucleobase, nucleoside, nucleotide, nucleic acid metabolism.Nucleic acid metabolism	.	.	.	VVTU12888_at
VVTU12903_at	.	-2,13	-2,96	-1,9	-1,66	GSVIVT01018335001	1-aminocyclopropane-1-carboxylate oxidase	Signalling.Hormone signalling.Ethylene signalling.Ethylene metabolism.Ethylene biosynthesis	.	.	.	VVTU12903_at
VVTU12904_at	-2,58	-3,76	-3,89	-2,79	-3,93	GSVIVT01007694001	UBX domain-containing protein	Unknown	.	.	.	VVTU12904_at
VVTU1291_at	.	.	1,81	.	2,07	GSVIVT01017013001	mitotic phosphoprotein N' end (MPPN)	Unknown	.	.	.	VVTU1291_at
VVTU12912_at	.	.	-3,35	.	-2,96	GSVIVT01019516001	Polygalacturonase GH28	Cellular process.Cellular component organization and biogenesis.Cell wall organization and biogenesis.Cell wall metabolism.Cell wall modification.Pectin modification	.	.	.	VVTU12912_at VVTU17326_at
VVTU12913_at	.	.	-2,02	.	-1,66	GSVIVT01036721001	succinate-semialdehyde dehydrogenase (SSADH1)	Metabolism.Primary metabolism.Amino acid metabolism.Glutamate metabolism	.	.	.	VVTU12913_at VVTU7997_at
VVTU12915_s_at	2,15	2,98	2,64	2,5	2,54	.	Unknown protein	Unknown	.	.	.	VVTU12915_s_at
VVTU12921_s_at	.	.	-3,58	.	-2,38	GSVIVT01029107001	CONSTANS-LIKE 5	Development.Reproductive development	Regulation overview.Regulation of gene expression.Regulation of transcription.Transcription factor.CO-like / B-box family transcriprion factor	.	.	VVTU12921_s_at
VVTU12923_s_at	.	2,15	5,19	2,18	4,75	GSVIVT01011599001	purple acid phosphatase 3 ATPAP3/PAP3	Metabolism.Cellular metabolism.Phosphate metabolism	.	.	.	VVTU21369_s_at VVTU12923_s_at
VVTU12925_at	5,83	16,4	15,09	14,06	13,67	GSVIVT01013272001	1,4-alpha-D-glucan maltohydrolase	Metabolism.Primary metabolism.Carbohydrate metabolism.Polysaccharide metabolism.Starch and sucrose metabolism.Starch biosynthesis catabolism.Starch catabolism	.	.	.	VVTU12925_at
VVTU12927_at	-14,77	-25,72	-36,42	-10,48	-27,98	GSVIVT01036557001	alpha-1,4-glucan-protein synthase 1	Cellular process.Cellular component organization and biogenesis.Cell wall organization and biogenesis.Cell wall metabolism.Cell wall biosynthesis.Cellulose biosynthesis	.	.	.	VVTU12927_at VVTU466_s_at
VVTU12928_at	.	.	-2,43	.	-2,26	.	no hit	Unknown	.	.	.	VVTU12928_at
VVTU12930_s_at	-3,29	-6,71	-6,11	-5,12	-8,19	GSVIVT01034241001	cinnamoyl-CoA reductase	Metabolism.Secondary metabolism.Phenylpropanoid metabolism.Lignin metabolism.Lignin biosynthesis	.	.	.	VVTU12930_s_at
VVTU12935_s_at	.	-1,86	-3,14	.	-2,45	.	no hit	Unknown	.	.	.	VVTU12935_s_at
VVTU12936_s_at	.	.	2,19	.	1,51	GSVIVT01017938001	Unknown protein	Unknown	.	.	.	VVTU40550_at VVTU26604_s_at VVTU12936_s_at
VVTU12938_s_at	.	.	-3,86	.	-3,38	GSVIVT01038564001	Abl interactor 2 (ABIL2)	Unknown	.	.	.	VVTU12938_s_at
VVTU12941_s_at	.	.	1,65	.	1,65	GSVIVT01031659001	eukaryotic initiation factor 3H1 subunit	Metabolism.Primary metabolism.Protein metabolism and modification.Translation	.	.	.	VVTU12241_s_at VVTU12941_s_at
VVTU12948_at	.	-6,35	-6,93	-4,47	-5,83	GSVIVT01002034001	CBS domain-containing protein	Unknown	.	.	.	VVTU12948_at
VVTU12952_x_at	.	1,82	2,19	2,95	2,95	GSVIVT01019563001	GDA2	Unknown	.	.	.	VVTU23055_s_at VVTU12952_x_at VVTU31987_s_at
VVTU12955_at	.	1,67	2,07	2,08	2,68	GSVIVT01024109001	Adenosylhomocysteine nucleosidase.	Metabolism.Primary metabolism.Amino acid metabolism.Cysteine and methionine metabolism	.	.	.	VVTU3351_s_at VVTU13961_s_at VVTU12955_at
VVTU12956_at	.	.	2,37	.	1,94	GSVIVT01023789001	isoflavone reductase	Metabolism.Secondary metabolism.Phenylpropanoid metabolism.Flavonoid metabolism.Isoflavonoid biosynthesis	.	.	.	VVTU12956_at
VVTU12958_s_at	.	.	1,75	.	4,94	.	Unknown protein	Unknown	.	.	.	VVTU12958_s_at
VVTU12964_s_at	1,88	.	1,81	1,8	2,66	.	S-adenosylmethionine decarboxylase proenzyme	Metabolism.Primary metabolism.Amino acid metabolism.Methionine metabolism	Metabolism.Secondary metabolism.Polyamine metabolism.Polyamine biosynthesis	.	.	VVTU12964_s_at
VVTU12971_s_at	.	-4,23	.	-2,56	-1,59	GSVIVT01035331001	zinc finger (CCCH-type) family protein	Regulation overview.Regulation of gene expression.Regulation of transcription.Transcription factor.C3H family transcription factor	.	.	.	VVTU12971_s_at
VVTU12972_at	.	1,64	2,41	.	1,7	GSVIVT01035412001	Unknown protein	Unknown	.	.	.	VVTU12972_at
VVTU12973_at	.	-2,17	-2,68	.	-1,81	GSVIVT01018624001	multi-copper oxidase (SKU5)	Metabolism.Cellular metabolism.Oxidation reduction.Copper oxidase family	.	.	.	VVTU12973_at
VVTU12974_at	.	1,8	2,53	.	2,19	GSVIVT01036028001	EDR2 (enhanced disease resistance 2)	Unknown	.	.	.	VVTU12974_at
VVTU12977_s_at	.	-1,67	-3,77	.	-3,67	GSVIVT01034516001	fructose-1,6-bisphosphatase, cytosolic	Metabolism.Primary metabolism.Carbohydrate metabolism.Glycolysis Gluconeogenesis.Gluconeogenesis	.	.	.	VVTU12977_s_at
VVTU12982_x_at	.	2,03	2,43	1,58	2,43	GSVIVT01001093001	ubiquinol-cytochrome C reductase iron-sulfur subunit, mitochondrial	Metabolism.Primary metabolism.Generation of metabolite precursors and energy.Electron transport.Respiratory-chain phosphorylation	.	.	.	VVTU12982_x_at VVTU16710_s_at
VVTU12985_at	.	-2,15	-2,68	-1,67	-2,57	GSVIVT01030092001	Kelch repeat-containing protein	Unknown	.	.	.	VVTU12985_at
VVTU12986_at	-3,29	-5,08	-8,49	-2,7	-5,69	.	formin protein AHF1	Cellular process.Cellular component organization and biogenesis.Cytoskeleton organization and biogenesis.Actin organization and biogenesis	.	.	.	VVTU12986_at
VVTU12993_s_at	.	-28,86	-26,9	-2,73	-5,87	GSVIVT01034174001	Metallothionein	Cellular process.Cellular homeostasis.Heavy metal ion homeostasis	.	.	.	VVTU21926_x_at VVTU14349_x_at VVTU12993_s_at VVTU35070_s_at VVTU13174_s_at VVTU14349_s_at VVTU13174_at VVTU13174_x_at VVTU20085_at VVTU38213_s_at
VVTU12995_at	.	1,94	.	2,54	1,82	GSVIVT01007848001	glycerophosphoryl diester phosphodiesterase	Metabolism.Primary metabolism.Lipid metabolism.Glycerolipid metabolism.Glycerophospholipid metabolism	.	.	.	VVTU12995_at
VVTU12997_s_at	.	.	2,66	.	20,31	.	no hit	Unknown	.	.	.	VVTU12997_s_at
VVTU13_at	-2,17	-2,19	-1,79	-1,54	-1,63	.	no hit	Unknown	.	.	.	VVTU13_at
VVTU1300_at	-1,96	-1,76	-2,13	-2,16	-2,88	GSVIVT01027158001	aspartyl protease	Metabolism.Primary metabolism.Protein metabolism and modification.Proteolysis.Peptidase-mediated proteolysis	.	.	.	VVTU1300_at
VVTU13001_at	-2,25	-1,86	-3,17	-2,64	-6,89	GSVIVT01020012001	ABA-responsive protein (HVA22c)	Response to stimulus.Stress response.Abiotic stress response	Signalling.Hormone signalling.ABA signalling.ABA-responsive	.	.	VVTU13001_at
VVTU13002_s_at	-2,38	-2,65	-2,42	-1,75	-1,65	.	Protease inhibitor/seed storage/lipid transfer protein (LTP)	Transport overview.Macromolecule transport.Lipid transport	.	.	.	VVTU13002_s_at
VVTU13003_at	.	-4,55	-9,65	-1,93	-7,03	GSVIVT01008106001	Unknown protein	Unknown	.	.	.	VVTU13003_at VVTU35354_s_at
VVTU13004_at	.	-2,34	-6,04	-1,56	-3,41	GSVIVT01030599001	ribosomal protein L6	Metabolism.Primary metabolism.Protein metabolism and modification.Translation	.	.	.	VVTU13004_at
VVTU13005_at	1,84	1,58	.	1,54	2,27	.	no hit	Unknown	.	.	.	VVTU13005_at
VVTU13006_at	-3,11	-5,61	-5,42	-3,18	-4,21	.	no hit	Unknown	.	.	.	VVTU13006_at VVTU34526_at
VVTU13008_at	-1,92	-7,58	-36,67	-3,04	-21,63	.	no hit	Unknown	.	.	.	VVTU13008_at
VVTU1301_at	.	.	-1,8	-1,54	-2,19	GSVIVT01008116001	SP1L2 (SPIRAL2)	Unknown	.	.	.	VVTU1301_at
VVTU13014_at	.	.	1,5	.	1,52	GSVIVT01026133001	proteasome 20S alpha subunit C (PAC1) (PRC9)	Metabolism.Primary metabolism.Protein metabolism and modification.Proteolysis.Ubiquitin-mediated proteolysis	.	.	.	VVTU13014_at
VVTU13015_s_at	.	.	-2,37	.	-3,23	.	Unknown protein	Unknown	.	.	.	VVTU13015_s_at
VVTU13016_at	.	.	1,68	.	1,53	GSVIVT01037491001	UBP1 interacting protein 2a (UBA2a)	Metabolism.Primary metabolism.Nucleobase, nucleoside, nucleotide, nucleic acid metabolism.Nucleic acid metabolism.RNA metabolism	.	.	.	VVTU13016_at VVTU19049_s_at
VVTU13018_s_at	1,86	1,54	1,82	1,61	1,94	GSVIVT01026951001	Beta-cyanoalanine synthase	Metabolism.Cellular metabolism.Sulfur metabolism	Metabolism.Primary metabolism.Amino acid metabolism.Amino acid biosynthesis	Metabolism.Primary metabolism.Amino acid metabolism.Cysteine metabolism.Cysteine biosynthesis	.	VVTU33461_at VVTU13018_s_at VVTU40443_s_at
VVTU1302_at	.	-9,97	-8,03	-4	-3,79	GSVIVT01008398001	ABA glucosidase	Signalling.Hormone signalling.ABA signalling.ABA metabolism.ABA biosynthesis	.	.	.	VVTU1302_at
VVTU13021_s_at	.	-2,71	-9,91	-3,16	-8,58	GSVIVT01017449001	Oxidoreductase, 2OG-Fe(II) oxygenase	Metabolism.Cellular metabolism.Oxidation reduction.2OG-Fe(II) oxygenase superfamily	.	.	.	VVTU13021_s_at VVTU3363_at VVTU17338_x_at VVTU17338_s_at
VVTU13022_s_at	.	.	-9,03	.	-4,54	GSVIVT01015559001	Plastocyanin domain-containing protein	Metabolism.Primary metabolism.Generation of metabolite precursors and energy.Electron transport	Metabolism.Primary metabolism.Generation of metabolite precursors and energy.Photosynthesis.Photosynthetic-chain phosphorylation	.	.	VVTU13022_s_at
VVTU13028_s_at	.	1,99	2,18	3,09	2,15	.	no hit	Unknown	.	.	.	VVTU13028_s_at
VVTU13029_at	.	1,58	1,62	.	1,82	GSVIVT01035590001	Unknown protein	Unknown	.	.	.	VVTU28973_s_at VVTU13029_at
VVTU13031_at	.	.	2,25	2,19	2,98	.	Unknown protein	Unknown	.	.	.	VVTU13031_at
VVTU13037_at	1,59	1,83	2,16	.	2,23	.	no hit	Unknown	.	.	.	VVTU13037_at
VVTU13038_s_at	.	-1,83	-38,9	-2,51	-28,54	GSVIVT01032779001	lateral organ boundaries domain 21	Regulation overview.Regulation of gene expression.Regulation of transcription.Transcription factor.AS2 family transcription factor	.	.	.	VVTU13038_s_at
VVTU1304_at	.	1,55	2,61	.	2,04	.	Unknown protein	Unknown	.	.	.	VVTU1304_at
VVTU13042_x_at	.	1,64	.	1,63	.	GSVIVT01000336001	methylmalonate-semialdehyde dehydrogenase	Metabolism.Primary metabolism.Amino acid metabolism.Amino acid catabolism	Metabolism.Primary metabolism.Amino acid metabolism.Valine, leucine, and isoleucine metabolism.Valine, leucine, and isoleucine catabolism	Metabolism.Primary metabolism.Organic acid metabolism.Propanoate metabolism	.	VVTU13042_x_at VVTU27513_s_at VVTU15472_s_at VVTU21466_x_at
VVTU13048_s_at	.	-2,6	-4,06	-3,1	-6,01	GSVIVT01000137001	formamidase, putative / formamide amidohydrolase, putative	Metabolism.Cellular metabolism.Nitrogen metabolism	Metabolism.Primary metabolism.Generation of metabolite precursors and energy.Glyoxylate and dicarboxylate metabolism	.	.	VVTU21491_s_at VVTU13048_s_at
VVTU13051_s_at	.	2	1,93	1,59	2,24	GSVIVT01034509001	ubiquinol-cytochrome c reductase subunit 6	Metabolism.Primary metabolism.Generation of metabolite precursors and energy.Electron transport.Respiratory-chain phosphorylation	.	.	.	VVTU16847_at VVTU13051_s_at
VVTU13059_at	1,58	1,82	1,5	1,57	.	GSVIVT01011670001	1-aminocyclopropane-1-carboxylate oxidase	Signalling.Hormone signalling.Ethylene signalling.Ethylene metabolism.Ethylene biosynthesis	.	.	.	VVTU5909_at VVTU13059_at
VVTU13065_at	.	1,61	2,02	1,74	2,02	GSVIVT01035992001	ER membrane DUF1077	Unknown	.	.	.	VVTU13065_at VVTU32477_s_at VVTU18106_at
VVTU13069_s_at	.	-2,23	-1,79	-3,76	.	GSVIVT01036139001	Esterase/lipase/thioesterase	Unknown	.	.	.	VVTU13069_s_at VVTU20192_s_at
VVTU13073_at	.	.	1,68	2,56	2,63	GSVIVT01031766001	Zinc metalloprotease pitrilysin sub A	Metabolism.Primary metabolism.Protein metabolism and modification.Proteolysis.Peptidase-mediated proteolysis	.	.	.	VVTU13073_at
VVTU13074_at	.	.	1,8	1,77	2,52	.	SWIB complex BAF60b domain-containing protein	Unknown	.	.	.	VVTU10026_at VVTU13074_at
VVTU13079_at	.	.	-2,3	-1,89	-2,46	GSVIVT01033003001	fructose-2,6-bisphosphatase	Metabolism.Primary metabolism.Carbohydrate metabolism.Glycolysis Gluconeogenesis	.	.	.	VVTU6265_at VVTU13079_at
VVTU13081_at	.	2,35	3,53	.	3,67	GSVIVT01024624001	WRKY DNA-binding protein 33	Regulation overview.Regulation of gene expression.Regulation of transcription.Transcription factor.WRKY family transcription factor	.	.	.	VVTU16641_s_at VVTU13081_at
VVTU13082_at	.	2,27	2,95	2,47	3,86	GSVIVT01032845001	clathrin, light polypeptide B	Unknown	.	.	.	VVTU13971_s_at VVTU16136_x_at VVTU13082_at
VVTU13083_at	.	-15,92	-10,95	-7,51	-7,09	GSVIVT01006396001	Anthocyanidin reductase	Metabolism.Secondary metabolism.Phenylpropanoid metabolism.Flavonoid metabolism.Flavonoid biosynthesis.Anthocyanin biosynthesis	.	.	.	VVTU13083_at
VVTU13085_at	.	.	16,88	.	2,8	GSVIVT01035013001	Beta-1,3-glucanase	Metabolism.Primary metabolism.Carbohydrate metabolism.Polysaccharide metabolism.Beta-1,3 glucan metabolism.Beta-1,3 glucan catabolism	.	.	.	VVTU13085_at
VVTU13087_at	.	3,59	3,94	1,77	2,99	.	no hit	Unknown	.	.	.	VVTU13087_at
VVTU13090_s_at	.	4,63	2,73	4,72	.	.	no hit	Unknown	.	.	.	VVTU13090_s_at
VVTU13094_at	.	1,96	2,36	1,91	2,36	.	no hit	Unknown	.	.	.	VVTU13094_at
VVTU13099_s_at	.	1,53	1,69	2,46	.	GSVIVT01026869001	Remorin	Unknown	.	.	.	VVTU13099_s_at
VVTU1310_at	-4,03	-1,94	-3,32	-2,03	-2,12	GSVIVT01015456001	ABC transporter G member 22	Transport overview.Macromolecule transport.Multidrug transport.Multidrug ABC transport	.	.	.	VVTU1310_at VVTU24274_at
VVTU13109_at	.	2,4	2,32	1,76	2,85	GSVIVT01032491001	Homeodomain leucine zipper protein HB-1	Regulation overview.Regulation of gene expression.Regulation of transcription.Transcription factor.Homeobox domain family transcription factor	.	.	.	VVTU13109_at
VVTU13112_at	-1,55	-2,66	-5,78	-2,38	-4,74	GSVIVT01016621001	glycosyltransferase family 14 Beta-1-3-galactosyl-O-glycosyl-glycoprotein	Metabolism.Primary metabolism.Carbohydrate metabolism.Polysaccharide metabolism	.	.	.	VVTU13112_at
VVTU13115_at	.	2,13	7,63	2,29	16,34	GSVIVT01034412001	GRAM domain-containing protein / ABA-responsive	Unknown	.	.	.	VVTU13115_at
VVTU13118_x_at	.	-2,4	-3,41	.	-3,03	GSVIVT01038041001	Glutathione S-transferase 8 GSTU19	Metabolism.Primary metabolism.Coenzyme and prosthetic group metabolism.Glutathione metabolism	Response to stimulus.Stress response.Abiotic stress response.Oxidative stress response	.	.	VVTU13118_x_at VVTU37818_x_at
VVTU13119_at	.	1,79	1,58	1,56	2,25	.	no hit	Unknown	.	.	.	VVTU13119_at
VVTU13126_s_at	.	4,73	3,48	5,12	3,05	GSVIVT01025743001	dual specificity protein phosphatase	Signalling.Signalling pathway.Calcium sensors and signalling	Signalling.Signalling pathway.Protein phosphatase	.	.	VVTU13126_s_at
VVTU13130_s_at	.	1,57	.	1,7	.	.	no hit	Unknown	.	.	.	VVTU11975_x_at VVTU30155_x_at VVTU16091_x_at VVTU27298_x_at VVTU39495_x_at VVTU2252_s_at VVTU39457_at VVTU16091_s_at VVTU21319_s_at VVTU39457_s_at VVTU39495_s_at VVTU11975_s_at VVTU4332_s_at VVTU13130_s_at VVTU39457_x_at VVTU29574_x_at VVTU30155_s_at VVTU
VVTU13131_s_at	.	-8,36	-7,24	.	-4,49	GSVIVT01038046001	Glutathione S-transferase 8 GSTU19	Metabolism.Primary metabolism.Coenzyme and prosthetic group metabolism.Glutathione metabolism	Response to stimulus.Stress response.Abiotic stress response.Oxidative stress response	.	.	VVTU13131_s_at
VVTU13138_s_at	-2,45	-2,99	-3,07	-2,44	-2,58	GSVIVT01030988001	Protease inhibitor/seed storage/lipid transfer protein (LTP)	Transport overview.Macromolecule transport.Lipid transport	.	.	.	VVTU13138_s_at
VVTU1314_at	.	.	-12,57	-1,52	-6,29	GSVIVT01020876001	Unknown protein	Unknown	.	.	.	VVTU1314_at
VVTU13142_at	.	.	1,61	1,63	2,43	.	no hit	Unknown	.	.	.	VVTU13142_at
VVTU13144_at	.	.	1,6	.	2,2	GSVIVT01028037001	Epoxide hydrolase	Metabolism.Cellular metabolism.Epoxide hydrolase family	.	.	.	VVTU13144_at
VVTU13147_s_at	-1,64	-2,45	-4,02	.	-2,18	GSVIVT01024348001	cinnamoyl-CoA reductase	Metabolism.Secondary metabolism.Phenylpropanoid metabolism.Lignin metabolism.Lignin biosynthesis	.	.	.	VVTU13147_s_at VVTU17501_x_at
VVTU13148_at	.	-2,26	-2,38	.	-2,01	GSVIVT01016502001	Lectin protein kinase	Signalling.Signalling pathway.Protein kinase	.	.	.	VVTU13148_at
VVTU13157_at	.	-2,06	-2,75	.	-1,91	GSVIVT01021282001	RKF1 (RECEPTOR-LIKE KINASE IN FLOWERS 1)	Signalling.Signalling pathway.Protein kinase	.	.	.	VVTU13157_at
VVTU13159_s_at	.	.	-1,98	.	-1,89	GSVIVT01033814001	ribosomal protein P2 (RPP2A) acidic 60S	Metabolism.Primary metabolism.Protein metabolism and modification.Translation	.	.	.	VVTU34980_x_at VVTU6243_at VVTU13159_s_at
VVTU1316_at	.	2,16	.	1,82	.	GSVIVT01037647001	OTU cysteine protease	Metabolism.Primary metabolism.Protein metabolism and modification.Proteolysis.Peptidase-mediated proteolysis	.	.	.	VVTU1316_at
VVTU13163_at	-1,54	3,22	.	.	2,85	GSVIVT01009961001	lipase 3 (EXL3) family II extracellular	Unknown	.	.	.	VVTU13163_at VVTU6698_at
VVTU13164_at	-8,51	-9,61	-10,69	-2,51	-4,98	.	no hit	Unknown	.	.	.	VVTU13164_at
VVTU13165_at	3,22	3,37	4,74	3,99	7,43	.	CYP76B1	Metabolism.Cellular metabolism.Oxidation reduction.Cytochrome P450 oxidoreductase	.	.	.	VVTU13165_at
VVTU13171_at	3,68	6,89	5,33	2,53	2,63	GSVIVT01037897001	ZINC FINGER PROTEIN 4	Regulation overview.Regulation of gene expression.Regulation of transcription.Transcription factor.C2H2 family transcription factor	.	.	.	VVTU13171_at
VVTU13172_at	-1,6	-2,28	-2,19	-1,72	-1,71	GSVIVT01018577001	myb domain protein 85	Regulation overview.Regulation of gene expression.Regulation of transcription.Transcription factor.MYB family transcription factor	.	.	.	VVTU13172_at
VVTU13174_s_at	.	-31,18	-18,8	-2,34	-7,37	GSVIVT01034174001	Metallothionein	Cellular process.Cellular homeostasis.Heavy metal ion homeostasis	.	.	.	VVTU21926_x_at VVTU14349_x_at VVTU12993_s_at VVTU35070_s_at VVTU13174_s_at VVTU14349_s_at VVTU13174_at VVTU13174_x_at VVTU20085_at VVTU38213_s_at
VVTU13174_x_at	.	.	1,73	-2	.	GSVIVT01034174001	Metallothionein	Cellular process.Cellular homeostasis.Heavy metal ion homeostasis	.	.	.	VVTU21926_x_at VVTU14349_x_at VVTU12993_s_at VVTU35070_s_at VVTU13174_s_at VVTU14349_s_at VVTU13174_at VVTU13174_x_at VVTU20085_at VVTU38213_s_at
VVTU13175_at	.	1,6	2,53	.	1,75	GSVIVT01022876001	SAG18 (Senescence associated gene 18)	Unknown	.	.	.	VVTU13175_at
VVTU13184_at	.	-2,28	-3,7	.	-1,96	GSVIVT01011059001	Unknown protein	Unknown	.	.	.	VVTU13184_at VVTU10485_at
VVTU13187_at	.	-5,66	-101,03	-2,88	-65,96	GSVIVT01018625001	Vacuolar invertase 1, GIN1	Metabolism.Primary metabolism.Carbohydrate metabolism.Polysaccharide metabolism.Starch and sucrose metabolism.Sucrose catabolism	.	.	.	VVTU13187_at VVTU1234_at
VVTU1319_s_at	.	.	-1,73	-1,88	-2,16	GSVIVT01035488001	copper transporter 5	Transport overview.Ion transport.Cation transport.Heavy metal ion transport	.	.	.	VVTU1319_s_at VVTU21497_at
VVTU13190_at	.	1,63	2,46	1,64	2,26	GSVIVT01009556001	Calcineurin phosphoesterase	Unknown	.	.	.	VVTU13190_at
VVTU13191_at	.	.	2,54	.	1,87	GSVIVT01031137001	proteasome 26S AAA-ATPase subunit (RPT5a)	Metabolism.Primary metabolism.Protein metabolism and modification.Proteolysis.Ubiquitin-mediated proteolysis	.	.	.	VVTU13191_at
VVTU13192_s_at	.	1,6	2,2	.	2,03	GSVIVT01008836001	proteasome 20S beta subunit C1 (PBC1) (PRCT)	Metabolism.Primary metabolism.Protein metabolism and modification.Proteolysis.Ubiquitin-mediated proteolysis	.	.	.	VVTU13192_s_at VVTU34293_s_at
VVTU13196_at	.	.	1,85	.	1,79	GSVIVT01030385001	Splicing factor STA1 (STABILIZED1)	Metabolism.Primary metabolism.Nucleobase, nucleoside, nucleotide, nucleic acid metabolism.Nucleic acid metabolism.RNA metabolism.RNA processing.mRNA processing.mRNA splicing	.	.	.	VVTU2264_s_at VVTU13196_s_at VVTU13196_at
VVTU13196_s_at	1,72	1,88	2,31	.	2,69	GSVIVT01030385001	Splicing factor STA1 (STABILIZED1)	Metabolism.Primary metabolism.Nucleobase, nucleoside, nucleotide, nucleic acid metabolism.Nucleic acid metabolism.RNA metabolism.RNA processing.mRNA processing.mRNA splicing	.	.	.	VVTU2264_s_at VVTU13196_s_at VVTU13196_at
VVTU13199_at	.	.	1,96	.	2,16	GSVIVT01007623001	Calcineurin phosphoesterase	Unknown	.	.	.	VVTU13199_at
VVTU13208_s_at	.	-1,66	-2,45	-1,66	-2,78	GSVIVT01035404001	beta-1,3-galactosyltransferase 6	Metabolism.Primary metabolism.Carbohydrate metabolism.Oligosaccharide metabolism	.	.	.	VVTU13208_s_at
VVTU13209_at	.	-2,75	-1,73	-2,41	-2	GSVIVT01008026001	ABA-responsive protein (HVA22a)	Response to stimulus.Stress response.Abiotic stress response	Signalling.Hormone signalling.ABA signalling.ABA-responsive	.	.	VVTU13209_at
VVTU13211_at	.	2,15	4,78	2,2	6,62	GSVIVT01035484001	hydrolase, alpha/beta fold	Unknown	.	.	.	VVTU13211_at
VVTU13212_at	.	-2,07	-4,16	.	-2,95	GSVIVT01033462001	kinesin motor protein	Cellular process.Cellular component organization and biogenesis.Cytoskeleton organization and biogenesis.Microtubule organization and biogenesis.Microtubule-driven movement	.	.	.	VVTU13212_at
VVTU13213_at	.	2,48	3,01	1,61	2,36	GSVIVT01023868001	TONOPLAST MONOSACCHARIDE TRANSPORTER2	Transport overview.Macromolecule transport.Carbohydrate transport.Sugar transport	.	.	.	VVTU8188_at VVTU13213_at VVTU6433_s_at
VVTU13215_at	.	.	-2,15	.	-2,54	GSVIVT01016286001	Patatin	Metabolism.Primary metabolism.Generation of metabolite precursors and energy.Storage proteins	.	.	.	VVTU13215_at VVTU21947_at
VVTU1322_at	.	.	1,9	.	2,43	GSVIVT01008085001	ELF5 (EARLY FLOWERING 5)	Cellular process.Cellular component organization and biogenesis.Chromosome organization and biogenesis.Chromatin organization	Development.Reproductive development.Flowering	Regulation overview.Regulation of gene expression.Epigenetic regulation of gene expression	.	VVTU1322_at
VVTU13220_at	-2,3	-3,56	-3,96	-1,5	-2,74	GSVIVT01017087001	PDX1 (PYRIDOXINE BIOSYNTHESIS 1.3)	Metabolism.Primary metabolism.Coenzyme and prosthetic group metabolism.Pyridoxine metabolism	.	.	.	VVTU5947_s_at VVTU13220_at
VVTU13224_at	.	-2,5	-4,88	.	-3,8	GSVIVT01037088001	Unknown protein	Unknown	.	.	.	VVTU13224_at
VVTU13229_at	.	1,5	1,97	1,97	2,4	GSVIVT01016357001	Zinc finger (CCCH-type) family protein	Regulation overview.Regulation of gene expression.Regulation of transcription.Transcription factor.C3H family transcription factor	.	.	.	VVTU13229_at
VVTU13230_x_at	.	1,53	.	1,52	.	GSVIVT01031229001	calreticulin 2 (CRT2)	Metabolism.Primary metabolism.Protein metabolism and modification.Protein folding	Signalling.Signalling pathway.Calcium sensors and signalling	.	.	VVTU13230_x_at
VVTU13232_at	.	1,51	2,35	1,57	3,44	GSVIVT01016797001	KOW domain-containing transcription factor	Unknown	.	.	.	VVTU13232_at VVTU34850_at
VVTU13234_at	.	.	-1,6	1,51	-1,54	GSVIVT01034196001	ubiquitin-conjugating enzyme 13 (UBC13), E2	Metabolism.Primary metabolism.Protein metabolism and modification.Proteolysis.Ubiquitin-mediated proteolysis	.	.	.	VVTU13234_at VVTU14159_s_at
VVTU13235_at	.	1,86	.	.	1,57	GSVIVT01038627001	Ribosomal protein L24 60S	Metabolism.Primary metabolism.Protein metabolism and modification.Translation	.	.	.	VVTU13235_at
VVTU13238_at	.	3,96	2,53	.	1,66	GSVIVT01027180001	Laccase	Metabolism.Secondary metabolism.Phenylpropanoid metabolism.Lignin metabolism	Response to stimulus.Stress response.Abiotic stress response.Oxidative stress response	.	.	VVTU13238_at
VVTU13240_at	-2,65	-6,39	-9,71	-2,14	-5,83	GSVIVT01033526001	rhodanese domain-containing protein	Unknown	.	.	.	VVTU13240_at
VVTU13241_at	.	.	1,6	1,84	2,35	GSVIVT01020015001	Regulator of chromosome condensation (RCC1)	Signalling.Signalling pathway.G-protein signalling pathway.RCC1 superfamily protein	.	.	.	VVTU13241_at
VVTU13247_at	.	-10,25	-5,61	-13,58	-4,13	GSVIVT01018604001	invertase/pectin methylesterase inhibitor	Metabolism.Primary metabolism.Carbohydrate metabolism.Carbohydrate metabolism enzyme inhibitor.Invertase/pectin methylesterase inhibitor family	.	.	.	VVTU19677_s_at VVTU13247_at
VVTU13250_s_at	.	.	-1,75	.	-1,8	GSVIVT01031462001	Superoxide dismutase [Cu-Zn], chloroplast precursor	Response to stimulus.Stress response.Abiotic stress response.Oxidative stress response	.	.	.	VVTU13250_s_at
VVTU13252_s_at	.	.	1,5	1,54	2	GSVIVT01023461001	polyubiquitin (UBQ4)	Metabolism.Primary metabolism.Protein metabolism and modification.Proteolysis.Ubiquitin-mediated proteolysis	.	.	.	VVTU9177_s_at VVTU13252_x_at VVTU13252_s_at
VVTU13256_at	.	-7,17	-18,69	.	-12,88	GSVIVT01016978001	Taurine dioxygenase	Unknown	.	.	.	VVTU13256_at
VVTU13257_s_at	.	1,58	3,69	.	4,41	GSVIVT01019680001	starch synthase	Metabolism.Primary metabolism.Carbohydrate metabolism.Polysaccharide metabolism.Starch and sucrose metabolism.Starch biosynthesis catabolism.Starch biosynthesis	.	.	.	VVTU13257_s_at VVTU757_at
VVTU13259_s_at	.	.	-2,34	.	-2,24	GSVIVT01004084001	Alanine transaminase.	Metabolism.Primary metabolism.Amino acid metabolism.Alanine metabolism	.	.	.	VVTU13259_s_at
VVTU1326_at	.	.	1,77	.	1,93	GSVIVT01011272001	nitrogen fixation NifU	Metabolism.Primary metabolism.Cofactor metabolism.Iron-sulur cluster metabolism.Iron-sulfur cluster assembly	.	.	.	VVTU1326_at
VVTU13260_at	.	-1,96	-2,17	-3,82	-4,08	GSVIVT01008216001	Unknown protein	Unknown	.	.	.	VVTU13260_at
VVTU13262_s_at	.	-2,08	-5,5	.	-5,14	GSVIVT01035048001	GATA transcription factor 16	Regulation overview.Regulation of gene expression.Regulation of transcription.Transcription factor.C2C2-GATA family transcription factor	.	.	.	VVTU13262_s_at
VVTU13263_at	.	2,56	-1,58	2,63	.	GSVIVT01009453001	WUSCHEL homeobox 4	Regulation overview.Regulation of gene expression.Regulation of transcription.Transcription factor.Homeobox domain family transcription factor	.	.	.	VVTU15607_s_at VVTU13263_at
VVTU13266_s_at	-3,1	-5,11	-3,57	-4,5	-2,72	GSVIVT01009731001	Isoflavone reductase protein 4	Metabolism.Secondary metabolism.Phenylpropanoid metabolism.Flavonoid metabolism.Isoflavonoid biosynthesis	.	.	.	VVTU13266_s_at
VVTU13267_at	.	1,99	3	1,67	4,42	GSVIVT01018517001	Phosphopyruvate hydratase.	Metabolism.Primary metabolism.Carbohydrate metabolism.Glycolysis Gluconeogenesis	.	.	.	VVTU13267_at VVTU18575_s_at VVTU18624_s_at VVTU18979_s_at VVTU18544_s_at
VVTU13268_at	-1,84	-2,05	-1,82	-1,67	-1,95	GSVIVT01025671001	fasciclin arabinogalactan-protein (FLA11)	Cellular process.Cellular component organization and biogenesis.Cell wall organization and biogenesis.Cell wall structural protein	.	.	.	VVTU13268_at
VVTU1327_at	.	.	-2,13	1,79	-1,68	GSVIVT01038238001	Ribosome subunit biogenesis protein 60S	Cellular process.Cellular component organization and biogenesis.Ribosome organization and biogenesis	.	.	.	VVTU1327_at
VVTU13271_s_at	-2,76	-1,91	.	.	2,22	GSVIVT01013497001	ARR9 typeA	Signalling.Hormone signalling.Cytokinin signalling.Cytokinin-mediated signalling pathway	.	.	.	VVTU13271_s_at
VVTU13285_at	.	-1,77	.	-2,06	-1,63	GSVIVT01020708001	Ribulose bisphosphate carboxylase, large chain	Metabolism.Primary metabolism.Generation of metabolite precursors and energy.Photosynthesis.Calvin cycle	.	.	.	VVTU13285_at
VVTU13287_at	-2,87	.	-4,07	-2,55	-2,31	.	Glutaredoxin	Response to stimulus.Stress response.Abiotic stress response.Oxidative stress response	.	.	.	VVTU13287_at
VVTU13288_at	-2,67	-2,39	-2,54	-1,96	-2,23	GSVIVT01025167001	fasciclin arabinogalactan-protein (FLA11)	Cellular process.Cellular component organization and biogenesis.Cell wall organization and biogenesis.Cell wall structural protein	.	.	.	VVTU13288_at
VVTU1329_at	-13,54	-2,49	.	-3,69	.	GSVIVT01001603001	Laccase	Metabolism.Secondary metabolism.Phenylpropanoid metabolism.Lignin metabolism	Response to stimulus.Stress response.Abiotic stress response.Oxidative stress response	.	.	VVTU1329_at
VVTU13294_at	-1,87	-5,88	-11,22	-4,92	-10,54	GSVIVT01034106001	integral membrane family protein UPF0497	Unknown	.	.	.	VVTU13294_at
VVTU13298_s_at	.	.	1,57	.	1,72	GSVIVT01001168001	PHD finger transcription factor	Regulation overview.Regulation of gene expression.Regulation of transcription.Transcription factor.PHD family transcription factor	.	.	.	VVTU11325_at VVTU13298_s_at VVTU9749_x_at
VVTU133_at	-1,6	-1,53	-1,69	-1,55	.	GSVIVT01024752001	villin	Cellular process.Cellular component organization and biogenesis.Cytoskeleton organization and biogenesis.Actin organization and biogenesis	.	.	.	VVTU133_at
VVTU13300_at	.	-1,86	-1,74	-1,76	-1,51	GSVIVT01002332001	protein kinase	Signalling.Signalling pathway.Protein kinase	.	.	.	VVTU13300_at
VVTU13304_s_at	.	-2,04	-1,88	-1,65	-1,72	GSVIVT01009858001	calmodulin binding protein	Signalling.Signalling pathway.Calcium sensors and signalling	.	.	.	VVTU13304_s_at VVTU22876_at
VVTU13307_at	-5,22	-39,63	-63,95	-10,59	-65,64	GSVIVT01026803001	Isoflavone methyltransferase/Orcinol O-methyltransferase 2 oomt2	Metabolism.Secondary metabolism.Phenylpropanoid metabolism.Flavonoid metabolism.Isoflavonoid metabolism	.	.	.	VVTU13307_at
VVTU13308_x_at	.	1,89	1,83	2,16	2,88	GSVIVT01016812001	dihydrolipoamide S-acetyltransferase	Metabolism.Primary metabolism.Carbohydrate metabolism.Glycolysis Gluconeogenesis.Pyruvate decarboxylation	.	.	.	VVTU17728_s_at VVTU13308_x_at
VVTU13309_at	.	-2,07	-2,98	-2,4	-2,77	GSVIVT01034048001	Unknown protein	Unknown	.	.	.	VVTU13309_at
VVTU13312_at	1,81	3,38	8,97	2,16	5,18	GSVIVT01027992001	Zinc finger (c3hc4-type ring finger) nitrogen limitation adaptation	Regulation overview.Regulation of gene expression.Regulation of transcription.Transcription factor.Zinc finger C3HC4 family transcription factor	.	.	.	VVTU13312_at
VVTU13313_s_at	.	-3,78	-2,22	-4,78	-1,87	GSVIVT01000144001	Peroxidase 73	Response to stimulus.Stress response.Abiotic stress response.Oxidative stress response	.	.	.	VVTU22299_s_at VVTU35711_s_at VVTU13313_s_at
VVTU13318_at	.	.	1,51	.	1,54	GSVIVT01021260001	trehalose synthase	Metabolism.Primary metabolism.Carbohydrate metabolism.Oligosaccharide metabolism.Trehalose metabolism	.	.	.	VVTU13318_at
VVTU1332_s_at	3,07	6,39	2,61	9,79	1,76	GSVIVT01009264001	tubulin alpha-6 chain	Cellular process.Cellular component organization and biogenesis.Cytoskeleton organization and biogenesis.Microtubule organization and biogenesis	.	.	.	VVTU1332_s_at
VVTU13322_s_at	.	1,63	1,71	.	1,51	GSVIVT01030540001	bZIP transcription factor	Regulation overview.Regulation of gene expression.Regulation of transcription.Transcription factor.bZIP family transcription factor	.	.	.	VVTU13322_s_at
VVTU13325_at	.	.	-1,63	-1,52	.	GSVIVT01008514001	Cyclopropyl isomerase	Metabolism.Primary metabolism.Lipid metabolism.Steroid metabolism.Steroid biosynthesis	.	.	.	VVTU13325_at
VVTU13327_s_at	1,62	5,12	4,3	2,59	5,54	GSVIVT01011820001	Zinc finger (B-box type)	Regulation overview.Regulation of gene expression.Regulation of transcription.Transcription factor.Zinc finger B-box family transcription factor	.	.	.	VVTU13327_s_at
VVTU1333_s_at	.	-1,69	-3,01	.	-2,05	GSVIVT01028452001	alcohol dehydrogenase class III	Metabolism.Cellular metabolism.Oxidation reduction.Alcohol dehydrogenase superfamily	.	.	.	VVTU1333_s_at
VVTU13333_at	2,29	.	.	-1,78	-2,7	GSVIVT01000570001	RGLG2 (RING DOMAIN LIGASE2)	Unknown	.	.	.	VVTU13510_at VVTU13333_at
VVTU13334_s_at	-3,9	-5,51	-9,41	-2,7	-13,36	GSVIVT01022541001	alpha-L-arabinosidase	Metabolism.Primary metabolism.Carbohydrate metabolism.Oligosaccharide metabolism.Glycan metabolism.Glycan catabolism	.	.	.	VVTU13334_s_at
VVTU13338_s_at	.	.	-1,54	2,22	-1,7	GSVIVT01024338001	PLATZ transcription factor	Regulation overview.Regulation of gene expression.Regulation of transcription.Transcription factor.PLATZ family transcription factor	.	.	.	VVTU13338_s_at
VVTU1334_at	.	-1,59	.	-1,54	-1,74	GSVIVT01032213001	Choline transporter	Transport overview.Macromolecule transport	.	.	.	VVTU1334_at
VVTU13341_s_at	.	.	1,97	.	2,02	GSVIVT01014730001	hydroxyproline-rich glycoprotein	Cellular process.Cellular component organization and biogenesis.Cell wall organization and biogenesis.Cell wall structural protein	.	.	.	VVTU31040_at VVTU13341_s_at
VVTU13344_at	.	-1,68	-2,66	.	-4,88	GSVIVT01006065001	1-aminocyclopropane-1-carboxylate oxidase 1	Signalling.Hormone signalling.Ethylene signalling.Ethylene metabolism.Ethylene biosynthesis	.	.	.	VVTU20527_at VVTU13344_at
VVTU13347_at	.	-1,61	.	-2,07	.	GSVIVT01021091001	ribosomal protein L11 methyltransferase	Metabolism.Primary metabolism.Protein metabolism and modification.Translation	.	.	.	VVTU13347_at
VVTU1335_at	1,65	-6,21	-7,81	-3,38	-6,13	GSVIVT01000176001	indole-3-acetic acid-amido synthetase GH3.2	Signalling.Hormone signalling.Auxin signalling.Auxin metabolism.Auxin inactivation by conjugation	.	.	.	VVTU1335_at
VVTU13351_at	-4,43	-8,75	-8,87	-6,89	-9,66	GSVIVT01021354001	xyloglucan endotransglucosylase/hydrolase 23	Cellular process.Cellular component organization and biogenesis.Cell wall organization and biogenesis.Cell wall metabolism.Cell wall modification.Xyloglucan modification	.	.	.	VVTU13351_at
VVTU13361_at	.	.	1,57	1,59	2,08	.	helicase domain-containing protein	Metabolism.Primary metabolism.Nucleobase, nucleoside, nucleotide, nucleic acid metabolism.Nucleic acid metabolism.DNA metabolism	.	.	.	VVTU13361_at
VVTU13362_s_at	-1,77	-8,65	-21,25	-2,9	-19,06	GSVIVT01023212001	disease resistance protein (NBS-LRR class)	Diverse functions.Gene family with diverse functions.NBS-LRR superfamily	Response to stimulus.Stress response.Biotic stress response	.	.	VVTU13362_s_at
VVTU13366_s_at	.	-1,81	-1,87	-2,29	-2,39	GSVIVT01027803001	inorganic phosphate transporter 1-4	Transport overview.Ion transport.Anion transport.Phosphate transport	.	.	.	VVTU13366_s_at
VVTU13369_at	.	1,85	.	1,97	.	GSVIVT01017690001	CBL-interacting protein kinase 1 (CIPK1)	Signalling.Signalling pathway.Protein kinase	.	.	.	VVTU13369_at
VVTU1337_at	.	.	1,9	.	1,65	GSVIVT01008732001	zinc finger (DNL type)	Regulation overview.Regulation of gene expression.Regulation of transcription.Transcription factor.Zinc finger family transcription factor	.	.	.	VVTU1337_at
VVTU13373_s_at	.	.	1,91	.	1,79	GSVIVT01003155001	UNC-50	Unknown	.	.	.	VVTU5960_s_at VVTU13373_s_at
VVTU13374_at	.	1,86	2,3	.	2,05	GSVIVT01017663001	signal recognition particle subunit 19 SRP19	Cellular process.Cellular transport.Protein trafficking.Protein targeting to membrane	.	.	.	VVTU13374_at
VVTU13376_x_at	.	.	-2,59	.	-2,41	GSVIVT01023814001	SEC14 cytosolic factor	Signalling.Signalling pathway.Phosphatidylinositol signalling	Transport overview.Macromolecule transport.Lipid transport.Phosphatidylinositol/Phosphatidyl choline transport	.	.	VVTU13376_x_at
VVTU13380_s_at	.	-1,5	-3,62	-2,03	-4,09	GSVIVT01002447001	homeobox-leucine zipper protein 22	Regulation overview.Regulation of gene expression.Regulation of transcription.Transcription factor.Homeobox domain family transcription factor	.	.	.	VVTU13380_s_at
VVTU13382_s_at	.	.	-2,14	.	-2,16	GSVIVT01022927001	Unknown protein	Unknown	.	.	.	VVTU13382_s_at
VVTU13389_at	.	2,77	2,9	1,86	2,69	.	no hit	Unknown	.	.	.	VVTU13389_at
VVTU13390_x_at	.	12,43	8,76	9,9	12,1	.	no hit	Unknown	.	.	.	VVTU13390_x_at
VVTU13391_at	.	.	1,88	1,52	2,28	GSVIVT01012881001	U5 small nuclear ribonucleoprotein component	Metabolism.Primary metabolism.Protein metabolism and modification.Protein folding	.	.	.	VVTU31936_s_at VVTU13391_at
VVTU13392_at	.	2,31	2,73	1,8	2,47	GSVIVT01021626001	Unknown protein	Unknown	.	.	.	VVTU13392_at
VVTU13393_at	1,77	.	2,4	1,58	2,63	GSVIVT01011674001	Caleosin	Cellular process.Cellular component organization and biogenesis.Oil body organization and biogenesis	.	.	.	VVTU13393_at
VVTU13394_at	2,19	10,83	17,49	3,02	11,88	GSVIVT01025673001	Zinc finger (C3HC4-type RING finger)	Regulation overview.Regulation of gene expression.Regulation of transcription.Transcription factor.Zinc finger C3HC4 family transcription factor	.	.	.	VVTU3269_at VVTU13394_at
VVTU13395_at	.	4,65	14,36	2,05	8,72	.	no hit	Unknown	.	.	.	VVTU13395_at
VVTU134_at	.	-8,21	-19,28	-2,83	-5,02	GSVIVT01015288001	glutamate carboxypeptidase 2	Metabolism.Primary metabolism.Protein metabolism and modification.Proteolysis.Peptidase-mediated proteolysis	.	.	.	VVTU134_at
VVTU13401_at	.	-2,31	-1,97	-2,6	-3,21	.	Cytochrome c oxidase subunit 3	Metabolism.Primary metabolism.Generation of metabolite precursors and energy.Electron transport.Respiratory-chain phosphorylation	.	.	.	VVTU13401_at
VVTU13404_at	.	.	10,87	.	2,74	GSVIVT01012026001	Unknown protein	Unknown	.	.	.	VVTU13404_at
VVTU13407_s_at	1,86	1,62	1,98	1,94	1,9	GSVIVT01032451001	ADP-RIBOSYLATION FACTOR A1B	Cellular process.Cellular transport.Protein trafficking.Vesicle-mediated trafficking	.	.	.	VVTU13407_s_at
VVTU13408_at	.	.	2,37	.	2,06	GSVIVT01004124001	A/G-specific adenine glycosylase	Metabolism.Primary metabolism.Nucleobase, nucleoside, nucleotide, nucleic acid metabolism.Nucleic acid metabolism.DNA metabolism.DNA repair	.	.	.	VVTU37229_at VVTU13408_at
VVTU13417_at	.	2,16	2,52	.	2,21	.	no hit	Unknown	.	.	.	VVTU13417_at
VVTU13417_s_at	.	1,79	2,24	1,86	1,96	GSVIVT01012853001	adenylate cyclase	Metabolism.Primary metabolism.Nucleobase, nucleoside, nucleotide, nucleic acid metabolism.Nucleotide metabolism.Purine metabolism	Signalling.Signalling pathway.Signalling molecules.Second messenger biosynthesis	.	.	VVTU13417_s_at VVTU5479_s_at VVTU5479_x_at VVTU17300_s_at
VVTU1342_at	-1,88	-2,13	-5	-1,93	-3,86	GSVIVT01031315001	receptor-like protein kinase	Signalling.Signalling pathway.Protein kinase	.	.	.	VVTU1342_at
VVTU13424_at	.	-3,1	-3,49	-1,72	-3,04	GSVIVT01015424001	HCF101 (HIGH-CHLOROPHYLL-FLUORESCENCE 101)	Transport overview.Macromolecule transport	.	.	.	VVTU13424_at
VVTU13426_at	.	.	-1,67	.	-1,59	.	no hit	Unknown	.	.	.	VVTU13426_at
VVTU13433_at	-3,18	-9,13	-19,09	-6,72	-7,77	.	invertase/pectin methylesterase inhibitor	Metabolism.Primary metabolism.Carbohydrate metabolism.Carbohydrate metabolism enzyme inhibitor.Invertase/pectin methylesterase inhibitor family	.	.	.	VVTU13433_at VVTU20432_s_at
VVTU13435_s_at	.	.	5,39	2,65	7,37	.	zinc finger (C2H2 type) protein (ZAT11)	Regulation overview.Regulation of gene expression.Regulation of transcription.Transcription factor.C2H2 family transcription factor	.	.	.	VVTU13435_s_at
VVTU13439_at	.	.	1,99	.	2,2	GSVIVT01035895001	DOMON domain containing protein	Metabolism.Primary metabolism.Amino acid metabolism.Aromatic amino acid metabolism.Tyrosine metabolism	.	.	.	VVTU13439_at
VVTU13444_at	1,61	.	.	2,91	.	.	retrotransposon protein, Ty3-gypsy subclass	Xenoprotein.Protein from transposable element	.	.	.	VVTU13444_at
VVTU13451_s_at	.	.	1,89	.	1,61	GSVIVT01003301001	SUM2 (SMALL UBIQUITIN-LIKE MODIFIER 2)	Metabolism.Primary metabolism.Protein metabolism and modification.Proteolysis.Ubiquitin-mediated proteolysis	.	.	.	VVTU13451_s_at
VVTU13458_at	-1,99	-2,23	-2,58	-1,79	-2,88	GSVIVT01017752001	Unknown protein	Unknown	.	.	.	VVTU13458_at
VVTU13462_s_at	3,31	1,82	.	2,53	-2,6	.	no hit	Unknown	.	.	.	VVTU13462_s_at
VVTU1347_s_at	-3,27	-6,81	-5,89	-2,19	-1,94	GSVIVT01037921001	Limonoid UDP-glucosyltransferase	Metabolism.Cellular metabolism.Phytoalexin metabolism.Phytoalexin biosynthesis	Metabolism.Secondary metabolism.Terpenoid metabolism.Tetranotriterpenoid metabolism	.	.	VVTU1347_s_at
VVTU13475_at	.	.	2,14	.	2,08	GSVIVT01009652001	Methyltransferase-like protein 2, meth_7	Unknown	.	.	.	VVTU13475_at VVTU26489_at
VVTU1348_at	.	-1,91	-1,56	-1,62	-1,52	GSVIVT01022143001	Transcriptional factor B3	Regulation overview.Regulation of gene expression.Regulation of transcription.Transcription factor.ABI3 family transcription factor	.	.	.	VVTU1348_at
VVTU1349_s_at	.	-8,66	-19,76	-2,43	-13,59	GSVIVT01013175001	glycine cleavage system H protein, mitochondrial	Metabolism.Primary metabolism.Amino acid metabolism.Glycine metabolism	.	.	.	VVTU1349_s_at VVTU38326_s_at
VVTU1350_at	.	.	1,76	1,5	1,55	GSVIVT01028866001	Unknown protein	Unknown	.	.	.	VVTU1350_at
VVTU1351_at	-3,4	-5	-10,82	-2,72	-5,28	GSVIVT01025521001	short-chain dehydrogenase/reductase	Unknown	.	.	.	VVTU1351_at
VVTU13510_at	2,51	.	.	.	-1,65	GSVIVT01000570001	RGLG2 (RING DOMAIN LIGASE2)	Unknown	.	.	.	VVTU13510_at VVTU13333_at
VVTU13518_at	.	2,09	2,42	1,63	3,01	GSVIVT01035662001	Aspartate aminotransferase P1	Metabolism.Primary metabolism.Amino acid metabolism	.	.	.	VVTU16975_at VVTU13518_at VVTU6976_s_at
VVTU13519_s_at	.	1,65	1,9	.	1,83	GSVIVT01026563001	UTP--glucose-1-phosphate uridylyltransferase	Metabolism.Primary metabolism.Carbohydrate metabolism.Monosaccharide metabolism.Galactose metabolism	Metabolism.Primary metabolism.Carbohydrate metabolism.Monosaccharide metabolism.Pentose glucuronate interconversion	Metabolism.Primary metabolism.Carbohydrate metabolism.Polysaccharide metabolism.Starch and sucrose metabolism.Starch biosynthesis catabolism.Starch biosynthesis	.	VVTU13519_s_at VVTU30108_s_at
VVTU13520_at	.	.	1,86	.	2,35	GSVIVT01009861001	Unknown protein	Unknown	.	.	.	VVTU13520_at
VVTU13522_s_at	1,74	2,25	4,02	2,32	3,24	GSVIVT01008668001	mtN19	Unknown	.	.	.	VVTU13522_s_at
VVTU13526_at	.	1,54	3,28	.	3,73	GSVIVT01033739001	late embryogenesis abundant protein	Response to stimulus.Stress response.Abiotic stress response.Desiccation stress response	.	.	.	VVTU13991_s_at VVTU13526_at VVTU34389_s_at
VVTU13527_s_at	.	1,71	3,6	.	2,28	GSVIVT01027944001	AWPM-19	Unknown	.	.	.	VVTU1618_at VVTU13527_s_at
VVTU13528_s_at	.	1,89	2,06	.	1,84	GSVIVT01025801001	cysteine protease inhibitor	Metabolism.Primary metabolism.Protein metabolism and modification.Proteolysis.Protease inhibition	.	.	.	VVTU13528_s_at VVTU23870_at VVTU3613_s_at
VVTU13529_at	1,89	4,2	3,96	3,96	6,45	GSVIVT01008595001	Nodulin MtN3 family	Unknown	.	.	.	VVTU13529_at
VVTU13533_s_at	.	.	2,36	.	2,61	GSVIVT01038616001	6-phosphogluconolactonase	Metabolism.Primary metabolism.Carbohydrate metabolism.Monosaccharide metabolism.Monosaccharide catabolism.Pentose-phosphate shunt	.	.	.	VVTU13533_s_at VVTU1991_at VVTU34717_at
VVTU13534_s_at	.	.	1,69	.	2,05	GSVIVT01035256001	Glutathione S-transferase 26 GSTF12	Metabolism.Primary metabolism.Coenzyme and prosthetic group metabolism.Glutathione metabolism	Response to stimulus.Stress response.Abiotic stress response.Oxidative stress response	.	.	VVTU1974_s_at VVTU22790_s_at VVTU13534_s_at
VVTU13536_s_at	.	.	1,59	.	1,61	GSVIVT01024550001	eukaryotic translation initiation factor 2 beta subunit	Metabolism.Primary metabolism.Protein metabolism and modification.Translation.Translational initiation	.	.	.	VVTU13536_s_at
VVTU13544_at	.	.	-1,74	.	2,21	GSVIVT01015311001	NADP-dependent malic enzyme	Metabolism.Primary metabolism.Organic acid metabolism.Malic acid metabolism	.	.	.	VVTU13544_at VVTU18856_at VVTU18630_at
VVTU13554_at	.	.	1,9	1,65	3,65	GSVIVT01022969001	hydroxyproline-rich glycoprotein	Cellular process.Cellular component organization and biogenesis.Cell wall organization and biogenesis.Cell wall structural protein	.	.	.	VVTU13554_at VVTU22413_at
VVTU13555_at	.	-2,16	1,84	-2,47	1,62	GSVIVT01014856001	BRL3 (BRI1-LIKE 3)	Signalling.Hormone signalling.Brassinosteroid signalling.Brassinosteroid-mediated signalling pathway	.	.	.	VVTU13555_at
VVTU1356_s_at	.	-2,03	-2,76	-1,77	-3,22	GSVIVT01002202001	SEC14 cytosolic factor	Signalling.Signalling pathway.Phosphatidylinositol signalling	Transport overview.Macromolecule transport.Lipid transport.Phosphatidylinositol/Phosphatidyl choline transport	.	.	VVTU1356_s_at
VVTU13560_at	.	.	1,82	.	1,69	GSVIVT01038613001	Cytochrome b5	Unknown	.	.	.	VVTU13560_at
VVTU13565_at	.	.	-3,35	.	-3,29	GSVIVT01031773001	carboxylesterase CXE	Metabolism.Cellular metabolism.Esterase activity	.	.	.	VVTU6271_at VVTU13565_at
VVTU1357_at	.	-1,92	-2,72	.	-2,3	GSVIVT01016848001	ribonuclease III	Metabolism.Primary metabolism.Nucleobase, nucleoside, nucleotide, nucleic acid metabolism.Nucleic acid metabolism.RNA metabolism.RNA catabolism	.	.	.	VVTU1357_at
VVTU13572_at	.	-1,7	-5,52	-1,98	-4,2	GSVIVT01001108001	Unknown protein	Unknown	.	.	.	VVTU13572_at
VVTU13579_at	.	.	-1,68	.	-1,5	.	Unknown protein	Unknown	.	.	.	VVTU13579_at
VVTU13582_at	.	.	-1,56	-1,73	-2,6	GSVIVT01025188001	Aquaporin PIP2B	Transport overview.Water transport.Aquaporins.PIP	.	.	.	VVTU13582_at VVTU7969_s_at
VVTU13583_s_at	.	.	2,46	.	1,91	GSVIVT01011089001	endo-1,3;1,4-beta-D-glucanase precursor	Metabolism.Primary metabolism.Carbohydrate metabolism.Polysaccharide metabolism.Beta-1,3 glucan metabolism.Beta-1,3 glucan catabolism	.	.	.	VVTU13583_s_at
VVTU13584_s_at	-1,81	-12,03	-18,96	-3,84	-17,4	GSVIVT01008993001	Senescence-associated protein	Unknown	.	.	.	VVTU13584_s_at
VVTU13586_at	-1,75	-3,25	-13,14	.	-5,51	GSVIVT01017981001	ferredoxin	Metabolism.Primary metabolism.Generation of metabolite precursors and energy.Electron transport	Metabolism.Primary metabolism.Generation of metabolite precursors and energy.Photosynthesis.Photosynthetic-chain phosphorylation	.	.	VVTU26017_s_at VVTU13586_at
VVTU13587_at	.	4,2	6,14	1,59	5,21	GSVIVT01029943001	CYCLING DOF FACTOR 2	Regulation overview.Regulation of gene expression.Regulation of transcription.Transcription factor.C2C2-DOF family transcription factor	.	.	.	VVTU13587_at
VVTU13588_at	.	.	1,53	.	1,54	GSVIVT01011050001	bystin	Unknown	.	.	.	VVTU13588_at
VVTU13590_s_at	-2,47	-3,46	-2,46	-3,71	-4,12	GSVIVT01036671001	pepsin A	Metabolism.Primary metabolism.Protein metabolism and modification.Proteolysis.Peptidase-mediated proteolysis	.	.	.	VVTU13590_s_at
VVTU13593_at	.	1,84	2,06	1,51	2,06	GSVIVT01013027001	vacuolar protein sorting 25	Cellular process.Cellular transport.Protein trafficking.Vesicle-mediated trafficking	.	.	.	VVTU13593_at
VVTU13598_x_at	.	-2,71	-4,93	-2	-5,28	GSVIVT01013755001	Protein disulfide isomerase	Metabolism.Primary metabolism.Protein metabolism and modification.Protein folding.Disulfide bond rearrangement	.	.	.	VVTU13598_x_at VVTU27735_s_at
VVTU136_at	.	.	-2,58	.	-1,85	GSVIVT01014660001	KCO1 (TWO PORE K CHANNEL)	Transport overview.Ion transport.Cation transport.Potassium transport	.	.	.	VVTU24845_at VVTU136_at
VVTU1360_at	.	.	2,29	.	1,89	GSVIVT01038582001	acyl-CoA binding protein 2 (ACBP2)	Unknown	.	.	.	VVTU1360_at VVTU23763_at
VVTU13600_at	.	.	1,71	.	1,68	GSVIVT01007834001	Unknown protein	Unknown	.	.	.	VVTU13600_at
VVTU13605_s_at	.	4,24	5,82	3,07	5,42	GSVIVT01036582001	Cysteine proteinase inhibitor	Metabolism.Primary metabolism.Protein metabolism and modification.Proteolysis.Protease inhibition	.	.	.	VVTU13605_s_at
VVTU13608_at	.	2,08	2,16	1,61	1,85	GSVIVT01034101001	aldo/keto reductase	Metabolism.Primary metabolism.Carbohydrate metabolism.Carbohydrate oxidation reduction	.	.	.	VVTU13608_at
VVTU13609_at	.	9,25	4,53	3,36	3,75	GSVIVT01019974001	ribonuclease T2	Metabolism.Primary metabolism.Nucleobase, nucleoside, nucleotide, nucleic acid metabolism.Nucleic acid metabolism.RNA metabolism.RNA catabolism	.	.	.	VVTU13609_at
VVTU1361_s_at	.	1,55	1,64	1,93	.	GSVIVT01015438001	Unknown protein	Unknown	.	.	.	VVTU3989_x_at VVTU1361_s_at VVTU37413_s_at
VVTU13611_at	.	.	-2,04	-2,82	-2,86	GSVIVT01009470001	protein kinase family	Signalling.Signalling pathway.Protein kinase	.	.	.	VVTU13611_at
VVTU13612_at	.	.	12,13	.	4,93	GSVIVT01014102001	PMR5 (POWDERY MILDEW RESISTANT 5)	Unknown	.	.	.	VVTU13612_at
VVTU13614_at	-5,59	-6,49	-6,96	-6,03	-6,24	GSVIVT01000416001	Xyloglucan endotransglycosylase/hydrolase 16	Cellular process.Cellular component organization and biogenesis.Cell wall organization and biogenesis.Cell wall metabolism.Cell wall modification.Xyloglucan modification	.	.	.	VVTU13614_at
VVTU13616_s_at	.	1,53	2,17	.	2,02	GSVIVT01003083001	Unknown protein	Unknown	.	.	.	VVTU13616_s_at VVTU7968_at
VVTU13618_x_at	3,48	2,48	.	2,75	.	GSVIVT01028812001	UDP-glucose: anthocyanidin 5,3-O-glucosyltransferase	Metabolism.Secondary metabolism.Phenylpropanoid metabolism.Flavonoid metabolism.Flavonoid biosynthesis.Anthocyanin biosynthesis.Anthocyanin-glycoside biosynthesis	.	.	.	VVTU15109_s_at VVTU14241_at VVTU13618_x_at
VVTU13621_at	.	-2,16	.	.	-2,65	.	no hit	Unknown	.	.	.	VVTU13621_at
VVTU13623_at	.	.	6,15	-1,74	8,4	.	invertase/pectin methylesterase inhibitor	Metabolism.Primary metabolism.Carbohydrate metabolism.Carbohydrate metabolism enzyme inhibitor.Invertase/pectin methylesterase inhibitor family	.	.	.	VVTU13623_at
VVTU13625_at	.	.	1,9	.	2,14	GSVIVT01035393001	FtsH protease that is localized to the mitochondrion	Cellular process.Cellular component organization and biogenesis.Organelle organization and biogenesis.Mitochondrion organization and biogenesis	Metabolism.Primary metabolism.Protein metabolism and modification.Proteolysis.Peptidase-mediated proteolysis.Metallopeptidase-mediated proteolysis	.	.	VVTU13625_at
VVTU13627_at	-19,29	.	-6,41	-4,9	-3,53	GSVIVT01011437001	alpha-expansin 1 precursor	Cellular process.Cell growth and death.Cell growth	Cellular process.Cellular component organization and biogenesis.Cell wall organization and biogenesis.Cell wall metabolism.Cell wall modification	.	.	VVTU13627_at VVTU14447_s_at
VVTU13628_at	1,74	25,44	43,56	19,87	27,16	GSVIVT01033305001	alkaline alpha galactosidase	Metabolism.Primary metabolism.Carbohydrate metabolism.Oligosaccharide metabolism.Glycan metabolism.Glycan catabolism	Metabolism.Primary metabolism.Lipid metabolism.Glycerolipid metabolism	Metabolism.Primary metabolism.Lipid metabolism.Sphingolipid metabolism	.	VVTU16376_at VVTU13628_at VVTU8416_at VVTU40282_s_at
VVTU13629_x_at	-2,84	-21,31	-21,99	-6,79	-15,7	GSVIVT01028204001	LHCII type I CAB-1	Metabolism.Primary metabolism.Generation of metabolite precursors and energy.Photosynthesis.Antenna proteins	.	.	.	VVTU13629_x_at
VVTU13634_at	-1,65	-1,84	-2,74	.	-2,38	GSVIVT01030888001	seven in absentia protein	Metabolism.Primary metabolism.Protein metabolism and modification.Proteolysis.Ubiquitin-mediated proteolysis	.	.	.	VVTU24380_at VVTU13634_at
VVTU13636_s_at	.	2,33	3,32	.	3,64	GSVIVT01021168001	Nudix hydrolase 15	Metabolism.Primary metabolism.Nucleobase, nucleoside, nucleotide, nucleic acid metabolism.Nudix hydrolase family	.	.	.	VVTU13636_s_at VVTU29977_s_at VVTU7734_at
VVTU13637_s_at	.	1,55	2,98	1,51	2,88	GSVIVT01036750001	no hit	Unknown	.	.	.	VVTU5495_at VVTU13637_s_at VVTU8180_x_at
VVTU13638_at	1,78	-1,54	-2,52	.	-2,83	GSVIVT01024578001	WNK5 (Arabidopsis WNK kinase 5)	Development.Reproductive development.Flowering	Signalling.Signalling pathway.Circadian clock signalling	Signalling.Signalling pathway.Protein kinase.MAPK cascade	.	VVTU13638_at VVTU7823_at
VVTU1364_at	.	.	-2,59	.	-2,56	GSVIVT01025488001	SHOOT1 protein	Unknown	.	.	.	VVTU22936_s_at VVTU1364_at
VVTU13642_s_at	.	1,74	2,5	1,66	2,51	GSVIVT01007833001	B12D protein	Unknown	.	.	.	VVTU13642_s_at
VVTU13643_at	.	.	1,58	.	1,77	GSVIVT01025105001	MAPK (MPK3)	Signalling.Hormone signalling.Ethylene signalling.Ethylene-mediated signalling pathway	Signalling.Signalling pathway.Protein kinase.MAPK cascade	.	.	VVTU12870_s_at VVTU13643_at VVTU17639_at
VVTU13645_s_at	.	2,82	11,16	2,44	7,24	.	no hit	Unknown	.	.	.	VVTU13645_s_at
VVTU13653_s_at	.	-1,61	-2,3	-2,18	-2,11	GSVIVT01035111001	epoxide hydrolase 2	Metabolism.Cellular metabolism.Epoxide hydrolase family	.	.	.	VVTU13653_s_at
VVTU13657_x_at	.	1,81	4,22	1,98	4,31	.	no hit	Unknown	.	.	.	VVTU13657_x_at
VVTU1366_s_at	.	2,22	2,57	1,8	2,69	.	no hit	Unknown	.	.	.	VVTU1366_s_at
VVTU1367_at	-3,62	-4,14	-7,11	-4,23	-7,31	GSVIVT01017647001	Boron transporter-like protein 1	Transport overview.Ion transport.Anion transport	.	.	.	VVTU1367_at
VVTU13670_x_at	.	1,97	1,83	1,87	.	GSVIVT01030502001	SUM2 (SMALL UBIQUITIN-LIKE MODIFIER 2)	Metabolism.Primary metabolism.Protein metabolism and modification.Proteolysis.Ubiquitin-mediated proteolysis	.	.	.	VVTU13670_x_at
VVTU13672_s_at	.	.	1,79	.	1,77	GSVIVT01034036001	Unknown protein	Unknown	.	.	.	VVTU13672_s_at
VVTU13674_s_at	.	1,66	2,08	2,05	1,77	GSVIVT01030855001	Armadillo/beta-catenin repeat	Unknown	.	.	.	VVTU13674_s_at
VVTU13679_s_at	.	.	1,86	.	2,14	GSVIVT01037518001	BTB-POZ AND MATH DOMAIN 4 ATBPM4	Unknown	.	.	.	VVTU13679_s_at
VVTU13680_s_at	.	.	2,27	.	2,61	.	no hit	Unknown	.	.	.	VVTU13680_s_at
VVTU13691_at	.	.	1,55	.	1,83	GSVIVT01009026001	CCR4-NOT transcription complex subunit 6	Metabolism.Primary metabolism.Nucleobase, nucleoside, nucleotide, nucleic acid metabolism.Nucleic acid metabolism	.	.	.	VVTU15638_at VVTU13691_at
VVTU13692_at	.	-1,63	.	-1,84	.	GSVIVT01021014001	DnaJ homolog, subfamily A, member 2	Metabolism.Primary metabolism.Protein metabolism and modification.Protein folding.Chaperone-mediated protein folding.HSP-mediated protein folding.HSP-mediated protein folding co-chaperone	.	.	.	VVTU13692_at
VVTU13697_s_at	.	-1,78	-2,38	.	-2,28	GSVIVT01019070001	Thioredoxin F-type 2 (Trx-F2)	Cellular process.Cellular homeostasis.Cell redox homeostasis	.	.	.	VVTU13697_s_at
VVTU13699_s_at	.	1,96	2,14	2,49	2,53	GSVIVT01029836001	U3 small nucleolar RNA-associated protein 11	Metabolism.Primary metabolism.Nucleobase, nucleoside, nucleotide, nucleic acid metabolism.Nucleic acid metabolism	.	.	.	VVTU13699_s_at
VVTU13700_at	-2,09	.	.	-2,76	-1,6	GSVIVT01019823001	calmodulin binding protein	Signalling.Signalling pathway.Calcium sensors and signalling	.	.	.	VVTU13700_at
VVTU13702_s_at	-3,52	-6,1	-24,01	-4,35	-14,28	.	scarecrow-like transcription factor 7 (SCL7)	Regulation overview.Regulation of gene expression.Regulation of transcription.Transcription factor.GRAS family transcription factor	.	.	.	VVTU13702_s_at
VVTU13703_at	-3,54	-14,07	-20,72	-4,21	-6,58	GSVIVT01010754001	GUN4	Cellular process.Cellular component organization and biogenesis.Organelle organization and biogenesis.Plastid organization and biogenesis	.	.	.	VVTU13703_at
VVTU13706_s_at	.	.	2,1	.	2,63	GSVIVT01022422001	brix domain-containing protein	Unknown	.	.	.	VVTU4699_s_at VVTU13706_s_at
VVTU13708_at	.	-6,69	.	8,04	8,7	.	no hit	Unknown	.	.	.	VVTU13708_at
VVTU1371_at	-4,17	-4,32	-4,3	-2,36	-2,3	GSVIVT01019450001	pinoresinol forming dirigent protein	Metabolism.Secondary metabolism.Phenylpropanoid metabolism.Lignan metabolism.Lignan biosynthesis	.	.	.	VVTU1371_at
VVTU13714_s_at	.	2,22	3,8	1,7	2,98	GSVIVT01022605001	mal d 1-associated protein	Unknown	.	.	.	VVTU13714_s_at VVTU20340_at
VVTU13715_at	.	2,54	4,84	.	2,54	GSVIVT01008867001	Unknown protein	Unknown	.	.	.	VVTU13715_at
VVTU13723_x_at	1,81	1,74	.	2,46	.	.	retrotransposon protein, Ty3-gypsy subclass	Xenoprotein.Protein from transposable element	.	.	.	VVTU21179_s_at VVTU13723_x_at
VVTU13725_s_at	.	.	-2,38	.	-2,07	GSVIVT01023224001	RAB GTPase FP8	Cellular process.Cellular transport.Protein trafficking.Vesicle-mediated trafficking	.	.	.	VVTU13725_s_at
VVTU13727_at	.	-1,86	.	-1,82	.	GSVIVT01007944001	Leucine-rich repeat transmembrane protein kinase	Signalling.Signalling pathway.Protein kinase	.	.	.	VVTU13727_at
VVTU1373_s_at	.	-1,54	-2,77	-1,92	-4,13	GSVIVT01032393001	aldose 1-epimerase	Metabolism.Primary metabolism.Carbohydrate metabolism.Monosaccharide metabolism	.	.	.	VVTU1373_s_at
VVTU13732_s_at	.	-1,7	-5,25	.	-2,23	GSVIVT01027870001	Ribosomal protein L28, chloroplast (CL28) 50S	Metabolism.Primary metabolism.Protein metabolism and modification.Translation	.	.	.	VVTU31553_s_at VVTU1754_x_at VVTU13732_s_at
VVTU13736_at	-6,77	-39,78	-47,61	-27,04	-36,34	GSVIVT01033852001	carbonic anhydrase precursor	Metabolism.Cellular metabolism.One-carbon metabolism	.	.	.	VVTU13736_at VVTU21120_s_at
VVTU13737_at	.	.	1,74	.	1,57	GSVIVT01014254001	Zinc finger (C3HC4-type RING finger)	Regulation overview.Regulation of gene expression.Regulation of transcription.Transcription factor.Zinc finger C3HC4 family transcription factor	.	.	.	VVTU13737_at
VVTU13738_at	-2,26	-9,52	-35,25	-4,29	-24,8	GSVIVT01028864001	Beta-carotene hydroxylase	Metabolism.Secondary metabolism.Terpenoid metabolism.Tetraterpenoid metabolism.Tetraterpenoid biosynthesis.Carotenoid biosynthesis	.	.	.	VVTU13738_at
VVTU1374_at	-2,47	-7	-13,24	-4,39	-11	GSVIVT01009980001	ACT domain containing protein (ACR4)	Unknown	.	.	.	VVTU1374_at
VVTU13740_at	.	.	1,61	1,7	2,83	GSVIVT01031639001	Alpha-glucan water dikinase isoform 3, Chloroplast	Metabolism.Primary metabolism.Carbohydrate metabolism.Polysaccharide metabolism.Starch and sucrose metabolism.Starch biosynthesis catabolism.Starch catabolism inhibitor	.	.	.	VVTU13740_at VVTU20883_at
VVTU13743_s_at	.	-3,18	.	4,49	3,89	GSVIVT01016428001	heat shock protein 16.9 kDa class I	Metabolism.Primary metabolism.Protein metabolism and modification.Protein folding.Chaperone-mediated protein folding.HSP-mediated protein folding	.	.	.	VVTU13743_s_at
VVTU1375_s_at	.	-2,02	-2,18	.	-1,6	GSVIVT01032454001	Ribosomal protein L12-1, chloroplast (CL12-A) 50S	Metabolism.Primary metabolism.Protein metabolism and modification.Translation	.	.	.	VVTU1375_s_at VVTU12671_s_at
VVTU13751_at	.	.	1,62	.	1,96	.	no hit	Unknown	.	.	.	VVTU13751_at
VVTU13753_s_at	.	.	-3,19	.	-3,13	GSVIVT01000697001	SOUL heme-binding	Transport overview.Macromolecule transport.Heme prostetic groups trafficking	.	.	.	VVTU18571_s_at VVTU13753_s_at
VVTU13754_at	.	2,06	2,02	1,97	1,78	.	protein phosphatase 2C	Signalling.Signalling pathway.Protein phosphatase.PP2C	.	.	.	VVTU13754_at
VVTU13756_at	.	.	2,36	.	3,62	.	Avr9/Cf-9 rapidly elicited protein 194	Unknown	.	.	.	VVTU13756_at
VVTU13764_s_at	.	-3,96	-14,66	.	-3,74	.	no hit	Unknown	.	.	.	VVTU13764_s_at
VVTU1377_at	1,98	.	.	-1,89	.	GSVIVT01023585001	basic helix-loop-helix (bHLH) family	Regulation overview.Regulation of gene expression.Regulation of transcription.Transcription factor.bHLH family transcription factor	.	.	.	VVTU8958_at VVTU1377_at
VVTU13780_at	.	1,6	.	1,58	.	GSVIVT01023010001	3-isopropylmalate dehydrogenase 2, chloroplast precursor	Metabolism.Primary metabolism.Amino acid metabolism.Amino acid biosynthesis	Metabolism.Primary metabolism.Amino acid metabolism.Valine, leucine, and isoleucine metabolism.Valine, leucine, and isoleucine biosynthesis	.	.	VVTU37096_at VVTU13780_at
VVTU13784_at	.	-1,89	-3,2	.	-3,77	GSVIVT01033613001	haloacid dehalogenase hydrolase	Metabolism	.	.	.	VVTU13784_at VVTU17714_s_at
VVTU13787_at	.	11,32	10,77	15,14	4,16	GSVIVT01027407001	homeobox-leucine zipper protein HB-7	Regulation overview.Regulation of gene expression.Regulation of transcription.Transcription factor.Homeobox domain family transcription factor	.	.	.	VVTU13787_at
VVTU13788_at	.	2,43	1,78	2,23	2,42	GSVIVT01010684001	Unknown protein	Unknown	.	.	.	VVTU13788_at
VVTU13792_at	.	25,36	117,45	14,55	120,57	GSVIVT01011882001	bifunctional nuclease	Metabolism.Primary metabolism.Nucleobase, nucleoside, nucleotide, nucleic acid metabolism.Nucleic acid metabolism.DNA metabolism.DNA catabolism	.	.	.	VVTU13792_at
VVTU13795_at	2,54	3,43	.	2,42	.	GSVIVT01017850001	pyruvate,orthophosphate dikinase	Metabolism.Primary metabolism.Carbon fixation	.	.	.	VVTU13795_at
VVTU13796_s_at	.	.	-1,65	.	-1,57	GSVIVT01020817001	reticulon family protein (RTNLB5)	Unknown	.	.	.	VVTU13796_s_at
VVTU13799_at	-3,6	-2,28	-4,06	-1,96	-2,53	.	no hit	Unknown	.	.	.	VVTU13799_at
VVTU1380_at	.	-1,91	-3,58	.	-1,93	GSVIVT01014992001	adapter protein SPIKE1 (SPK1)	Unknown	.	.	.	VVTU1380_at
VVTU13801_at	.	-2,24	-7,47	.	-5,78	GSVIVT01009663001	Auxilin	Cellular process.Cellular transport.Protein trafficking.Vesicle-mediated trafficking	.	.	.	VVTU13801_at
VVTU13802_at	.	-2,02	-2,26	.	-2,03	GSVIVT01019542001	Unknown protein	Unknown	.	.	.	VVTU13802_at VVTU10838_at
VVTU13807_at	.	.	1,83	.	1,97	GSVIVT01031966001	NADH dehydrogenase (ubiquinone) Fe-S protein 8	Metabolism.Primary metabolism.Generation of metabolite precursors and energy.Electron transport.Respiratory-chain phosphorylation	.	.	.	VVTU13807_at
VVTU13809_at	.	-1,85	-1,76	-1,86	-2,11	GSVIVT01002361001	Catalase	Metabolism.Primary metabolism.Protein metabolism and modification.Proteolysis.Peptidase-mediated proteolysis	.	.	.	VVTU13809_at VVTU21183_at VVTU14584_x_at
VVTU1381_s_at	.	-1,65	-1,96	.	-1,58	GSVIVT01029918001	F-box domain containing protein	Metabolism.Primary metabolism.Protein metabolism and modification.Proteolysis.Ubiquitin-mediated proteolysis	.	.	.	VVTU1381_s_at
VVTU13816_at	.	3,97	4,29	3,34	5,35	GSVIVT01013358001	AMP-dependent synthetase and ligase	Unknown	.	.	.	VVTU14325_at VVTU13816_at
VVTU13824_at	.	.	1,92	.	1,88	.	U4/U6.U5 tri-snRNP-associated protein 2	Metabolism.Primary metabolism.Protein metabolism and modification.Protein folding	.	.	.	VVTU13824_at
VVTU13826_s_at	.	2,12	3,01	1,73	2,53	GSVIVT01000944001	pyruvate dehydrogenase E1 component subunit beta	Metabolism.Primary metabolism.Carbohydrate metabolism.Glycolysis Gluconeogenesis.Pyruvate decarboxylation	.	.	.	VVTU13826_s_at
VVTU13828_at	.	-2,13	-1,95	.	-1,9	GSVIVT01012733001	Unknown protein	Unknown	.	.	.	VVTU27151_s_at VVTU13828_at VVTU27431_x_at
VVTU1383_s_at	-1,82	-6,5	-6,46	-2	-8,16	GSVIVT01011776001	Multi copper oxidase type 1	Metabolism.Cellular metabolism.Oxidation reduction.Copper oxidase family	.	.	.	VVTU1383_s_at
VVTU13837_at	1,5	1,81	2,71	1,58	2,18	GSVIVT01030094001	Nudix hydrolase 2	Metabolism.Primary metabolism.Nucleobase, nucleoside, nucleotide, nucleic acid metabolism.Nudix hydrolase family	.	.	.	VVTU35472_at VVTU13837_at
VVTU13852_at	.	-2,27	-3,22	.	-2,56	GSVIVT01007976001	ribulose-phosphate 3-epimerase, chloroplast precursor	Metabolism.Primary metabolism.Carbohydrate metabolism.Monosaccharide metabolism.Monosaccharide catabolism.Pentose-phosphate shunt	Metabolism.Primary metabolism.Carbohydrate metabolism.Monosaccharide metabolism.Pentose glucuronate interconversion	Metabolism.Primary metabolism.Generation of metabolite precursors and energy.Photosynthesis.Calvin cycle	.	VVTU13852_at
VVTU13853_s_at	.	.	1,59	.	1,78	GSVIVT01016222001	glycerol-3-phosphate dehydrogenase	Metabolism.Primary metabolism.Carbohydrate metabolism.Glycerol-3-P shuttle	Metabolism.Primary metabolism.Lipid metabolism.Glycerolipid metabolism.Glycerophospholipid metabolism.Glycerophospholipid biosynthesis	.	.	VVTU13853_s_at VVTU15016_at
VVTU1386_s_at	1,63	2,01	-1,61	3,1	.	GSVIVT01011006001	flavin-containing monooxygenase	Metabolism.Cellular metabolism.Oxidation reduction.Flavin-containing monooxygenase	.	.	.	VVTU4137_s_at VVTU18919_s_at VVTU34715_s_at VVTU38602_s_at VVTU1386_s_at
VVTU13861_s_at	.	.	-1,88	.	-1,65	GSVIVT01004857001	Ribosomal protein L29 50S	Metabolism.Primary metabolism.Protein metabolism and modification.Translation	.	.	.	VVTU13861_s_at
VVTU13862_at	2,43	1,55	.	1,88	.	GSVIVT01032702001	Unknown protein	Unknown	.	.	.	VVTU13862_at
VVTU13867_at	.	2,13	3,05	1,53	2,57	GSVIVT01038143001	selenoprotein	Unknown	.	.	.	VVTU13867_at
VVTU13884_at	.	.	2,03	.	2,32	GSVIVT01035872001	Adenine phosphoribosyltransferase	Metabolism.Primary metabolism.Nucleobase, nucleoside, nucleotide, nucleic acid metabolism.Nucleotide metabolism.Purine metabolism	.	.	.	VVTU13884_at
VVTU13885_s_at	.	-1,75	.	-1,86	-2,31	GSVIVT01008796001	BTB/POZ domain-containing protein	Metabolism.Primary metabolism.Protein metabolism and modification.Proteolysis.Ubiquitin-mediated proteolysis	.	.	.	VVTU13885_s_at
VVTU13886_at	.	1,63	1,57	.	1,57	GSVIVT01036643001	NADH dehydrogenase (ubiquinone) 1 alpha subcomplex 6	Metabolism.Primary metabolism.Generation of metabolite precursors and energy.Electron transport.Respiratory-chain phosphorylation	.	.	.	VVTU13886_at
VVTU1389_at	.	1,81	1,91	1,55	1,7	GSVIVT01012239001	Cytochrome b5 isoform Cb5-D	Unknown	.	.	.	VVTU1389_at
VVTU13890_at	.	-1,79	-2,88	.	-1,55	GSVIVT01006035001	Elongation factor G, chloroplast precursor	Metabolism.Primary metabolism.Protein metabolism and modification.Translation.Translational elongation	.	.	.	VVTU4352_at VVTU13890_at
VVTU13893_s_at	.	1,75	.	2,08	.	.	no hit	Unknown	.	.	.	VVTU13893_s_at
VVTU13895_at	.	2,07	2,59	1,7	2,72	GSVIVT01038716001	no hit	Unknown	.	.	.	VVTU13895_at
VVTU13896_s_at	.	1,64	1,65	.	1,95	GSVIVT01017244001	Monothiol glutaredoxin-S15 (AtGrxS15)	Response to stimulus.Stress response.Abiotic stress response.Oxidative stress response	.	.	.	VVTU13896_s_at
VVTU13901_at	.	.	-1,66	-1,54	-1,8	GSVIVT01019394001	hydroxyproline-rich glycoprotein	Cellular process.Cellular component organization and biogenesis.Cell wall organization and biogenesis.Cell wall structural protein	.	.	.	VVTU13901_at
VVTU13909_s_at	.	-4,4	-5,25	-1,76	-4,49	GSVIVT01010844001	sterol-4-alpha-carboxylate 3-dehydrogenase, decarboxylating	Metabolism.Primary metabolism.Lipid metabolism.Steroid metabolism	.	.	.	VVTU7178_at VVTU13909_s_at VVTU30967_at
VVTU1391_at	.	.	1,55	.	2,27	GSVIVT01006634001	3-deoxy-D-arabino-heptulosonate 7-phosphate synthase	Metabolism.Cellular metabolism.Shikimate metabolism	Metabolism.Primary metabolism.Amino acid metabolism.Amino acid biosynthesis	Metabolism.Primary metabolism.Amino acid metabolism.Aromatic amino acid metabolism.Aromatic amino acid biosynthesis	.	VVTU1391_at
VVTU13914_at	.	126,44	125,47	58,73	66,83	GSVIVT01033303001	polygalacturonase PG1	Cellular process.Cellular component organization and biogenesis.Cell wall organization and biogenesis.Cell wall metabolism.Cell wall modification.Pectin modification	.	.	.	VVTU13914_at VVTU14594_s_at VVTU21337_s_at
VVTU13916_s_at	.	1,52	2,8	1,52	2,16	GSVIVT01014282001	Drought induced 19 protein	Unknown	.	.	.	VVTU32720_at VVTU13916_s_at VVTU35967_s_at
VVTU13917_at	1,56	4,8	4,08	1,85	3,26	GSVIVT01007763001	Unknown protein	Unknown	.	.	.	VVTU13917_at VVTU4610_at
VVTU13918_at	.	10,7	40,6	27,15	38,26	GSVIVT01031830001	gibberellin 20 oxidase 2	Metabolism.Secondary metabolism.Terpenoid metabolism.Diterpenoid metabolism.Diterpenoid biosynthesis	Signalling.Hormone signalling.Gibberellic acid signalling.Gibberellic acid metabolism.Gibberellic acid biosynthesis	.	.	VVTU13918_at
VVTU13923_s_at	.	1,89	2,06	.	1,89	GSVIVT01024863001	invertase/pectin methylesterase inhibitor	Metabolism.Primary metabolism.Carbohydrate metabolism.Carbohydrate metabolism enzyme inhibitor.Invertase/pectin methylesterase inhibitor family	.	.	.	VVTU13923_s_at VVTU29002_s_at
VVTU13924_at	.	2,1	2,35	.	2,12	GSVIVT01030008001	external rotenone-insensitive NADPH dehydrogenase	Metabolism.Primary metabolism.Generation of metabolite precursors and energy.Electron transport.Respiratory-chain phosphorylation	.	.	.	VVTU13924_at VVTU21347_s_at
VVTU13926_at	.	.	-1,88	.	-1,59	GSVIVT01032500001	Aldehyde dehydrogenase 1 precursor	Metabolism.Primary metabolism.Lipid metabolism.Fatty acid metabolism	Metabolism.Primary metabolism.Organic acid metabolism.Carboxylic acid metabolism	.	.	VVTU1649_at VVTU13926_at
VVTU13930_at	-2	-2,93	-65,95	.	-24,53	GSVIVT01024970001	Metallothionein 2b	Cellular process.Cellular homeostasis.Heavy metal ion homeostasis	.	.	.	VVTU13930_at VVTU7280_s_at
VVTU13933_s_at	.	4,04	2,36	2,37	.	GSVIVT01015991001	co-chaperone-curved DNA binding protein A	Metabolism.Primary metabolism.Protein metabolism and modification.Protein folding.Chaperone-mediated protein folding.HSP-mediated protein folding.HSP-mediated protein folding co-chaperone	.	.	.	VVTU34878_s_at VVTU13933_s_at
VVTU13934_at	.	.	2,81	.	3,32	GSVIVT01007984001	YGL010w	Unknown	.	.	.	VVTU13934_at
VVTU13940_s_at	3,17	23,35	45,23	23,5	33,7	GSVIVT01014403001	NAC domain containing protein 19	Regulation overview.Regulation of gene expression.Regulation of transcription.Transcription factor.NAC family transcription factor	.	.	.	VVTU37106_s_at VVTU13940_s_at VVTU2853_s_at
VVTU13941_at	.	-3,8	-7,33	.	-1,83	GSVIVT01036700001	heat shock protein HSP17	Metabolism.Primary metabolism.Protein metabolism and modification.Protein folding.Chaperone-mediated protein folding.HSP-mediated protein folding	.	.	.	VVTU13941_at
VVTU13945_s_at	.	2,01	3	.	2,03	GSVIVT01024183001	Unknown protein	Unknown	.	.	.	VVTU13945_s_at VVTU29385_s_at
VVTU13946_at	.	-3,19	-5,15	-1,58	-4,74	GSVIVT01024637001	Calcineurin phosphoesterase	Unknown	.	.	.	VVTU13946_at
VVTU13947_s_at	.	-1,85	-5,42	.	-4,85	GSVIVT01035168001	isoamylase-type starch-debranching enzyme 1	Metabolism.Primary metabolism.Carbohydrate metabolism.Polysaccharide metabolism.Starch and sucrose metabolism.Starch biosynthesis catabolism.Starch branching	.	.	.	VVTU9510_at VVTU13947_s_at
VVTU13948_s_at	.	.	70,3	.	5,48	.	Dirigent protein	Response to stimulus.Stress response.Biotic stress response	.	.	.	VVTU13948_s_at
VVTU13949_at	.	6,73	21,05	14,37	17,92	GSVIVT01033590001	embryo-abundant protein	Unknown	.	.	.	VVTU13949_at VVTU15909_s_at
VVTU13950_s_at	-1,61	-4,55	-28,07	-2,79	-25,73	GSVIVT01033402001	Glutamate dehydrogenase 1	Metabolism.Cellular metabolism.Nitrogen metabolism	Metabolism.Primary metabolism.Amino acid metabolism.Amino acid catabolism	Metabolism.Primary metabolism.Amino acid metabolism.Glutamate metabolism.Glutamate catabolism	.	VVTU38390_at VVTU13950_s_at VVTU35073_at
VVTU13951_at	.	.	3,24	.	1,79	GSVIVT01022411001	isoflavone reductase	Metabolism.Secondary metabolism.Phenylpropanoid metabolism.Flavonoid metabolism.Isoflavonoid biosynthesis	.	.	.	VVTU13951_at
VVTU13953_at	.	.	2,07	2,32	2,7	GSVIVT01030667001	potassium channel SKOR	Transport overview.Ion transport.Cation transport.Potassium transport	.	.	.	VVTU13953_at
VVTU13959_s_at	.	1,5	.	1,83	.	GSVIVT01025831001	calmodulin-7 (CAM7)	Signalling.Signalling pathway.Calcium sensors and signalling	.	.	.	VVTU13959_s_at VVTU5553_s_at VVTU35349_s_at
VVTU13961_s_at	.	.	1,57	.	1,51	GSVIVT01024109001	Adenosylhomocysteine nucleosidase.	Metabolism.Primary metabolism.Amino acid metabolism.Cysteine and methionine metabolism	.	.	.	VVTU3351_s_at VVTU13961_s_at VVTU12955_at
VVTU13962_s_at	.	-3,55	-3,44	-1,82	-2,67	.	no hit	Unknown	.	.	.	VVTU13962_s_at VVTU2705_s_at
VVTU13966_at	.	1,56	.	.	1,74	GSVIVT01015585001	calmodulin-5 (CAM5)	Regulation overview.Regulation of gene expression.Regulation of transcription.Transcription factor.CAMTA family transcription factor	.	.	.	VVTU13966_at VVTU16603_s_at
VVTU1397_at	.	-4,6	-40,77	.	-13,79	GSVIVT01009925001	Ferredoxin:nadp+ Oxidoreductase PETH	Metabolism.Primary metabolism.Generation of metabolite precursors and energy.Electron transport	Metabolism.Primary metabolism.Generation of metabolite precursors and energy.Photosynthesis.Photosynthetic-chain phosphorylation	.	.	VVTU1397_at
VVTU13971_s_at	.	.	1,5	.	1,78	GSVIVT01032845001	clathrin, light polypeptide B	Unknown	.	.	.	VVTU13971_s_at VVTU16136_x_at VVTU13082_at
VVTU1398_at	.	1,5	1,67	1,5	1,67	.	coatomer protein complex, subunit alpha	Cellular process.Cellular transport.Protein trafficking.Vesicle-mediated trafficking	.	.	.	VVTU1398_at
VVTU13981_at	.	-1,81	.	.	-1,59	GSVIVT01021353001	flavonol synthase	Metabolism.Secondary metabolism.Phenylpropanoid metabolism.Flavonoid metabolism.Flavonoid biosynthesis	.	.	.	VVTU13981_at VVTU15923_at
VVTU13987_at	.	.	-1,5	.	-1,65	.	no hit	Unknown	.	.	.	VVTU13987_at
VVTU1399_at	.	-2,25	-3,91	-1,77	-2,93	GSVIVT01015282001	glucan endo-1,3-beta-glucosidase 4 precursor	Metabolism.Primary metabolism.Carbohydrate metabolism.Polysaccharide metabolism.Beta-1,3 glucan metabolism.Beta-1,3 glucan catabolism	.	.	.	VVTU1399_at
VVTU13991_s_at	.	1,9	6,69	.	6,89	GSVIVT01033739001	late embryogenesis abundant protein	Response to stimulus.Stress response.Abiotic stress response.Desiccation stress response	.	.	.	VVTU13991_s_at VVTU13526_at VVTU34389_s_at
VVTU13993_at	1,58	1,77	2,37	2,28	.	GSVIVT01033811001	bZIP transcription factor	Regulation overview.Regulation of gene expression.Regulation of transcription.Transcription factor.bZIP family transcription factor	.	.	.	VVTU13993_at
VVTU14_at	.	-16,32	-41,92	-20,01	-19,45	GSVIVT01036167001	subtilisin-like proteinase AIR3	Metabolism.Primary metabolism.Protein metabolism and modification.Proteolysis.Peptidase-mediated proteolysis.Subtilase-mediated proteolysis	.	.	.	VVTU14_at
VVTU1400_at	-1,85	.	.	2,6	.	GSVIVT01015235001	Unknown protein	Unknown	.	.	.	VVTU1400_at
VVTU14003_s_at	.	-2,32	-2,81	-3,43	-3,68	GSVIVT01005747001	Unknown protein	Unknown	.	.	.	VVTU14003_s_at
VVTU14006_at	-1,78	-2,06	-2,98	-2,09	-2,08	GSVIVT01000200001	protein kinase family	Signalling.Signalling pathway.Protein kinase	.	.	.	VVTU14006_at
VVTU1401_at	1,58	2,78	4,3	2,59	3,54	GSVIVT01035144001	Hypoxia-responsive	Unknown	.	.	.	VVTU1401_at
VVTU14013_at	-4,74	-5,68	-30,07	-2,91	-23,68	GSVIVT01023893001	armadillo/beta-catenin repeat protein / U-box domain-containing	Unknown	.	.	.	VVTU14013_at
VVTU14020_at	.	-2,55	-3,07	-1,75	-2,98	GSVIVT01026059001	Proton-dependent oligopeptide transport (POT) family protein	Transport overview.Macromolecule transport.Oligopeptide transport	.	.	.	VVTU7064_at VVTU26771_at VVTU14020_at
VVTU14034_s_at	1,66	9,73	7,88	5,62	7,43	GSVIVT01028147001	WRKY DNA-binding protein 23	Regulation overview.Regulation of gene expression.Regulation of transcription.Transcription factor.WRKY family transcription factor	.	.	.	VVTU2080_at VVTU14034_s_at
VVTU14038_s_at	.	-4,68	-9,71	-1,89	-7,47	GSVIVT01018820001	fructose-bisphosphate aldolase, chloroplast precursor	Metabolism.Primary metabolism.Generation of metabolite precursors and energy.Photosynthesis.Calvin cycle	.	.	.	VVTU25347_x_at VVTU14038_s_at VVTU25347_at VVTU1150_s_at
VVTU1404_at	.	.	1,66	.	1,81	GSVIVT01010022001	KOW domain-containing transcription factor family protein	Unknown	.	.	.	VVTU1404_at
VVTU14040_s_at	.	1,88	1,58	1,81	1,55	.	Unknown protein	Unknown	.	.	.	VVTU14040_s_at
VVTU14041_at	-1,75	-2,01	-1,81	-2,11	-2,62	GSVIVT01022125001	Triacylglycerol lipase	Metabolism.Primary metabolism.Lipid metabolism.Glycerolipid metabolism.Glycerolipid catabolism	.	.	.	VVTU14041_at
VVTU14042_s_at	.	.	2,35	.	1,96	.	Zinc finger (C3HC4-type RING finger)	Regulation overview.Regulation of gene expression.Regulation of transcription.Transcription factor.Zinc finger C3HC4 family transcription factor	.	.	.	VVTU4719_at VVTU14042_s_at VVTU12169_s_at
VVTU1405_at	-1,57	-5,23	-8,54	-3,63	-5,76	GSVIVT01036499001	CONSTANS 2 (COL2)	Development.Reproductive development	Regulation overview.Regulation of gene expression.Regulation of transcription.Transcription factor.CO-like / B-box family transcriprion factor	.	.	VVTU1405_at VVTU5880_s_at
VVTU1406_at	-2,77	-5,04	-8,35	-2,64	-5,81	GSVIVT01026451001	ankyrin	Diverse functions.Gene family with diverse functions.Ankyrin domain family	.	.	.	VVTU7304_at VVTU37703_at VVTU1406_at
VVTU14065_s_at	.	.	2,23	1,6	2,7	GSVIVT01016684001	Ethylene response factor	Regulation overview.Regulation of gene expression.Regulation of transcription.Transcription factor.AP2 family transcription factor.ERF subfamily transcription factor	.	.	.	VVTU7924_s_at VVTU14065_s_at
VVTU14066_at	.	40,38	29,28	17,11	18,97	GSVIVT01030860001	Unknown protein	Unknown	.	.	.	VVTU14066_at
VVTU14073_s_at	-2,07	-3,15	-2,84	.	-1,52	GSVIVT01026316001	ribulose-phosphate 3-epimerase	Metabolism.Primary metabolism.Carbohydrate metabolism.Monosaccharide metabolism.Monosaccharide catabolism.Pentose-phosphate shunt	Metabolism.Primary metabolism.Carbohydrate metabolism.Monosaccharide metabolism.Pentose glucuronate interconversion	.	.	VVTU14073_s_at
VVTU14074_s_at	.	4,26	6,76	2,15	8,15	GSVIVT01022804001	acyl-CoA binding protein	Unknown	.	.	.	VVTU14074_s_at VVTU5233_s_at
VVTU14077_at	.	-2,84	-4,02	-4,11	-6,45	GSVIVT01024677001	Unknown protein	Unknown	.	.	.	VVTU14077_at
VVTU14080_at	.	1,78	1,79	.	1,58	GSVIVT01015360001	CDKF;1 (CDK-ACTIVATING KINASE 1A	Regulation overview.Regulation of cell cycle	.	.	.	VVTU12271_s_at VVTU14080_at
VVTU1409_at	.	1,84	-2,39	.	-2,44	GSVIVT01017796001	UPF0497 family	Unknown	.	.	.	VVTU1409_at
VVTU1410_at	.	.	1,53	.	1,57	GSVIVT01010239001	Tobamovirus multiplication 1 homolog 3	Response to stimulus.Stress response.Biotic stress response.Virus stress response.Tobamovirus replication host gene	.	.	.	VVTU1410_at
VVTU14104_s_at	.	.	1,73	.	2,13	GSVIVT01033815001	monodehydroascorbate reductase	Metabolism.Primary metabolism.Organic acid metabolism.Ascorbate and aldarate metabolism	Response to stimulus.Stress response.Abiotic stress response.Oxidative stress response	.	.	VVTU14104_s_at
VVTU14107_s_at	3,55	2,54	3,58	1,67	2,62	GSVIVT01000940001	NAC domain-containing protein 83	Regulation overview.Regulation of gene expression.Regulation of transcription.Transcription factor.NAC family transcription factor	.	.	.	VVTU14107_s_at
VVTU1411_s_at	.	-1,73	-1,73	.	-1,65	GSVIVT01030249001	binding	Unknown	.	.	.	VVTU1411_s_at
VVTU14112_at	.	-1,58	-1,75	.	-1,96	GSVIVT01016871001	6-phosphogluconate dehydrogenase	Metabolism.Primary metabolism.Carbohydrate metabolism.Monosaccharide metabolism.Monosaccharide catabolism.Pentose-phosphate shunt	.	.	.	VVTU14112_at
VVTU14119_s_at	.	-2,16	-2,6	-1,91	-2,15	GSVIVT01027527001	fructosamine kinase	Signalling.Signalling pathway.Protein kinase	.	.	.	VVTU14119_s_at
VVTU14120_at	.	.	-2,18	.	-2,13	GSVIVT01023684001	CDK-activating kinase assembly factor MAT1	Regulation overview.Regulation of cell cycle	.	.	.	VVTU14120_at
VVTU14127_s_at	.	-1,93	-3,12	.	-4,18	GSVIVT01025446001	ACCELERATED CELL DEATH 1 ACD1	Metabolism.Primary metabolism.Cofactor metabolism.Tetrapyrrole metabolism.Chlorophyll metabolism.Chlorophyll catabolism	.	.	.	VVTU2962_at VVTU14127_s_at
VVTU14132_at	.	-1,59	-3,11	.	-3,83	GSVIVT01016865001	Beta-galactosidase	Metabolism.Primary metabolism.Carbohydrate metabolism.Monosaccharide metabolism.Galactose metabolism	Metabolism.Primary metabolism.Carbohydrate metabolism.Oligosaccharide metabolism.Glycan metabolism.Glycan catabolism	Metabolism.Primary metabolism.Lipid metabolism.Sphingolipid metabolism	.	VVTU14132_at VVTU12742_s_at
VVTU14133_at	.	.	2,09	.	1,6	GSVIVT01010619001	BCL2 binding anthogene	Cellular process.Cell growth and death.Cell death	.	.	.	VVTU15786_at VVTU14133_at VVTU13237_at
VVTU14138_at	.	.	1,89	.	2,54	GSVIVT01032749001	Unknown protein	Unknown	.	.	.	VVTU14138_at
VVTU1415_s_at	.	.	1,99	.	3,16	.	glycine-rich protein	Unknown	.	.	.	VVTU1415_s_at VVTU17719_s_at VVTU27138_x_at VVTU27138_s_at
VVTU14169_s_at	.	-1,76	-2,77	.	-2,29	GSVIVT01003172001	Cyclase	Unknown	.	.	.	VVTU19374_s_at VVTU18346_s_at VVTU14169_s_at VVTU20003_s_at
VVTU14178_at	.	.	-1,51	.	-2,2	GSVIVT01024910001	Ribulose bisphosphate carboxylase/oxygenase activase, chloroplast	Metabolism.Primary metabolism.Generation of metabolite precursors and energy.Photosynthesis.Calvin cycle	.	.	.	VVTU14178_at
VVTU1418_at	.	-2,4	-2,45	.	-1,58	GSVIVT01012513001	fructose-1,6-bisphosphatase, chloroplast precursor	Metabolism.Primary metabolism.Generation of metabolite precursors and energy.Photosynthesis.Calvin cycle	.	.	.	VVTU1418_at VVTU34460_at
VVTU14188_s_at	.	-2,8	-3,05	-1,9	-3,59	GSVIVT01037084001	hydrolase, alpha/beta fold	Unknown	.	.	.	VVTU14188_s_at VVTU34084_at
VVTU14192_at	.	.	1,53	.	2,07	.	no hit	Unknown	.	.	.	VVTU14192_at VVTU5425_x_at
VVTU14193_s_at	.	-1,56	-3,28	.	-2,44	GSVIVT01011598001	annexin 5 (ANN5)	Response to stimulus.Stress response.Abiotic stress response	Signalling.Signalling pathway.Calcium sensors and signalling	.	.	VVTU14193_s_at
VVTU14194_s_at	.	.	1,72	.	1,71	GSVIVT01007689001	Cell division control protein 48 homolog E	Regulation overview.Regulation of cell cycle	.	.	.	VVTU14194_s_at
VVTU14196_at	-1,61	.	-3,84	-1,66	-3,62	GSVIVT01003163001	acetyl xylan esterase AxeA	Unknown	.	.	.	VVTU14196_at
VVTU14202_at	.	-2,35	-5,03	-1,87	-4,26	GSVIVT01034337001	alpha-galactosidase precursor	Metabolism.Primary metabolism.Carbohydrate metabolism.Monosaccharide metabolism.Galactose metabolism	Metabolism.Primary metabolism.Lipid metabolism.Glycerolipid metabolism	Metabolism.Primary metabolism.Lipid metabolism.Sphingolipid metabolism	.	VVTU14202_at
VVTU14207_s_at	.	-1,89	1,6	.	1,53	GSVIVT01033395001	Splicing factor YT521-B	Metabolism.Primary metabolism.Nucleobase, nucleoside, nucleotide, nucleic acid metabolism.Nucleic acid metabolism.RNA metabolism.RNA processing.mRNA processing.mRNA splicing	.	.	.	VVTU3764_at VVTU19536_at VVTU14207_s_at
VVTU14213_s_at	.	1,76	2,53	.	2,72	GSVIVT01034068001	proteasome inhibitor subunit 1 (PI31)	Metabolism.Primary metabolism.Protein metabolism and modification.Proteolysis.Ubiquitin-mediated proteolysis	.	.	.	VVTU14213_s_at
VVTU14223_at	.	-2,2	-2,81	.	-2,16	GSVIVT01027972001	LPA1 (LOW PSII ACCUMULATION1)	Metabolism.Primary metabolism.Generation of metabolite precursors and energy.Photosynthesis.Photosystem II	.	.	.	VVTU14223_at
VVTU14232_at	.	.	2,06	1,61	1,82	GSVIVT01022843001	Glycine hydroxymethyltransferase	Metabolism.Primary metabolism.Amino acid metabolism.Glycine, serine, and threonine metabolism	Metabolism.Primary metabolism.Coenzyme and prosthetic group metabolism.Folate metabolism	.	.	VVTU14232_at VVTU8640_at
VVTU14236_at	-3,53	-2,77	-2,99	-1,88	-2,18	GSVIVT01032359001	Unknown protein	Unknown	.	.	.	VVTU14236_at VVTU5008_at
VVTU14237_at	.	1,58	1,79	1,93	2,17	GSVIVT01014840001	ACTIN-RELATED PROTEIN 8	Cellular process.Cellular component organization and biogenesis.Cytoskeleton organization and biogenesis.Actin organization and biogenesis	.	.	.	VVTU14237_at
VVTU1425_at	2,95	5,68	3,77	.	2,3	GSVIVT01015262001	no hit	Unknown	.	.	.	VVTU1425_at
VVTU14253_s_at	.	.	-1,91	.	-2,1	GSVIVT01025638001	Elongation factor 1-alpha 1	Metabolism.Primary metabolism.Protein metabolism and modification.Translation.Translational elongation	.	.	.	VVTU17890_at VVTU14253_s_at
VVTU14262_s_at	.	-5,33	-12,48	-3,87	-12,65	GSVIVT01025604001	Unknown protein	Unknown	.	.	.	VVTU14262_s_at
VVTU14265_at	4,45	5,61	4,88	7,95	1,92	GSVIVT01008979001	hyperosmotically inducible periplasmic protein	Cellular process.Cellular homeostasis.Heavy metal ion homeostasis	.	.	.	VVTU21631_s_at VVTU14265_at
VVTU1427_at	.	2,19	1,75	1,56	1,57	GSVIVT01016103001	Unknown protein	Unknown	.	.	.	VVTU1427_at
VVTU14271_at	-2,37	.	-1,9	.	-1,84	.	no hit	Unknown	.	.	.	VVTU14271_at
VVTU14274_at	-1,72	-3,36	-5,65	-2	-4,02	GSVIVT01010552001	6-phospho 3-hexuloisomerase	Metabolism.Primary metabolism.Carbohydrate metabolism.Monosaccharide metabolism.Monosaccharide catabolism.Pentose-phosphate shunt	.	.	.	VVTU14274_at
VVTU14277_s_at	.	6,6	2,48	2,02	2,2	GSVIVT01032731001	Heavy-metal-associated domain-containing protein	Unknown	.	.	.	VVTU16017_at VVTU14277_s_at
VVTU14284_s_at	-2,36	.	-2,49	.	-2,12	GSVIVT01020121001	ZCW32 (BIGPETAL, BIGPETALUB)	Regulation overview.Regulation of gene expression.Regulation of transcription.Transcription factor.bHLH family transcription factor	.	.	.	VVTU14284_s_at VVTU2006_s_at
VVTU1429_at	.	.	-1,75	.	-1,69	GSVIVT01017683001	NOVEL PLANT SNARE 13	Cellular process.Cellular transport.Protein trafficking.Vesicle-mediated trafficking	.	.	.	VVTU1429_at VVTU12865_s_at
VVTU14290_s_at	.	.	1,72	.	2,06	GSVIVT01028756001	pyruvate kinase isozyme G, chloroplast precursor	Metabolism.Primary metabolism.Carbohydrate metabolism.Glycolysis Gluconeogenesis.Glycolysis	.	.	.	VVTU14290_s_at
VVTU14294_at	-2,26	-2,73	-2,74	-3,18	-2,81	GSVIVT01023841001	dihydroflavonol-4-reductase	Metabolism.Secondary metabolism.Phenylpropanoid metabolism.Flavonoid metabolism.Flavonoid biosynthesis.Anthocyanin biosynthesis	.	.	.	VVTU14294_at VVTU20756_at
VVTU14301_s_at	.	2,76	4,06	.	2,29	.	Unknown protein	Unknown	.	.	.	VVTU14301_s_at
VVTU14303_s_at	1,92	1,89	2,19	.	1,94	GSVIVT01033316001	Zinc finger (CCCH-type) family protein	Regulation overview.Regulation of gene expression.Regulation of transcription.Transcription factor.C3H family transcription factor	.	.	.	VVTU2678_at VVTU14303_s_at
VVTU14311_at	1,69	1,63	.	2,07	.	GSVIVT01036696001	ECT8 (evolutionarily conserved C-terminal region 8)	Metabolism.Primary metabolism.Nucleobase, nucleoside, nucleotide, nucleic acid metabolism.Nucleic acid metabolism.RNA metabolism.mRNA metabolism.mRNA biosynthesis	.	.	.	VVTU14311_at VVTU3013_at VVTU5409_at
VVTU14316_at	.	-5,73	-6,73	-2,54	-4,59	GSVIVT01035027001	Calmodulin-binding transcription activator 6	Regulation overview.Regulation of gene expression.Regulation of transcription.Transcription factor.CAMTA family transcription factor	.	.	.	VVTU14316_at
VVTU1432_at	2,9	1,77	2,18	3,18	4,79	.	no hit	Unknown	.	.	.	VVTU1432_at
VVTU14323_s_at	.	.	-1,77	.	-1,51	GSVIVT01006458001	mannitol dehydrogenase	Metabolism.Primary metabolism.Carbohydrate metabolism.Monosaccharide metabolism.Fructose and mannose metabolism	.	.	.	VVTU12450_x_at VVTU27201_s_at VVTU14323_s_at
VVTU14325_at	.	3,26	3,99	3,34	5,03	GSVIVT01013358001	AMP-dependent synthetase and ligase	Unknown	.	.	.	VVTU14325_at VVTU13816_at
VVTU1433_s_at	-2,62	-21,28	-63,53	-10,4	-62,39	GSVIVT01029167001	xyloglucan endotransglucosylase/hydrolase 23	Cellular process.Cellular component organization and biogenesis.Cell wall organization and biogenesis.Cell wall metabolism.Cell wall modification.Xyloglucan modification	.	.	.	VVTU1433_s_at VVTU27474_x_at VVTU25447_s_at
VVTU14330_at	.	.	2,63	1,56	2,16	GSVIVT01015024001	adrenodoxin ferredoxin 2	Unknown	.	.	.	VVTU14330_at
VVTU14331_s_at	.	2,06	2,69	2,22	2,88	GSVIVT01015513001	choline/ethanolamine kinase	Metabolism.Primary metabolism.Lipid metabolism.Glycerolipid metabolism.Glycerophospholipid metabolism	.	.	.	VVTU14331_s_at
VVTU14337_at	.	-2,16	-2,24	-2,5	-2,97	GSVIVT01013144001	Basic helix-loop-helix BHLH071	Regulation overview.Regulation of gene expression.Regulation of transcription.Transcription factor.bHLH family transcription factor	.	.	.	VVTU14337_at
VVTU14342_at	-1,74	-3,4	-4,13	-4,55	-5,63	GSVIVT01024817001	organic anion transmembrane transporter	Transport overview.Ion transport.Anion transport.Phosphate transport	Transport overview.Macromolecule transport.Carbohydrate transport.Sugar transport	.	.	VVTU14342_at
VVTU14347_s_at	.	.	-2	.	-1,53	GSVIVT01003135001	MPBQ/MSBQ methyltransferase 2	Unknown	.	.	.	VVTU14347_s_at
VVTU14349_s_at	.	-30,53	-28,57	-2,66	-8,01	GSVIVT01034174001	Metallothionein	Cellular process.Cellular homeostasis.Heavy metal ion homeostasis	.	.	.	VVTU21926_x_at VVTU14349_x_at VVTU12993_s_at VVTU35070_s_at VVTU13174_s_at VVTU14349_s_at VVTU13174_at VVTU13174_x_at VVTU20085_at VVTU38213_s_at
VVTU14349_x_at	.	-2,19	-2,1	-1,95	-2,7	GSVIVT01034174001	Metallothionein	Cellular process.Cellular homeostasis.Heavy metal ion homeostasis	.	.	.	VVTU21926_x_at VVTU14349_x_at VVTU12993_s_at VVTU35070_s_at VVTU13174_s_at VVTU14349_s_at VVTU13174_at VVTU13174_x_at VVTU20085_at VVTU38213_s_at
VVTU14352_at	.	.	8	.	3,07	GSVIVT01029951001	cupin, RmlC-type	Unknown	.	.	.	VVTU14352_at
VVTU1436_s_at	.	1,81	.	1,64	.	GSVIVT01028179001	ADP-RIBOSYLATION FACTOR A1B	Cellular process.Cellular transport.Protein trafficking.Vesicle-mediated trafficking	.	.	.	VVTU1436_s_at VVTU27706_s_at VVTU21056_s_at
VVTU1437_at	-5,59	-13,53	-18,37	-7,73	-10,23	GSVIVT01031478001	short-chain dehydrogenase carbonyl reductase 3	Unknown	.	.	.	VVTU1437_at
VVTU14370_at	-4,02	-5,45	-5,11	.	-2,09	GSVIVT01008044001	Unknown protein	Unknown	.	.	.	VVTU14370_at
VVTU14382_s_at	.	1,75	1,92	1,57	2,33	GSVIVT01027941001	Unknown protein	Unknown	.	.	.	VVTU14382_s_at VVTU21503_x_at
VVTU14391_at	.	.	2,72	.	1,62	GSVIVT01015309001	unknown	Unknown	.	.	.	VVTU14391_at
VVTU14392_s_at	.	-1,76	-1,77	-1,74	-1,81	GSVIVT01009919001	peptidyl-prolyl cis-trans isomerase ROC5 (ROTAMASE CYP 5)	Metabolism.Primary metabolism.Protein metabolism and modification.Protein folding.Peptidyl prolyl isomerase-mediated protein folding	.	.	.	VVTU39551_x_at VVTU15044_s_at VVTU14392_s_at
VVTU14393_at	-1,75	-14,25	-24,22	-5,4	-32,23	GSVIVT01001269001	ABNORMAL FLORAL ORGANS	Regulation overview.Regulation of gene expression.Regulation of transcription.Transcription factor.C2C2-YABBY family transcription factor	.	.	.	VVTU37521_s_at VVTU34855_at VVTU14393_at
VVTU14398_at	-2,19	-2,45	-4,61	-1,69	-3,86	GSVIVT01029965001	Acetylglucosaminyltransferase	Metabolism.Primary metabolism.Carbohydrate metabolism.Oligosaccharide metabolism.N-Glycan metabolism.N-Glycan biosynthesis	.	.	.	VVTU14398_at VVTU4927_at VVTU16230_at
VVTU14399_at	.	-2,5	-10,02	-2,39	-15,27	GSVIVT01034674001	bark storage protein A precursor	Metabolism.Primary metabolism.Generation of metabolite precursors and energy.Storage proteins	.	.	.	VVTU14399_at
VVTU1440_at	.	-3,23	-3,49	-2,45	-2,16	GSVIVT01019405001	Polygalacturonase GH28	Cellular process.Cellular component organization and biogenesis.Cell wall organization and biogenesis.Cell wall metabolism.Cell wall modification.Pectin modification	.	.	.	VVTU1440_at
VVTU14402_at	.	.	1,83	.	2,34	.	no hit	Unknown	.	.	.	VVTU14402_at
VVTU14406_at	.	.	-4,33	.	-3,3	GSVIVT01032503001	K+ uptake permease 6	Transport overview.Ion transport.Cation transport.Potassium transport	.	.	.	VVTU14406_at
VVTU1441_at	.	2,32	1,94	1,68	1,78	.	no hit	Unknown	.	.	.	VVTU1441_at
VVTU14411_at	-2,02	3,46	11,28	1,64	6,06	GSVIVT01036535001	auxin-independent growth promoter	Unknown	.	.	.	VVTU26525_at VVTU14411_at
VVTU14414_at	.	2,63	2,67	.	2,61	GSVIVT01014571001	nodulation receptor kinase	Signalling.Signalling pathway.Protein kinase	.	.	.	VVTU14414_at
VVTU14417_at	-2,24	-2,41	-1,89	-1,83	-1,81	GSVIVT01021545001	Unknown protein	Unknown	.	.	.	VVTU14417_at
VVTU14421_at	-1,93	-3,64	-6,01	.	-3,51	GSVIVT01020686001	no hit	Unknown	.	.	.	VVTU14421_at
VVTU14422_at	.	-1,55	-2,62	.	-2,21	GSVIVT01029870001	serine/threonine protein kinase activity	Signalling.Signalling pathway.Protein kinase	.	.	.	VVTU14422_at
VVTU14425_at	.	.	2,32	1,78	2,61	GSVIVT01003979001	Steroid nuclear receptor, ligand-binding	Unknown	.	.	.	VVTU14425_at
VVTU14429_at	2,05	2	1,99	3,16	.	.	Unknown protein	Unknown	.	.	.	VVTU14429_at
VVTU14434_at	.	2,2	2,42	2,19	2,27	GSVIVT01002125001	nuclear RNA-binding protein	Unknown	.	.	.	VVTU14434_at
VVTU14435_at	1,71	1,78	-7,13	.	-3,96	GSVIVT01015506001	dynein light chain LC8-type	Cellular process.Cellular component organization and biogenesis.Cytoskeleton organization and biogenesis.Microtubule organization and biogenesis.Microtubule-driven movement	.	.	.	VVTU14435_at
VVTU14440_at	.	1,98	-3,58	.	-3,2	.	Ethylene-responsive transcription factor cytokinin response factor 1	Regulation overview.Regulation of gene expression.Regulation of transcription.Transcription factor.AP2 family transcription factor	.	.	.	VVTU14440_at
VVTU14446_at	.	.	-1,87	.	-1,51	GSVIVT01013101001	phosphatidylinositol glycan, class X	Metabolism.Primary metabolism.Lipid metabolism.Glycolipid metabolism.GPI anchor biosynthesis	.	.	.	VVTU14446_at
VVTU14447_s_at	-11,2	-1,5	-6,43	-4,07	-2,36	GSVIVT01011437001	alpha-expansin 1 precursor	Cellular process.Cell growth and death.Cell growth	Cellular process.Cellular component organization and biogenesis.Cell wall organization and biogenesis.Cell wall metabolism.Cell wall modification	.	.	VVTU13627_at VVTU14447_s_at
VVTU14459_at	.	.	-3,17	-1,68	-2,62	GSVIVT01012479001	Zinc finger (DHHC type)	Regulation overview.Regulation of gene expression.Regulation of transcription.Transcription factor.Zinc finger DHHC family transcription factor	.	.	.	VVTU14459_at
VVTU14461_at	.	.	2,16	.	2,95	GSVIVT01033998001	UDP-sulfoquinovose:DAG sulfoquinovosyltransferase	Metabolism.Primary metabolism.Lipid metabolism.Glycerolipid metabolism.Glycerolipid biosynthesis	.	.	.	VVTU14461_at
VVTU14464_at	.	.	1,53	1,54	1,66	GSVIVT01017003001	casein kinase	Signalling.Signalling pathway.Protein kinase	.	.	.	VVTU14464_at
VVTU14465_at	.	.	1,69	.	1,96	GSVIVT01032030001	urophorphyrin III methylase	Metabolism.Primary metabolism.Cofactor metabolism.Tetrapyrrole metabolism	.	.	.	VVTU14465_at
VVTU14467_at	.	.	-2,9	.	-2,07	GSVIVT01019472001	V-type H+-transporting ATPase subunit E	Metabolism.Primary metabolism.Generation of metabolite precursors and energy.Electron transport.Respiratory-chain phosphorylation	Transport overview.Ion transport.Cation transport.Proton transport	.	.	VVTU14467_at
VVTU14468_at	.	.	1,53	.	1,5	GSVIVT01000834001	brix domain-containing protein	Unknown	.	.	.	VVTU14468_at
VVTU1447_at	.	-1,55	-1,63	.	-1,63	GSVIVT01007338001	no hit	Unknown	.	.	.	VVTU1447_at
VVTU14471_s_at	6,55	9,71	19,61	3,32	8,05	GSVIVT01037742001	aspartyl protease	Metabolism.Primary metabolism.Protein metabolism and modification.Proteolysis.Peptidase-mediated proteolysis	.	.	.	VVTU14471_s_at VVTU22994_s_at VVTU13570_s_at VVTU35604_s_at
VVTU14477_at	.	-2,98	-2,18	1,9	.	GSVIVT01023921001	NAC domain containing protein 36	Regulation overview.Regulation of gene expression.Regulation of transcription.Transcription factor.NAC family transcription factor	.	.	.	VVTU14477_at
VVTU1448_s_at	.	1,81	2,88	.	2,38	GSVIVT01033679001	tankyrase 1	Metabolism.Primary metabolism.Coenzyme and prosthetic group metabolism.Nicotinate and nicotinamide metabolism	.	.	.	VVTU1448_s_at VVTU22028_at
VVTU14485_at	.	-3,76	-4,33	-3,16	-3,87	GSVIVT01016780001	Unknown protein	Unknown	.	.	.	VVTU14485_at
VVTU14488_s_at	.	-2,61	-3,84	.	-2,49	GSVIVT01011060001	Unknown protein	Unknown	.	.	.	VVTU14488_s_at
VVTU14490_at	.	-1,53	-1,68	.	-1,71	GSVIVT01009174001	Auxin-independent growth promoter	Unknown	.	.	.	VVTU14490_at
VVTU14495_s_at	.	2,13	2,17	.	2,17	GSVIVT01032917001	esterase PIR7B	Unknown	.	.	.	VVTU1067_s_at VVTU14495_s_at
VVTU1450_at	.	.	-1,69	-1,75	-2,3	GSVIVT01034026001	chaperone protein dnaJ-related	Metabolism.Primary metabolism.Protein metabolism and modification.Protein folding.Chaperone-mediated protein folding.HSP-mediated protein folding.HSP-mediated protein folding co-chaperone	.	.	.	VVTU8789_at VVTU1450_at
VVTU14500_at	-2,32	-3,35	-4,59	-3,77	-8,8	.	no hit	Unknown	.	.	.	VVTU14500_at
VVTU14504_s_at	-1,79	.	-2,01	-1,73	-1,9	.	no hit	Unknown	.	.	.	VVTU14504_s_at
VVTU14507_at	-1,6	-3,29	-3,58	-2,08	-2,89	.	no hit	Unknown	.	.	.	VVTU14507_at
VVTU1451_at	.	2,2	1,83	.	2,33	GSVIVT01019921001	Unknown protein	Unknown	.	.	.	VVTU1451_at VVTU6779_s_at
VVTU14513_s_at	.	-4,8	-15,66	-3,07	-10,14	GSVIVT01018944001	Myb family	Regulation overview.Regulation of gene expression.Regulation of transcription.Transcription factor.MYB-related family transcription factor	.	.	.	VVTU14513_s_at
VVTU1452_at	1,8	1,86	1,83	1,65	2,47	GSVIVT01017451001	Calcineurin	Signalling.Signalling pathway.Calcium sensors and signalling	.	.	.	VVTU1452_at
VVTU14520_s_at	.	.	2,05	.	1,6	GSVIVT01032544001	metalloendoproteinase 1 precursor	Metabolism.Primary metabolism.Protein metabolism and modification.Proteolysis.Peptidase-mediated proteolysis.Metallopeptidase-mediated proteolysis	.	.	.	VVTU22423_s_at VVTU14520_s_at VVTU12156_at
VVTU14522_at	.	.	-2,16	-1,84	-1,88	GSVIVT01020027001	basic helix-loop-helix (bHLH) family	Regulation overview.Regulation of gene expression.Regulation of transcription.Transcription factor.bHLH family transcription factor	.	.	.	VVTU14522_at
VVTU14524_at	.	1,52	.	1,62	.	GSVIVT01035418001	Protein kinase MK6	Signalling.Signalling pathway.Protein kinase	.	.	.	VVTU14524_at
VVTU14525_at	.	-1,88	-2,23	.	-1,81	GSVIVT01027966001	Heavy-metal-associated domain-containing protein	Unknown	.	.	.	VVTU14525_at
VVTU14527_at	.	-1,95	-2,31	.	-2,7	.	Zinc finger (C3HC4-type RING finger)	Regulation overview.Regulation of gene expression.Regulation of transcription.Transcription factor.Zinc finger C3HC4 family transcription factor	.	.	.	VVTU14527_at
VVTU1453_at	-1,89	-6,74	-5,78	.	-3,63	GSVIVT01035568001	cation transport protein chaC	Transport overview.Ion transport.Cation transport	.	.	.	VVTU1453_at
VVTU14534_at	.	.	-2,15	.	-2,43	GSVIVT01020728001	serine/threonine-protein kinase NAK	Signalling.Signalling pathway.Protein kinase	.	.	.	VVTU14534_at VVTU37537_at
VVTU14536_at	.	.	2	1,69	1,94	.	no hit	Unknown	.	.	.	VVTU14536_at
VVTU14545_at	.	.	1,92	.	2,24	GSVIVT01036485001	PLANT ADHESION MOLECULE 1 (PAM1)	Signalling.Signalling pathway.G-protein signalling pathway.RAB-GTPase regulation	.	.	.	VVTU14545_at
VVTU14546_at	-1,6	-2,14	-2,02	-2,39	-2,45	GSVIVT01011974001	RIC7 (ROP-interactive crib motif-containing protein 7)	Signalling.Signalling pathway.G-protein signalling pathway	.	.	.	VVTU14546_at
VVTU14547_at	.	.	2,97	1,93	2,9	GSVIVT01001851001	Unknown protein	Unknown	.	.	.	VVTU37935_s_at VVTU14547_at VVTU14582_at
VVTU1455_s_at	.	1,59	.	.	1,53	.	no hit	Unknown	.	.	.	VVTU1455_s_at
VVTU14552_s_at	-2,48	-1,76	-2,26	-2,26	-1,52	GSVIVT01023783001	basic helix-loop-helix (bHLH) family	Regulation overview.Regulation of gene expression.Regulation of transcription.Transcription factor.bHLH family transcription factor	.	.	.	VVTU14552_s_at VVTU6674_at
VVTU14554_at	.	-4,84	-1,9	-2,25	.	GSVIVT01017838001	inosine-uridine preferring nucleoside hydrolase	Metabolism.Primary metabolism.Nucleobase, nucleoside, nucleotide, nucleic acid metabolism.Nucleotide metabolism.Purine metabolism	.	.	.	VVTU14554_at
VVTU14567_at	.	-1,64	.	-1,52	.	GSVIVT01001119001	minichromosome maintenance protein 2	Metabolism.Primary metabolism.Nucleobase, nucleoside, nucleotide, nucleic acid metabolism.Nucleic acid metabolism.DNA metabolism	Regulation overview.Regulation of cell cycle	.	.	VVTU14567_at VVTU25944_at
VVTU1457_at	.	1,63	2,7	.	1,58	.	casein kinase II subunit beta-2	Development.Reproductive development.Flowering	.	.	.	VVTU1457_at
VVTU14570_at	.	.	1,5	1,94	2,02	GSVIVT01022515001	F-box and JmjC domain protein	Regulation overview.Regulation of gene expression.Regulation of transcription.Transcription factor.Jumonji family transcription factor	.	.	.	VVTU14570_at
VVTU1458_at	.	.	-2,01	.	-1,54	GSVIVT01018785001	adaptor-related protein complex 2, sigma 1 sub	Cellular process.Cellular transport.Protein trafficking.Vesicle-mediated trafficking	.	.	.	VVTU1458_at
VVTU14580_at	-2,22	-3,6	-3,9	-3,71	-4,83	GSVIVT01000724001	F-box protein (FBL17)	Metabolism.Primary metabolism.Protein metabolism and modification.Proteolysis.Ubiquitin-mediated proteolysis	.	.	.	VVTU14580_at
VVTU14582_at	.	.	2,68	.	2,48	GSVIVT01001851001	Unknown protein	Unknown	.	.	.	VVTU37935_s_at VVTU14547_at VVTU14582_at
VVTU1459_at	-5,41	-2,19	-8,26	-2,8	-4,55	GSVIVT01030528001	Lipase GDSL	Unknown	.	.	.	VVTU2351_at VVTU35684_s_at VVTU1459_at VVTU30983_s_at
VVTU14594_s_at	.	157,22	99,94	57,49	47,92	GSVIVT01033303001	polygalacturonase PG1	Cellular process.Cellular component organization and biogenesis.Cell wall organization and biogenesis.Cell wall metabolism.Cell wall modification.Pectin modification	.	.	.	VVTU13914_at VVTU14594_s_at VVTU21337_s_at
VVTU14596_at	.	1,68	2,93	.	2,59	GSVIVT01014340001	cytochrome c oxidase subunit XVII assembly protein	Metabolism.Primary metabolism.Generation of metabolite precursors and energy.Electron transport.Respiratory-chain phosphorylation	.	.	.	VVTU14596_at VVTU34209_x_at VVTU33308_x_at VVTU33518_x_at VVTU33518_at VVTU33664_x_at VVTU15143_at VVTU32853_x_at VVTU33187_x_at VVTU31782_x_at VVTU33664_at
VVTU14598_at	2,69	29,89	19,11	12,21	10,07	GSVIVT01019427001	Unknown protein	Unknown	.	.	.	VVTU14598_at
VVTU146_at	.	1,85	3,1	3,18	4,07	GSVIVT01009685001	INCOMPLETE ROOT HAIR ELONGATION	Signalling.Protein kinase	.	.	.	VVTU146_at
VVTU14602_at	.	.	1,7	.	1,7	GSVIVT01013666001	aarF domain containing kinase 1	Signalling.Signalling pathway.Protein kinase	.	.	.	VVTU14602_at
VVTU14606_at	.	-2,87	-3,81	-1,82	-4,46	.	no hit	Unknown	.	.	.	VVTU14606_at
VVTU14608_s_at	.	-3,57	-6,69	-3,37	-6,75	GSVIVT01014665001	Unknown protein	Unknown	.	.	.	VVTU14608_s_at VVTU34996_x_at
VVTU14610_s_at	.	1,93	1,81	1,61	2,03	GSVIVT01014022001	acid phosphatase	Metabolism.Cellular metabolism.Phosphate metabolism	.	.	.	VVTU14610_s_at
VVTU14615_at	.	-1,63	.	.	2,44	GSVIVT01024808001	Antiviral helicase SKI2	Metabolism.Primary metabolism.Nucleobase, nucleoside, nucleotide, nucleic acid metabolism.Nucleic acid metabolism.RNA metabolism.RNA catabolism	.	.	.	VVTU14615_at
VVTU14616_at	.	14,48	23,56	7,41	20,61	GSVIVT01031419001	lecithine cholesterol acyltransferase	Metabolism.Primary metabolism.Lipid metabolism.Glycerolipid metabolism.Glycerophospholipid metabolism	Metabolism.Primary metabolism.Lipid metabolism.Steroid metabolism	.	.	VVTU17374_at VVTU14616_at
VVTU1462_at	.	-5,98	-6,14	-3,67	-3,41	GSVIVT01037791001	serine carboxypeptidase S10	Metabolism.Primary metabolism.Protein metabolism and modification.Proteolysis.Peptidase-mediated proteolysis	.	.	.	VVTU1462_at
VVTU14620_at	.	4	4,23	2,95	5,29	GSVIVT01026052001	UDP-glucose: anthocyanidin 5,3-O-glucosyltransferase	Metabolism.Secondary metabolism.Phenylpropanoid metabolism.Flavonoid metabolism.Flavonoid biosynthesis.Anthocyanin biosynthesis.Anthocyanin-glycoside biosynthesis	.	.	.	VVTU14620_at
VVTU14623_s_at	1,61	1,88	2,25	.	1,88	GSVIVT01012846001	Oxidoreductase, 2OG-Fe(II) oxygenase	Metabolism.Cellular metabolism.Oxidation reduction.2OG-Fe(II) oxygenase superfamily	.	.	.	VVTU14623_s_at
VVTU14625_s_at	.	4,48	2,36	4,52	5,23	GSVIVT01025339001	lipoxygenase (LOX2)	Metabolism.Primary metabolism.Lipid metabolism.Fatty acid metabolism.Oxylipin biosynthesis	.	.	.	VVTU22687_x_at VVTU38354_x_at VVTU22687_s_at VVTU14625_s_at VVTU8427_s_at VVTU3931_s_at VVTU5964_s_at
VVTU14626_s_at	.	1,76	7,67	2,12	3,84	GSVIVT01015882001	zinc transporter ZIP5	Transport overview.Ion transport.Cation transport.Heavy metal ion transport.Zinc transport	.	.	.	VVTU14626_s_at
VVTU14627_at	-2,46	-2,23	-2,7	-1,94	-1,6	GSVIVT01009566001	myb domain protein 73	Regulation overview.Regulation of gene expression.Regulation of transcription.Transcription factor.MYB family transcription factor	.	.	.	VVTU14627_at
VVTU14634_at	.	-1,57	-1,78	-1,99	-1,76	GSVIVT01030648001	Unknown protein	Unknown	.	.	.	VVTU14634_at
VVTU14641_at	.	1,86	6,76	1,59	9,37	.	no hit	Unknown	.	.	.	VVTU14641_at
VVTU1465_at	.	-2,96	-2,52	-2,65	-2,63	GSVIVT01028122001	Unknown protein	Unknown	.	.	.	VVTU1465_at
VVTU14652_s_at	-2,15	-2,98	-56,81	.	-28,93	.	heat shock protein 17.4 kDa class I	Metabolism.Primary metabolism.Protein metabolism and modification.Protein folding.Chaperone-mediated protein folding.HSP-mediated protein folding	.	.	.	VVTU32737_x_at VVTU14652_s_at
VVTU14656_s_at	.	20,19	20,88	23,9	26,86	GSVIVT01027774001	no hit	Unknown	.	.	.	VVTU21757_x_at VVTU38148_x_at VVTU42_x_at VVTU21493_x_at VVTU16453_x_at VVTU12246_s_at VVTU9556_s_at VVTU15120_s_at VVTU16634_s_at VVTU1992_s_at VVTU21448_s_at VVTU21493_s_at VVTU22695_s_at VVTU22718_s_at VVTU26560_s_at VVTU27173_s_at VVTU27205_x_at VVTU2
VVTU14659_x_at	-1,73	.	.	-1,63	.	.	Non-specific lipid-transfer protein	Transport overview.Macromolecule transport.Lipid transport	.	.	.	VVTU35231_x_at VVTU14659_x_at VVTU6464_at VVTU39509_x_at VVTU3661_x_at VVTU14659_s_at VVTU39617_x_at VVTU3661_at
VVTU14662_at	-2,26	-1,91	.	-2,92	.	GSVIVT01017716001	myb domain protein 61	Regulation overview.Regulation of gene expression.Regulation of transcription.Transcription factor.MYB family transcription factor	.	.	.	VVTU14662_at
VVTU14677_s_at	.	-2,73	-3,23	-1,89	-2,53	GSVIVT01019923001	Ycf49	Unknown	.	.	.	VVTU14677_s_at
VVTU14678_s_at	.	-2,47	-2,08	-2,32	-2,37	GSVIVT01036262001	AN3 (ANGUSITFOLIA3)	Regulation overview.Regulation of gene expression.Regulation of transcription.Transcription factor.GIF family transcription factor	.	.	.	VVTU14678_s_at
VVTU1468_at	.	.	-1,58	.	-1,57	GSVIVT01032540001	ferredoxin thioredoxin reductase catalytic beta chain	Unknown	.	.	.	VVTU1468_at
VVTU14685_s_at	.	-3,71	-4,62	.	-2,29	.	no hit	Unknown	.	.	.	VVTU14685_s_at
VVTU14689_at	.	.	1,74	1,88	2,63	GSVIVT01034817001	Retrotransposon protein, unclassified	Xenoprotein.Protein from transposable element	.	.	.	VVTU14689_at
VVTU1469_at	.	1,92	.	1,67	1,62	GSVIVT01035451001	Ribosomal protein S3 (RPS3C) 40S	Metabolism.Primary metabolism.Protein metabolism and modification.Translation	.	.	.	VVTU6772_s_at VVTU1469_at
VVTU14691_at	-2,11	-4,28	-4,44	-2,49	-3,52	.	UGT73C2 (UDP-glucosyl transferase 73C2)	Metabolism.Primary metabolism.Carbohydrate metabolism.Glycosyl transference	.	.	.	VVTU14691_at
VVTU14696_s_at	-2,64	-2,74	-1,9	-2,59	-1,86	GSVIVT01007873001	glucan endo-1,3-beta-glucosidase 3 precursor	Metabolism.Primary metabolism.Carbohydrate metabolism.Polysaccharide metabolism.Beta-1,3 glucan metabolism.Beta-1,3 glucan catabolism	.	.	.	VVTU14696_s_at
VVTU14705_at	-2,17	-2	-2,24	-2,35	-2,99	GSVIVT01027583001	subtilisin serine endopeptidase (XSP1)	Metabolism.Primary metabolism.Protein metabolism and modification.Proteolysis.Peptidase-mediated proteolysis.Subtilase-mediated proteolysis	.	.	.	VVTU14705_at
VVTU14714_s_at	.	-4,4	-11,84	-2,72	-12,3	GSVIVT01019566001	Auxin response factor 9	Signalling.Hormone signalling.Auxin signalling.Auxin-mediated signalling pathway	.	.	.	VVTU14714_s_at
VVTU14717_at	.	-1,6	-1,76	-3,42	-3,46	GSVIVT01033481001	homeobox-leucine zipper protein 14	Regulation overview.Regulation of gene expression.Regulation of transcription.Transcription factor.Homeobox domain family transcription factor	.	.	.	VVTU14717_at
VVTU14733_at	.	1,51	2,62	1,64	1,95	GSVIVT01016752001	Zinc finger (C3HC4-type RING finger)	Regulation overview.Regulation of gene expression.Regulation of transcription.Transcription factor.Zinc finger C3HC4 family transcription factor	.	.	.	VVTU14733_at
VVTU14736_s_at	-2,02	.	.	.	1,78	GSVIVT01012841001	Vacuolar pyrophosphatase	Transport overview.Ion transport.Cation transport.Proton transport.Vacuolar proton transport	.	.	.	VVTU14736_s_at
VVTU1474_at	.	23,17	29,81	11,47	44,97	GSVIVT01025061001	Unknown protein	Unknown	.	.	.	VVTU1474_at
VVTU14740_at	.	-1,57	-2,44	.	-1,7	GSVIVT01028441001	tyrosine decarboxylase	Metabolism.Primary metabolism.Amino acid metabolism.Amino acid catabolism	Metabolism.Primary metabolism.Amino acid metabolism.Aromatic amino acid metabolism.Tyrosine metabolism.Tyrosine catabolism	Metabolism.Secondary metabolism.Alkaloid metabolism.Alkaloid biosynthesis	.	VVTU14740_at
VVTU14745_s_at	.	-1,59	.	1,94	.	.	no hit	Unknown	.	.	.	VVTU14745_s_at VVTU35894_s_at
VVTU14748_at	.	1,81	2,15	1,84	2,44	GSVIVT01015415001	Coatomer protein complex, subunit beta 2	Cellular process.Cellular transport.Protein trafficking.Vesicle-mediated trafficking	.	.	.	VVTU14748_at
VVTU1475_at	.	-1,86	-2,28	-1,79	-4,26	GSVIVT01019765001	phospholipid hydroperoxide glutathione peroxidase	Metabolism.Primary metabolism.Coenzyme and prosthetic group metabolism.Glutathione metabolism	Response to stimulus.Stress response.Abiotic stress response.Oxidative stress response	.	.	VVTU1475_at
VVTU14759_at	.	.	1,53	.	1,6	GSVIVT01000859001	ubiquitin-specific protease 24 (UBP24)	Metabolism.Primary metabolism.Protein metabolism and modification.Proteolysis.Ubiquitin-mediated proteolysis	.	.	.	VVTU14759_at
VVTU14761_s_at	2	3,3	3,58	2,53	5,52	GSVIVT01031207001	DnaJ homolog, subfamily A, member 5	Metabolism.Primary metabolism.Protein metabolism and modification.Protein folding.Chaperone-mediated protein folding.HSP-mediated protein folding.HSP-mediated protein folding co-chaperone	.	.	.	VVTU3518_s_at VVTU14761_s_at
VVTU14766_at	.	1,52	3,61	1,52	4,12	GSVIVT01036528001	Phosphatidylinositol 3- and 4-kinase, catalytic	Signalling.Signalling pathway.Protein kinase	.	.	.	VVTU14766_at
VVTU1477_at	.	.	-16,27	.	-7,96	GSVIVT01012141001	zinc transporter ZIP5	Transport overview.Ion transport.Cation transport.Heavy metal ion transport.Zinc transport	.	.	.	VVTU36125_s_at VVTU1477_at
VVTU14774_s_at	.	-3,96	-3,05	-2,27	-2,85	GSVIVT01016396001	Heat-shock protein 18.6 kDa	Metabolism.Primary metabolism.Protein metabolism and modification.Protein folding.Chaperone-mediated protein folding.HSP-mediated protein folding	.	.	.	VVTU14774_s_at
VVTU14778_s_at	-1,77	.	-1,95	.	-1,74	GSVIVT01035172001	L-fucokinase	Metabolism.Primary metabolism.Carbohydrate metabolism.Oligosaccharide metabolism.Glycan metabolism.Glycan catabolism	.	.	.	VVTU14778_s_at
VVTU14779_at	.	-1,53	-2,38	.	-1,88	GSVIVT01022328001	phytoalexin-deficient 4 protein (PAD4)	Response to stimulus.Stress response.Biotic stress response	Signalling.Hormone signalling.Salicilic acid signalling.Salicilic acid-mediated signalling pathway	.	.	VVTU7029_at VVTU14779_at
VVTU14785_s_at	.	1,77	.	1,71	.	GSVIVT01010298001	FRK1 (FLG22-INDUCED RECEPTOR-LIKE KINASE 1)	Signalling.Signalling pathway.Protein kinase	.	.	.	VVTU14785_s_at
VVTU14797_s_at	.	.	-1,92	.	-1,54	GSVIVT01022995001	PAP/fibrillin family	Unknown	.	.	.	VVTU14797_s_at VVTU2253_s_at VVTU10041_x_at
VVTU14804_x_at	.	-2,23	-3,12	.	-1,9	GSVIVT01032531001	SAG101 (SENESCENCE-ASSOCIATED GENE 101)	Metabolism.Primary metabolism.Lipid metabolism.Glycerolipid metabolism.Glycerolipid catabolism	.	.	.	VVTU14804_x_at
VVTU14806_at	-1,68	-2,05	-2,18	-1,8	-2,01	GSVIVT01008147001	DESULFO-GLUCOSINOLATE SULFOTRANSFERASE 18	Metabolism.Secondary metabolism.Glucosinolate metabolism	.	.	.	VVTU14806_at
VVTU14807_at	.	.	1,96	.	1,98	GSVIVT01010945001	autophagy 18 ATG18a	Metabolism.Cellular metabolism.Cellular catabolism.Autophagy	.	.	.	VVTU14807_at
VVTU1481_at	.	.	1,9	.	1,85	GSVIVT01010614001	ATPP2-A13	Unknown	.	.	.	VVTU1481_at VVTU27193_s_at
VVTU14810_at	.	-1,64	-1,73	.	-1,61	GSVIVT01023602001	Protein prenyltransferase, alpha subunit	Metabolism.Primary metabolism.Protein metabolism and modification.Protein modification	.	.	.	VVTU14810_at
VVTU14812_at	1,92	2,44	4,76	2,85	8,72	GSVIVT01018020001	MLK/Raf-related protein kinase 1	Signalling.Signalling pathway.Protein kinase	.	.	.	VVTU14812_at VVTU7098_at
VVTU14815_at	.	.	1,64	.	1,69	GSVIVT01023896001	F-box domain containing protein	Metabolism.Primary metabolism.Protein metabolism and modification.Proteolysis.Ubiquitin-mediated proteolysis	.	.	.	VVTU14815_at
VVTU14816_at	-10,47	-16,93	-16,82	-11,67	-16,33	GSVIVT01024043001	cofilin	Cellular process.Cellular component organization and biogenesis.Cytoskeleton organization and biogenesis.Actin depolymerization	.	.	.	VVTU14816_at
VVTU14818_at	-1,55	-1,5	-2,85	.	-2,25	GSVIVT01023195001	Zinc finger (CCCH-type) family protein	Regulation overview.Regulation of gene expression.Regulation of transcription.Transcription factor.C3H family transcription factor	.	.	.	VVTU14818_at
VVTU1482_at	-1,69	-5,32	-6,13	-3,84	-6,98	GSVIVT01014299001	Unknown protein	Unknown	.	.	.	VVTU1482_at
VVTU1483_at	.	1,64	2,55	.	2,84	.	alanine aminotransferase 2	Metabolism.Primary metabolism.Amino acid metabolism	.	.	.	VVTU1483_at
VVTU14830_at	.	-2,27	-2,04	.	-2,23	GSVIVT01018452001	Phosphoglucomutase chloroplast precursor	Metabolism.Primary metabolism.Carbohydrate metabolism.Polysaccharide metabolism.Starch and sucrose metabolism.Starch biosynthesis catabolism	.	.	.	VVTU14830_at
VVTU14833_s_at	1,64	2,76	1,96	.	1,74	GSVIVT01005203001	deoxyoctulonosic acid synthetase	Metabolism.Primary metabolism.Carbohydrate metabolism	.	.	.	VVTU14833_s_at
VVTU14839_at	.	.	1,83	.	1,76	GSVIVT01008807001	PTAC6 (PLASTID TRANSCRIPTIONALLY ACTIVE6)	Regulation overview.Regulation of gene expression.Regulation of transcription	.	.	.	VVTU14839_at
VVTU1484_s_at	.	1,81	2,07	1,9	2,08	GSVIVT01012767001	Unknown protein	Unknown	.	.	.	VVTU12267_s_at VVTU1484_s_at VVTU21060_x_at
VVTU14841_at	.	-1,85	-1,86	-2,88	-3,58	GSVIVT01011949001	Unknown protein	Unknown	.	.	.	VVTU14841_at VVTU9171_at
VVTU14849_s_at	.	-3,2	-7,27	-1,94	-9,25	.	no hit	Unknown	.	.	.	VVTU14849_s_at
VVTU1485_at	.	.	-2,01	.	-1,62	GSVIVT01010737001	glutathione peroxidase	Metabolism.Primary metabolism.Coenzyme and prosthetic group metabolism.Glutathione metabolism	Response to stimulus.Stress response.Abiotic stress response.Oxidative stress response	.	.	VVTU1485_at
VVTU14850_at	.	.	5,62	.	2,79	GSVIVT01020665001	Zinc finger (C3HC4-type RING finger)	Regulation overview.Regulation of gene expression.Regulation of transcription.Transcription factor.Zinc finger C3HC4 family transcription factor	.	.	.	VVTU14850_at
VVTU14855_at	.	-3,31	-5,27	-2,19	-3,6	GSVIVT01025240001	Cinnamyl alcohol dehydrogenase	Metabolism.Secondary metabolism.Phenylpropanoid metabolism.Phenylpropanoid biosynthesis	.	.	.	VVTU14855_at VVTU34998_s_at
VVTU14858_s_at	.	-2,4	1,78	.	5,19	.	no hit	Unknown	.	.	.	VVTU2855_at VVTU14858_s_at
VVTU1487_at	.	-1,82	.	-1,53	.	GSVIVT01032679001	BTI2 (VIRB2-INTERACTING PROTEIN 2)	Unknown	.	.	.	VVTU1487_at
VVTU14872_at	.	.	1,65	.	2	GSVIVT01027766001	Basic helix-loop-helix ILR3	Regulation overview.Regulation of gene expression.Regulation of transcription.Transcription factor.bHLH family transcription factor	.	.	.	VVTU14872_at
VVTU14874_at	1,79	3	6,65	2,16	5,66	GSVIVT01005757001	ABC transporter B member 5	Transport overview.Macromolecule transport.Multidrug transport.Multidrug ABC transport	.	.	.	VVTU4855_at VVTU14874_at
VVTU14889_at	.	1,82	4,5	1,93	3,99	GSVIVT01029063001	Zinc finger (C3HC4-type RING finger)	Regulation overview.Regulation of gene expression.Regulation of transcription.Transcription factor.Zinc finger C3HC4 family transcription factor	.	.	.	VVTU14889_at
VVTU14893_at	.	-1,72	-3,22	.	-4,44	GSVIVT01008064001	NITRATE TRANSPORTER 1:2	Transport overview.Ion transport.Anion transport.Nitrate transport	.	.	.	VVTU14893_at VVTU15484_at VVTU28657_s_at
VVTU14897_at	.	.	-1,66	.	-1,54	GSVIVT01032967001	histidine biosynthesis bifunctional protein	Metabolism.Primary metabolism.Amino acid metabolism.Histidine metabolism	.	.	.	VVTU14897_at
VVTU14898_at	.	3,06	3,63	1,96	2,79	GSVIVT01007775001	MLK/Raf-related protein kinase 1	Signalling.Signalling pathway.Protein kinase	.	.	.	VVTU14898_at VVTU28249_x_at VVTU28249_at
VVTU149_at	.	.	2,39	.	2,12	.	zinc finger (C2H2 type) family	Regulation overview.Regulation of gene expression.Regulation of transcription.Transcription factor.C2H2 family transcription factor	.	.	.	VVTU149_at
VVTU14900_s_at	2,06	2,13	1,94	.	1,59	GSVIVT01009705001	Unknown protein	Unknown	.	.	.	VVTU14900_s_at
VVTU14904_at	1,55	1,87	3,46	1,52	3,15	GSVIVT01000020001	Zinc finger (C3HC4-type RING finger)	Regulation overview.Regulation of gene expression.Regulation of transcription.Transcription factor.Zinc finger C3HC4 family transcription factor	.	.	.	VVTU14904_at
VVTU14907_at	.	-1,64	-6,74	-2,23	-7,42	GSVIVT01009256001	eucine-rich repeat transmembrane protein kinase	Signalling.Signalling pathway.Protein kinase	.	.	.	VVTU38217_at VVTU14907_at
VVTU1492_at	.	2,2	2,29	1,62	1,95	GSVIVT01037255001	Unknown protein	Unknown	.	.	.	VVTU1492_at VVTU40799_at
VVTU1493_s_at	1,75	2,58	1,55	2,22	1,57	GSVIVT01022774001	dehydration-responsive protein	Unknown	.	.	.	VVTU1493_s_at
VVTU14930_at	.	-5,43	-5,94	-2,69	-5,29	GSVIVT01017241001	Phospholipase/carboxylesterase	Metabolism.Cellular metabolism.Esterase activity	.	.	.	VVTU14930_at VVTU35274_at
VVTU14941_at	-2,81	-2,02	-8,78	-3,6	-3,42	GSVIVT01016858001	Harpin-induced 1	Response to stimulus.Stress response.Biotic stress response.Virus stress response	.	.	.	VVTU14941_at
VVTU14945_at	.	1,77	5,02	1,52	5,24	.	no hit	Unknown	.	.	.	VVTU14945_at
VVTU14947_at	-1,66	-7,52	-12,86	-3,27	-8,06	GSVIVT01019031001	GNS1/SUR4 membrane protein	Metabolism.Primary metabolism.Lipid metabolism.Fatty acid metabolism	.	.	.	VVTU14947_at
VVTU14948_s_at	.	.	-1,94	.	-1,68	GSVIVT01007809001	Nucleobase-ascorbate transporter 6 (NAT6)	Transport overview.Macromolecule transport.Nucleobase or ascorbate transport	.	.	.	VVTU4263_at VVTU38195_s_at VVTU18206_s_at VVTU14948_s_at
VVTU14956_at	2,22	1,89	1,75	1,8	1,55	GSVIVT01008164001	BIM1 (BES1-interacting Myc-like protein 1)	Signalling.Hormone signalling.Brassinosteroid signalling.Brassinosteroid-mediated signalling pathway	.	.	.	VVTU14956_at
VVTU14960_at	.	.	-4	.	-4,54	GSVIVT01036443001	Unknown protein	Unknown	.	.	.	VVTU14960_at
VVTU14961_s_at	-1,75	-1,89	-1,63	-2,32	-1,85	GSVIVT01010510001	calmodulin-binding protein	Regulation overview.Regulation of gene expression.Regulation of transcription.Transcription factor.CAMTA family transcription factor	.	.	.	VVTU14961_s_at
VVTU14962_at	.	.	1,79	.	3,28	GSVIVT01034495001	permease nonimprinted in Prader-Willi/Angelman	Unknown	.	.	.	VVTU5977_at VVTU14962_at
VVTU14965_s_at	.	-2,18	.	-2,49	-2,03	.	Glutamine synthetase cytosolic isozyme 2	Metabolism.Cellular metabolism.Nitrogen metabolism	Metabolism.Primary metabolism.Amino acid metabolism.Amino acid biosynthesis	Metabolism.Primary metabolism.Amino acid metabolism.Glutamine metabolism.Glutamine biosynthesis	.	VVTU14965_s_at
VVTU14968_at	-1,93	.	-1,63	-2,08	-2,09	GSVIVT01009957001	Lipase 3 (EXL3) family II extracellular	Unknown	.	.	.	VVTU14968_at
VVTU1497_s_at	-1,58	-4,64	-6,6	-1,7	-3,88	GSVIVT01027958001	Glutathione S-transferase 8 GSTF8	Metabolism.Primary metabolism.Coenzyme and prosthetic group metabolism.Glutathione metabolism	Response to stimulus.Stress response.Abiotic stress response.Oxidative stress response	.	.	VVTU15805_x_at VVTU1497_s_at VVTU2820_s_at VVTU22569_s_at
VVTU14975_s_at	-2,33	-5,67	-5,64	-4,1	-4,96	GSVIVT01024259001	10-deacetylbaccatin III 10-O-acetyltransferase	Metabolism.Secondary metabolism.Terpenoid metabolism.Diterpenoid metabolism.Diterpenoid biosynthesis.Taxol biosynthesis	.	.	.	VVTU14975_s_at
VVTU14976_at	.	-2,57	.	-2,14	.	GSVIVT01025848001	Zinc finger (C3HC4-type RING finger)	Regulation overview.Regulation of gene expression.Regulation of transcription.Transcription factor.Zinc finger C3HC4 family transcription factor	.	.	.	VVTU14976_at
VVTU14979_x_at	.	-1,55	-3,01	.	-2,75	GSVIVT01036719001	succinate-semialdehyde dehydrogenase (SSADH1)	Metabolism.Primary metabolism.Amino acid metabolism.Glutamate metabolism	.	.	.	VVTU838_x_at VVTU29891_x_at VVTU36928_at VVTU35625_s_at VVTU14979_x_at VVTU27012_s_at VVTU29891_s_at VVTU838_s_at
VVTU14985_at	.	.	-1,64	-4	-2,84	GSVIVT01003765001	Unknown protein	Unknown	.	.	.	VVTU14985_at
VVTU1499_at	.	1,52	1,78	.	1,77	GSVIVT01035953001	Unknown protein	Unknown	.	.	.	VVTU1499_at
VVTU14991_at	.	.	2,12	.	1,87	GSVIVT01027048001	Carrier protein, Mitochondrial	Transport overview.Mitochondrial membrane transport	.	.	.	VVTU14991_at
VVTU14992_at	.	1,96	2,49	.	2,34	.	Cysteine desulfuration protein SufE	Metabolism.Primary metabolism.Coenzyme and prosthetic group metabolism.Thiamine metabolism.Thiamine biosynthesis	.	.	.	VVTU14992_at
VVTU14993_at	.	2,12	3,94	1,61	2,89	GSVIVT01008937001	Pm27 protein	Unknown	.	.	.	VVTU14993_at VVTU4247_at
VVTU14995_at	.	22,26	16,68	8,04	35,75	.	MINI ZINC FINGER 1 MIF1	Regulation overview.Regulation of gene expression.Regulation of transcription.Transcription factor.zf-HD family transcription factor	.	.	.	VVTU14995_at
VVTU14997_s_at	-2,25	.	.	-1,91	1,6	GSVIVT01025190001	Unknown protein	Unknown	.	.	.	VVTU14997_s_at
VVTU14998_at	.	.	4,38	.	2,72	GSVIVT01034731001	gamma-aminobutyric acid transporter	Transport overview.Macromolecule transport.Amino acid transport	.	.	.	VVTU14998_at
VVTU150_at	-1,96	-1,7	-1,8	-1,88	-1,65	GSVIVT01026649001	RWP-RK domain-containing protein	Regulation overview.Regulation of gene expression.Regulation of transcription.Transcription factor.RWP-RK family transcription factor	.	.	.	VVTU150_at
VVTU1500_at	.	.	-2,89	.	-4,06	GSVIVT01035557001	bZIP transcription factor BZO2H2	Regulation overview.Regulation of gene expression.Regulation of transcription.Transcription factor.bZIP family transcription factor	.	.	.	VVTU1500_at
VVTU15000_s_at	.	12,71	36,69	3,6	27,26	GSVIVT01013055001	xyloglucan endotransglucosylase/hydrolase 30	Cellular process.Cellular component organization and biogenesis.Cell wall organization and biogenesis.Cell wall metabolism.Cell wall modification.Xyloglucan modification	.	.	.	VVTU2579_s_at VVTU18617_x_at VVTU15000_s_at
VVTU15002_at	.	.	1,91	1,92	2,02	GSVIVT01012197001	myb family transcription factor / ELM2 domain-containing	Regulation overview.Regulation of gene expression.Regulation of transcription.Transcription factor.MYB-related family transcription factor	.	.	.	VVTU15002_at
VVTU15009_at	.	3,14	7,44	2,23	9,48	GSVIVT01030550001	Unknown protein	Unknown	.	.	.	VVTU15009_at
VVTU1501_at	.	-1,51	-3,21	.	-3,71	GSVIVT01037533001	axial regulator YABBY2	Regulation overview.Regulation of gene expression.Regulation of transcription.Transcription factor.C2C2-YABBY family transcription factor	.	.	.	VVTU1501_at
VVTU15012_at	.	.	-1,98	1,51	.	.	nucleolar GTP-binding protein	Signalling.Signalling pathway.G-protein signalling pathway	.	.	.	VVTU15012_at
VVTU15014_at	.	-1,5	-1,63	-1,68	-1,67	GSVIVT01013790001	KNAT2 (KNOTTED1-like homeobox gene 6)	Regulation overview.Regulation of gene expression.Regulation of transcription.Transcription factor.zf-HD family transcription factor	.	.	.	VVTU5770_at VVTU15014_at
VVTU15018_at	.	-2,62	-3,34	-1,51	-3,02	GSVIVT01020107001	glycosyl transferase family 14 protein	Metabolism.Primary metabolism.Carbohydrate metabolism.Oligosaccharide metabolism.N-Glycan metabolism.N-Glycan biosynthesis	.	.	.	VVTU15018_at
VVTU15021_at	.	.	1,51	.	1,76	GSVIVT01014153001	Zinc finger (FYVE type)	Regulation overview.Regulation of gene expression.Regulation of transcription.Transcription factor.Zinc finger family transcription factor	.	.	.	VVTU15021_at VVTU5184_at VVTU31892_s_at
VVTU15028_at	.	.	1,51	1,91	2,05	GSVIVT01020136001	histone deacetylase complex, SIN3 component	Metabolism.Primary metabolism.Protein metabolism and modification.Protein modification.Protein deacetylation.Histone deacetylation	Regulation overview.Regulation of gene expression.Epigenetic regulation of gene expression	.	.	VVTU5815_at VVTU15028_at VVTU33811_at
VVTU15029_at	-2,64	-2,4	-2,42	-2,49	-2,77	GSVIVT01033767001	Cellulose synthase CSLA09	Cellular process.Cellular component organization and biogenesis.Cell wall organization and biogenesis.Cell wall metabolism.Cell wall biosynthesis.Cellulose biosynthesis	.	.	.	VVTU15029_at VVTU7934_s_at
VVTU15030_at	2,14	.	.	3,34	.	GSVIVT01017239001	6-4 photolyase	Metabolism.Primary metabolism.Nucleobase, nucleoside, nucleotide, nucleic acid metabolism.Nucleic acid metabolism.DNA metabolism.DNA repair	.	.	.	VVTU15030_at
VVTU15033_at	.	-2,67	-4,18	.	-2,78	GSVIVT01015532001	bundle-sheath defective protein 2	Metabolism.Primary metabolism.Protein metabolism and modification.Protein folding.Chaperone-mediated protein folding	.	.	.	VVTU12209_at VVTU15033_at
VVTU15036_s_at	.	1,55	3,09	1,61	3,04	.	eukaryotic translation initiation factor eIF-1A	Metabolism.Primary metabolism.Protein metabolism and modification.Translation.Translational initiation	.	.	.	VVTU14105_x_at VVTU21406_s_at VVTU35228_s_at VVTU15036_s_at
VVTU15039_at	.	2,97	3,04	1,95	2,5	GSVIVT01027562001	plastocyanin domain-containing protein	Metabolism.Primary metabolism.Generation of metabolite precursors and energy.Electron transport	Metabolism.Primary metabolism.Generation of metabolite precursors and energy.Photosynthesis.Photosynthetic-chain phosphorylation	.	.	VVTU12524_at VVTU15039_at
VVTU1504_at	.	.	1,97	.	1,87	GSVIVT01001479001	glutathione transferase microsomal	Metabolism.Primary metabolism.Coenzyme and prosthetic group metabolism.Glutathione metabolism	Response to stimulus.Stress response.Abiotic stress response.Oxidative stress response	.	.	VVTU1504_at
VVTU15042_at	.	-1,62	-2,68	-1,61	-2,27	GSVIVT01030038001	C2 domain containing protein	Unknown	.	.	.	VVTU15042_at
VVTU15044_s_at	.	-1,76	-1,8	-1,75	-1,83	GSVIVT01009919001	peptidyl-prolyl cis-trans isomerase ROC5 (ROTAMASE CYP 5)	Metabolism.Primary metabolism.Protein metabolism and modification.Protein folding.Peptidyl prolyl isomerase-mediated protein folding	.	.	.	VVTU39551_x_at VVTU15044_s_at VVTU14392_s_at
VVTU15046_at	.	.	-1,62	-1,63	-1,9	GSVIVT01011013001	RNA-binding protein	Unknown	.	.	.	VVTU10563_at VVTU15046_at
VVTU15056_x_at	.	.	1,83	.	1,79	GSVIVT01029994001	wound-induced	Unknown	.	.	.	VVTU15056_x_at VVTU21258_s_at VVTU35577_s_at
VVTU15059_at	.	.	-2,47	-2,22	-2,96	.	Unknown protein	Unknown	.	.	.	VVTU15059_at
VVTU15062_at	1,94	.	1,87	.	2,08	GSVIVT01025591001	ankyrin repeat	Diverse functions.Gene family with diverse functions.Ankyrin domain family	.	.	.	VVTU15062_at
VVTU15066_at	.	3,3	5,68	4,49	3,06	GSVIVT01003965001	Zinc finger (C3HC4-type RING finger)	Regulation overview.Regulation of gene expression.Regulation of transcription.Transcription factor.Zinc finger C3HC4 family transcription factor	.	.	.	VVTU15066_at
VVTU15070_s_at	.	-2,2	-8,39	-1,88	-3,3	GSVIVT01019536001	Unknown protein	Unknown	.	.	.	VVTU15070_s_at VVTU12121_s_at
VVTU15076_at	-1,76	-1,61	-1,71	-1,56	-1,59	.	Unknown protein	Unknown	.	.	.	VVTU15076_at
VVTU1508_at	-1,5	-6,88	-12,17	-2,67	-13,36	GSVIVT01001114001	Nudix hydrolase 13	Metabolism.Primary metabolism.Nucleobase, nucleoside, nucleotide, nucleic acid metabolism.Nudix hydrolase family	.	.	.	VVTU1508_at
VVTU15080_at	-2,51	-4,07	-3,57	-5,83	-7,08	GSVIVT01000012001	basic helix-loop-helix (bHLH) family	Regulation overview.Regulation of gene expression.Regulation of transcription.Transcription factor.bHLH family transcription factor	.	.	.	VVTU15080_at
VVTU15082_s_at	.	3,28	6,17	2,14	3,68	GSVIVT01035713001	GLB3 (2-on-2 hemoglobin like gene 3)	Unknown	.	.	.	VVTU15082_s_at VVTU21928_s_at
VVTU15086_at	.	.	1,69	.	1,94	GSVIVT01025133001	translation elongation factor EF-1 alpha	Metabolism.Primary metabolism.Protein metabolism and modification.Translation	.	.	.	VVTU15086_at
VVTU15089_at	.	-2,03	-1,59	.	6,31	GSVIVT01029164001	xyloglucan endotransglucosylase/hydrolase 23	Cellular process.Cellular component organization and biogenesis.Cell wall organization and biogenesis.Cell wall metabolism.Cell wall modification.Xyloglucan modification	.	.	.	VVTU15089_at
VVTU15090_at	-2,09	-14,24	-27,38	-4,93	-17,28	GSVIVT01025159001	Auxin response factor 4	Signalling.Hormone signalling.Auxin signalling.Auxin-mediated signalling pathway	.	.	.	VVTU15090_at VVTU37527_s_at VVTU25940_at
VVTU15098_at	-2,42	-2,28	-1,93	-1,97	.	GSVIVT01021308001	Lipase GDSL	Unknown	.	.	.	VVTU15098_at VVTU36141_at
VVTU15108_at	.	.	2,04	.	2,28	GSVIVT01033428001	splicing factor 3B subunit 3	Metabolism.Primary metabolism.Nucleobase, nucleoside, nucleotide, nucleic acid metabolism.Nucleic acid metabolism.RNA metabolism.RNA processing.mRNA processing.mRNA splicing	.	.	.	VVTU15108_at
VVTU15109_s_at	3,26	2,13	.	1,83	.	GSVIVT01028812001	UDP-glucose: anthocyanidin 5,3-O-glucosyltransferase	Metabolism.Secondary metabolism.Phenylpropanoid metabolism.Flavonoid metabolism.Flavonoid biosynthesis.Anthocyanin biosynthesis.Anthocyanin-glycoside biosynthesis	.	.	.	VVTU15109_s_at VVTU14241_at VVTU13618_x_at
VVTU15110_at	.	-13,68	-183,49	-4,06	-208,12	GSVIVT01011259001	flavonol 3-sulfotransferase	Metabolism.Secondary metabolism.Phenylpropanoid metabolism.Flavonoid metabolism.Flavonoid biosynthesis.Flavonoid-sulfate biosynthesis	.	.	.	VVTU15110_at
VVTU15116_at	.	.	-2,49	.	-1,86	.	Unknown protein	Unknown	.	.	.	VVTU15116_at
VVTU15118_at	.	-2,45	-4,22	-2,27	-4	GSVIVT01022131001	Defective chloroplasts and leaves protein / DCL protein	Unknown	.	.	.	VVTU15118_at
VVTU15120_s_at	.	1,53	2,18	1,6	1,72	GSVIVT01027774001	no hit	Unknown	.	.	.	VVTU21757_x_at VVTU38148_x_at VVTU42_x_at VVTU21493_x_at VVTU16453_x_at VVTU12246_s_at VVTU9556_s_at VVTU15120_s_at VVTU16634_s_at VVTU1992_s_at VVTU21448_s_at VVTU21493_s_at VVTU22695_s_at VVTU22718_s_at VVTU26560_s_at VVTU27173_s_at VVTU27205_x_at VVTU2
VVTU15121_at	1,67	1,95	2,44	1,88	1,86	GSVIVT01029879001	V-type H+-transporting ATPase subunit E	Metabolism.Primary metabolism.Generation of metabolite precursors and energy.Electron transport.Respiratory-chain phosphorylation	Transport overview.Ion transport.Cation transport.Proton transport	.	.	VVTU15121_at
VVTU15125_at	.	.	2,44	1,86	3,32	GSVIVT01020652001	GTP-binding protein typA/bipA	Signalling.Signalling pathway.G-protein signalling pathway	.	.	.	VVTU15125_at
VVTU15127_at	-1,82	-2,31	-2,18	-1,6	-1,96	GSVIVT01014302001	squamosa promoter-binding protein 4 (SPL4)	Regulation overview.Regulation of gene expression.Regulation of transcription.Transcription factor.SBP family transcription factor	.	.	.	VVTU15127_at
VVTU15128_at	.	.	2,09	.	1,66	GSVIVT01012782001	pentatricopeptide (PPR) repeat-containing protein	Diverse functions.Gene family with diverse functions.Pentatricopeptide domain family	.	.	.	VVTU15128_at
VVTU1513_at	.	.	-1,64	1,67	-1,59	GSVIVT01005679001	calnexin 1 (CNX1)	Metabolism.Primary metabolism.Protein metabolism and modification.Protein folding.Chaperone-mediated protein folding	Signalling.Signalling pathway.Calcium sensors and signalling	.	.	VVTU1513_at
VVTU15130_at	.	2,1	2,07	.	3,55	.	R protein MLA10	Response to stimulus.Stress response.Biotic stress response	.	.	.	VVTU15130_at
VVTU15132_at	.	.	-2,17	-1,54	-1,81	GSVIVT01006340001	monoglyceride lipase	Metabolism.Primary metabolism.Lipid metabolism.Glycerolipid metabolism.Glycerolipid catabolism	.	.	.	VVTU15132_at
VVTU15142_at	.	.	1,94	.	1,98	GSVIVT01037874001	Zinc finger (C3HC4-type RING finger)	Regulation overview.Regulation of gene expression.Regulation of transcription.Transcription factor.Zinc finger C3HC4 family transcription factor	.	.	.	VVTU15142_at
VVTU15145_at	-1,61	-3,3	-2,83	-3,87	-4,3	GSVIVT01024693001	BCL2 binding anthogene	Cellular process.Cell growth and death.Cell death	.	.	.	VVTU15145_at
VVTU15149_at	-2,26	-2,12	-4,89	-2,85	-4,27	GSVIVT01010052001	Leucine Rich Repeat receptor-like kinase	Signalling.Signalling pathway.Protein kinase	.	.	.	VVTU15149_at
VVTU1515_at	.	.	1,59	.	1,73	GSVIVT01002583001	6-phosphofructokinase 2	Metabolism.Primary metabolism.Carbohydrate metabolism.Glycolysis Gluconeogenesis	Metabolism.Primary metabolism.Carbohydrate metabolism.Monosaccharide metabolism.Fructose and mannose metabolism	.	.	VVTU3397_at VVTU1515_at
VVTU15151_at	.	.	2,21	.	2,22	GSVIVT01016106001	no hit	Unknown	.	.	.	VVTU15151_at
VVTU15152_s_at	-2,54	-5,04	-16,59	-2,97	-13,68	GSVIVT01008043001	calmodulin binding IQD31 (IQ-domain 31)	Signalling.Signalling pathway.Calcium sensors and signalling	.	.	.	VVTU15152_s_at VVTU35062_at
VVTU15154_s_at	-1,61	-2,94	-4,05	.	-2,72	GSVIVT01031502001	Heavy-metal-associated domain-containing protein	Unknown	.	.	.	VVTU15154_s_at
VVTU1516_s_at	.	1,59	2,19	.	1,55	GSVIVT01024004001	Unknown protein	Unknown	.	.	.	VVTU1516_s_at
VVTU15163_s_at	2,96	1,93	.	2,86	1,62	GSVIVT01028006001	glycosyl hydrolase family 1 protein	Metabolism.Primary metabolism.Carbohydrate metabolism.Carbohydrate catabolism	.	.	.	VVTU15163_s_at VVTU6282_at VVTU10042_s_at
VVTU15167_at	.	-2,63	-3,03	-2,58	-4,98	GSVIVT01013251001	1-aminocyclopropane-1-carboxylate oxidase	Signalling.Hormone signalling.Ethylene signalling.Ethylene metabolism.Ethylene biosynthesis	.	.	.	VVTU15167_at
VVTU15168_at	.	-2,31	-1,68	.	-1,74	GSVIVT01019429001	respiratory burst oxidase protein F (RBOHF)	Metabolism.Cellular metabolism.Oxidation reduction	.	.	.	VVTU15168_at
VVTU1517_at	.	.	1,77	1,71	1,81	.	no hit	Unknown	.	.	.	VVTU1517_at
VVTU15175_at	.	-1,75	-1,81	.	-2,82	GSVIVT01036905001	10-deacetylbaccatin III 10-O-acetyltransferase	Metabolism.Secondary metabolism.Terpenoid metabolism.Diterpenoid metabolism.Diterpenoid biosynthesis.Taxol biosynthesis	.	.	.	VVTU15175_at
VVTU15176_at	2,26	1,51	.	.	1,71	GSVIVT01033664001	ACT domain-containing protein	Unknown	.	.	.	VVTU15176_at
VVTU15178_at	.	-3,35	.	2,03	.	GSVIVT01038620001	Subtilisin protease	Metabolism.Primary metabolism.Protein metabolism and modification.Proteolysis.Peptidase-mediated proteolysis.Subtilase-mediated proteolysis	.	.	.	VVTU15178_at VVTU36692_at
VVTU15181_at	.	.	1,85	.	1,61	GSVIVT01007211001	membrane bound O-acyl transferase (MBOAT)	Unknown	.	.	.	VVTU15181_at
VVTU15182_at	.	-6,01	-11,01	-3,39	-11,34	GSVIVT01037685001	Phytepsin	transport overview	.	.	.	VVTU15182_at
VVTU1519_at	.	-2,06	-2,17	-1,96	-1,96	GSVIVT01019067001	Unknown protein	Unknown	.	.	.	VVTU1519_at VVTU18633_s_at
VVTU15192_at	.	-1,55	-1,66	-1,61	.	GSVIVT01011104001	hemolysin	Unknown	.	.	.	VVTU15192_at
VVTU15193_at	-4,09	-8,92	-13,36	-3,9	-11,27	GSVIVT01031590001	UDP-glucose:flavonoid 7-O-glucosyltransferase	Metabolism.Secondary metabolism.Phenylpropanoid metabolism.Flavonoid metabolism.Flavonoid biosynthesis.Flavonoid-glycoside biosynthesis	.	.	.	VVTU15193_at
VVTU15195_at	.	-1,59	4,64	.	2,89	GSVIVT01022014001	Gibberellin receptor GID1L1	Signalling.Hormone signalling.Gibberellic acid signalling.Gibberellic acid-mediated signalling pathway	.	.	.	VVTU19750_x_at VVTU19832_s_at VVTU15195_at
VVTU15196_at	.	.	1,53	2,75	2,3	.	no hit	Unknown	.	.	.	VVTU15196_at
VVTU15199_at	.	.	-1,5	.	-1,63	GSVIVT01006524001	receptor kinase CHRK1	Signalling.Signalling pathway.Protein kinase	.	.	.	VVTU15199_at
VVTU152_at	-3,42	-4,84	-9,89	-5,04	-12,14	GSVIVT01036908001	Oxidoreductase, 2OG-Fe(II) oxygenase	Metabolism.Cellular metabolism.Oxidation reduction.2OG-Fe(II) oxygenase superfamily	.	.	.	VVTU152_at
VVTU15202_s_at	.	-2,04	-2,09	-1,68	-2,34	GSVIVT01019769001	Cu2+-exporting ATPase HMA5 (HEAVY METAL ATPASE 5)	Cellular process.Cellular homeostasis.Heavy metal ion homeostasis.Copper homeostasis	Transport overview.Ion transport.Cation transport.Heavy metal ion transport.Copper transport	.	.	VVTU12352_at VVTU15202_s_at
VVTU15204_at	.	-1,64	.	.	1,79	GSVIVT01007726001	Unknown protein	Unknown	.	.	.	VVTU15204_at
VVTU15205_s_at	.	-2,47	-12,99	-1,65	-11,37	.	no hit	Unknown	.	.	.	VVTU15205_s_at
VVTU15207_s_at	.	1,71	2,83	4,11	4,53	.	Eukaryotic translation initiation factor 5	Metabolism.Primary metabolism.Protein metabolism and modification.Translation.Translational initiation	.	.	.	VVTU3360_at VVTU15207_s_at
VVTU15211_s_at	.	-1,66	-2,23	-1,74	-1,98	GSVIVT01019995001	CAAX amino terminal protease	Metabolism.Primary metabolism.Protein metabolism and modification.Proteolysis.Peptidase-mediated proteolysis	.	.	.	VVTU15211_s_at
VVTU15215_at	1,72	1,62	2,96	1,74	2,62	GSVIVT01036567001	mitochondrial substrate carrier family protein	Signalling.Signalling pathway.Calcium sensors and signalling	Transport overview.Mitochondrial membrane transport	.	.	VVTU15215_at VVTU1019_s_at
VVTU1522_at	.	.	1,93	.	1,95	GSVIVT01016817001	DNA-directed RNA polymerase	Metabolism.Primary metabolism.Nucleobase, nucleoside, nucleotide, nucleic acid metabolism.Nucleic acid metabolism.RNA metabolism	.	.	.	VVTU1522_at
VVTU15220_at	-2,13	-2,12	-2,29	-4,37	-4,77	GSVIVT01037945001	patatin protein 3	Metabolism.Primary metabolism.Generation of metabolite precursors and energy.Storage proteins	.	.	.	VVTU13204_at VVTU15220_at
VVTU15226_at	.	.	1,86	1,66	2,91	GSVIVT01013247001	helicase UPF1 DNA2/NAM7 helicase family	Metabolism.Primary metabolism.Nucleobase, nucleoside, nucleotide, nucleic acid metabolism.Nucleic acid metabolism.RNA metabolism	.	.	.	VVTU15226_at VVTU6631_at
VVTU15230_at	1,52	3,59	2,28	5,24	3,46	GSVIVT01000623001	ATSYTE/NTMC2T6.1/NTMC2TYPE6.1/SYTE	Unknown	.	.	.	VVTU15230_at
VVTU15231_s_at	.	-3,59	-3,68	-3,44	-4,45	.	Unknown protein	Unknown	.	.	.	VVTU15231_s_at
VVTU15232_at	-2,05	-2,13	-3,37	-1,82	-2,47	GSVIVT01028463001	protein kinase	Signalling.Signalling pathway.Protein kinase	.	.	.	VVTU15232_at
VVTU1524_at	.	2,72	4,99	1,9	3,29	.	IDA (INFLORESCENCE DEFICIENT IN ABSCISSION)	Signalling.Signalling pathway.Signalling molecules.Signalling peptide.Ligand peptide	.	.	.	VVTU1524_at
VVTU15241_at	.	-2,43	-5,43	-1,95	-3,27	.	Unknown protein	Unknown	.	.	.	VVTU15241_at
VVTU15242_at	-5,49	-6,8	-6,89	-3,35	-3,23	GSVIVT01032014001	prunasin hydrolase isoform PHA precursor	Metabolism.Cellular metabolism.Amino acid derivative metabolism.Cyanoamino acid metabolism	.	.	.	VVTU15242_at
VVTU15251_at	-1,89	-4,97	-4,08	-3,27	-4,28	GSVIVT01009374001	Protein phosphatase 2C	Signalling.Signalling pathway.Protein phosphatase.PP2C	.	.	.	VVTU15251_at
VVTU15260_at	.	1,61	2,3	.	2,92	.	no hit	Unknown	.	.	.	VVTU15260_at
VVTU15268_at	1,56	2,06	2,25	.	2,68	GSVIVT01033828001	YIP1	Unknown	.	.	.	VVTU15268_at
VVTU15269_s_at	.	3,13	1,9	.	2,01	GSVIVT01018803001	GDP-D-mannose-4,6-dehydratase (MUR1)	Cellular process.Cellular component organization and biogenesis.Cell wall organization and biogenesis.Cell wall metabolism.Cell wall biosynthesis.Cell wall glycan monomers generation	Metabolism.Primary metabolism.Carbohydrate metabolism.Monosaccharide metabolism.Fructose and mannose metabolism	.	.	VVTU742_at VVTU15269_s_at
VVTU15272_at	-1,89	-1,81	-1,81	-4,01	-4	GSVIVT01003610001	cyclin delta-2 (CYCD2)	Regulation overview.Regulation of cell cycle	.	.	.	VVTU15272_at
VVTU15279_at	.	2,1	1,96	1,68	.	GSVIVT01009307001	CW7 protein	Unknown	.	.	.	VVTU15279_at
VVTU1528_at	.	7,46	14,1	.	9,86	GSVIVT01031131001	Hypoxia-responsive	Unknown	.	.	.	VVTU1528_at
VVTU15283_at	.	-1,95	-8,89	.	-4,07	.	Unknown protein	Unknown	.	.	.	VVTU15283_at
VVTU1529_at	.	1,62	2,08	1,5	1,61	GSVIVT01009377001	no hit	Unknown	.	.	.	VVTU1529_at
VVTU15294_at	.	.	1,69	.	1,5	GSVIVT01014451001	diacylglycerol kinase	Metabolism.Primary metabolism.Lipid metabolism.Glycerolipid metabolism.Glycerophospholipid metabolism	.	.	.	VVTU15294_at
VVTU15300_at	.	.	1,75	.	1,54	GSVIVT01013370001	RWP-RK domain-containing protein	Regulation overview.Regulation of gene expression.Regulation of transcription.Transcription factor.RWP-RK family transcription factor	.	.	.	VVTU15300_at
VVTU15303_at	-3,14	-7,51	-7,37	-9,6	-10,57	GSVIVT01021189001	CHUP1 (CHLOROPLAST UNUSUAL POSITIONING 1)	Cellular process.Cellular component organization and biogenesis.Cytoskeleton organization and biogenesis.Actin organization and biogenesis	.	.	.	VVTU15303_at
VVTU15305_s_at	-1,72	-3,91	-25,65	-1,61	-27,23	GSVIVT01015596001	Protease inhibitor/seed storage/lipid transfer protein (LTP)	Transport overview.Macromolecule transport.Lipid transport	.	.	.	VVTU34580_x_at VVTU15305_s_at VVTU25821_s_at
VVTU15319_at	-2,2	-3,13	-3,96	-3,11	-3,11	GSVIVT01025301001	NO TRANSMITTING TRACT	Regulation overview.Regulation of gene expression.Regulation of transcription.Transcription factor.C2H2 family transcription factor	.	.	.	VVTU15319_at
VVTU1532_at	.	.	6,93	.	3,49	GSVIVT01027621001	LOB domain-containing 18 (Asymmetric leaves 2-like protein 20)	Regulation overview.Regulation of gene expression.Regulation of transcription.Transcription factor.AS2 family transcription factor	.	.	.	VVTU1532_at
VVTU15322_at	1,98	1,74	-1,9	.	-1,78	GSVIVT01031480001	nodulin family protein	Unknown	.	.	.	VVTU24822_at VVTU15322_at
VVTU15327_at	.	.	1,58	-2,29	.	.	no hit	Unknown	.	.	.	VVTU15327_at
VVTU1533_at	-2,85	-3,85	-8,89	.	-6,3	GSVIVT01011668001	Nudix hydrolase 18	Metabolism.Primary metabolism.Nucleobase, nucleoside, nucleotide, nucleic acid metabolism.Nudix hydrolase family	.	.	.	VVTU1533_at VVTU30910_at
VVTU15333_at	.	.	1,91	.	1,94	GSVIVT01020999001	Retrotransposon	Xenoprotein.Protein from transposable element	.	.	.	VVTU15333_at
VVTU15337_at	.	.	1,61	1,77	2,05	GSVIVT01000171001	ABI3-interacting protein 2	Unknown	.	.	.	VVTU15337_at VVTU2165_at
VVTU15346_at	.	-1,63	.	-1,63	.	GSVIVT01035856001	EIN3-binding F-box protein 2	Signalling.Hormone signalling.Ethylene signalling.Ethylene-mediated signalling pathway	.	.	.	VVTU15346_at VVTU2683_s_at
VVTU1535_s_at	.	8,74	22,52	6,92	29,77	GSVIVT01038622001	Auxin-responsive SAUR29	Signalling.Hormone signalling.Auxin signalling.Auxin responsive	.	.	.	VVTU18738_s_at VVTU1535_s_at
VVTU15352_at	.	.	1,73	.	2,22	GSVIVT01017678001	squamosa promoter-binding protein 12 (SPL12)	Regulation overview.Regulation of gene expression.Regulation of transcription.Transcription factor.SBP family transcription factor	.	.	.	VVTU15352_at VVTU2265_at
VVTU15353_at	.	.	4,64	.	3,83	GSVIVT01032256001	trans-cinnamate 4-monooxygenase	Metabolism.Secondary metabolism.Phenylpropanoid metabolism.Phenylpropanoid biosynthesis	.	.	.	VVTU15353_at
VVTU15359_s_at	.	.	1,84	1,56	2,45	.	Ubiquitin family protein	Unknown	.	.	.	VVTU15359_s_at
VVTU15377_at	-2,53	-2,1	-2,29	-2,14	-2,15	GSVIVT01016634001	no hit	Unknown	.	.	.	VVTU15377_at
VVTU15379_at	.	-2,01	-1,54	-4,18	-4,08	GSVIVT01028788001	CAAX amino terminal protease	Metabolism.Primary metabolism.Protein metabolism and modification.Proteolysis.Peptidase-mediated proteolysis	.	.	.	VVTU15379_at
VVTU15380_s_at	.	2,13	2,84	2,13	2,07	GSVIVT01028033001	Late embryogenis abundant protein 5	Response to stimulus.Stress response.Abiotic stress response.Desiccation stress response	.	.	.	VVTU15380_s_at VVTU3903_s_at VVTU37420_s_at VVTU18028_s_at VVTU35253_s_at VVTU30726_s_at
VVTU15382_s_at	.	.	1,78	.	1,76	GSVIVT01027517001	peroxisomal biogenesis factor 11 (PEX11)	Cellular process.Cellular component organization and biogenesis.Organelle organization and biogenesis.Peroxisome organization and biogenesis	.	.	.	VVTU15382_s_at
VVTU15385_at	.	2,07	.	2,17	.	GSVIVT01016667001	pectinesterase PME1	Cellular process.Cellular component organization and biogenesis.Cell wall organization and biogenesis.Cell wall metabolism.Cell wall modification.Pectin modification	.	.	.	VVTU15385_at VVTU5404_at
VVTU15387_at	.	.	2,22	.	4,21	GSVIVT01009629001	MATE efflux family protein	Transport overview.Macromolecule transport.Multidrug transport	.	.	.	VVTU15387_at
VVTU1541_s_at	.	1,88	3,16	1,5	3	GSVIVT01013436001	Unknown protein	Unknown	.	.	.	VVTU1541_s_at
VVTU15412_at	.	4,43	5,37	3,93	6,45	GSVIVT01033372001	NAC domain containing protein 47	Regulation overview.Regulation of gene expression.Regulation of transcription.Transcription factor.NAC family transcription factor	.	.	.	VVTU15412_at
VVTU15413_at	.	.	3,57	.	2,6	GSVIVT01033500001	VQ motif-containing protein	Unknown	.	.	.	VVTU15413_at
VVTU15416_s_at	2,27	.	.	.	-3,91	GSVIVT01027624001	TCH2 (TOUCH 2)	Response to stimulus.Stress response.Biotic stress response	.	.	.	VVTU12008_s_at VVTU15416_s_at
VVTU15418_at	.	.	2,05	.	1,55	GSVIVT01023895001	Phosphoglycerate mutase	Metabolism.Primary metabolism.Carbohydrate metabolism.Glycolysis Gluconeogenesis	.	.	.	VVTU15418_at
VVTU1542_at	.	1,87	3,01	1,93	6,11	.	no hit	Unknown	.	.	.	VVTU1542_at
VVTU1543_at	.	1,76	2,85	.	2,63	.	no hit	Unknown	.	.	.	VVTU1543_at
VVTU15431_at	.	.	4,36	.	3,09	.	no hit	Unknown	.	.	.	VVTU15431_at
VVTU15436_at	.	.	-5,6	.	-3,05	GSVIVT01022452001	no hit	Unknown	.	.	.	VVTU15436_at
VVTU15437_at	-1,52	.	.	.	2,21	GSVIVT01000017001	Protein kinase CDG1	Signalling.Signalling pathway.Protein kinase	.	.	.	VVTU15437_at
VVTU15439_s_at	.	-2,65	-5,04	-1,95	-4,38	.	Quinone-oxidoreductase QR1	Metabolism.Primary metabolism.Generation of metabolite precursors and energy.Electron transport.Respiratory-chain phosphorylation	.	.	.	VVTU15439_s_at
VVTU15444_at	-1,93	-2,21	-3,34	-2,41	-2,72	GSVIVT01019650001	Unknown protein	Unknown	.	.	.	VVTU15444_at
VVTU15455_at	.	.	-3,82	.	-3,54	GSVIVT01013260001	1-aminocyclopropane-1-carboxylate oxidase	Signalling.Hormone signalling.Ethylene signalling.Ethylene metabolism.Ethylene biosynthesis	.	.	.	VVTU15455_at
VVTU15457_at	1,67	.	1,63	.	1,94	GSVIVT01024157001	Amidophosphoribosyltransferase 2	Metabolism.Primary metabolism.Amino acid metabolism.Glutamine metabolism	Metabolism.Primary metabolism.Nucleobase, nucleoside, nucleotide, nucleic acid metabolism.Nucleotide metabolism.Purine metabolism	.	.	VVTU6956_at VVTU15457_at
VVTU15461_at	.	.	2,65	2,24	3,26	.	no hit	Unknown	.	.	.	VVTU15461_at
VVTU1547_s_at	.	1,5	1,93	-1,64	1,76	GSVIVT01009933001	Unknown protein	Unknown	.	.	.	VVTU1547_s_at
VVTU15479_at	.	-1,9	-2,18	-3,37	-3,79	GSVIVT01017210001	Phototropic-responsive NPH3	Signalling.Signalling pathway.Light signalling	.	.	.	VVTU15479_at
VVTU15480_s_at	.	.	-2,62	.	-3,19	GSVIVT01035031001	ACYL-ACTIVATING ENZYME 7	Metabolism.Primary metabolism.Lipid metabolism.Fatty acid metabolism	.	.	.	VVTU15480_s_at
VVTU15485_at	-2,03	-2,38	-2,04	-1,58	.	GSVIVT01037558001	NIMA-related kinase NEK6	Signalling.Signalling pathway.Protein kinase	.	.	.	VVTU6570_at VVTU15485_at VVTU22634_s_at
VVTU15489_at	.	.	2,16	.	3,1	.	ABC transporter g family pleiotropic drug resistance 12 PDR12	Transport overview.Macromolecule transport.Multidrug transport.Multidrug ABC transport	.	.	.	VVTU15489_at
VVTU1549_s_at	-1,54	.	-2	.	-2,14	GSVIVT01020157001	ARL1 (ARG1-LIKE 1)	Metabolism.Primary metabolism.Protein metabolism and modification.Protein folding.Chaperone-mediated protein folding.HSP-mediated protein folding.HSP-mediated protein folding co-chaperone	.	.	.	VVTU5772_at VVTU1549_s_at
VVTU15493_at	.	.	1,55	.	1,55	GSVIVT01025564001	serine/threonine Protein kinase BNK1	Signalling.Signalling pathway.Protein kinase	.	.	.	VVTU3545_at VVTU15493_at
VVTU155_at	-14,33	-42,85	-49,54	-14,07	-21,01	GSVIVT01007825001	transducin family protein / WD-40	Unknown	.	.	.	VVTU155_at
VVTU15500_at	.	1,86	2,62	.	2,83	GSVIVT01027515001	F-box family protein	Metabolism.Primary metabolism.Protein metabolism and modification.Proteolysis.Ubiquitin-mediated proteolysis	.	.	.	VVTU5981_at VVTU15500_at
VVTU15502_s_at	.	-1,61	-1,72	.	-1,62	GSVIVT01000716001	tryptophan synthase, alpha subunit	Metabolism.Primary metabolism.Amino acid metabolism.Amino acid biosynthesis	Metabolism.Primary metabolism.Amino acid metabolism.Aromatic amino acid metabolism.Tryptophan metabolism.Tryptophan biosynthesis	.	.	VVTU6928_at VVTU15502_s_at
VVTU15508_at	.	1,63	1,76	.	1,53	GSVIVT01021063001	no hit	Unknown	.	.	.	VVTU15508_at
VVTU15513_at	.	1,52	2,08	.	3,86	GSVIVT01028885001	MATE efflux family protein	Transport overview.Macromolecule transport.Multidrug transport	.	.	.	VVTU15513_at
VVTU15514_at	-1,56	-2,3	-3,04	.	-2,07	GSVIVT01034741001	ABC transporter G member 22	Transport overview.Macromolecule transport.Multidrug transport.Multidrug ABC transport	.	.	.	VVTU15514_at
VVTU15519_at	.	-2,75	-3,16	-1,59	-3,13	GSVIVT01003611001	phosphofructokinase	Metabolism.Primary metabolism.Carbohydrate metabolism.Glycolysis Gluconeogenesis	Metabolism.Primary metabolism.Carbohydrate metabolism.Monosaccharide metabolism.Fructose and mannose metabolism	.	.	VVTU15519_at
VVTU1552_at	.	2,05	2,18	1,67	2,29	GSVIVT01025158001	isovaleryl-CoA-dehydrogenase (IVD)	Metabolism.Primary metabolism.Amino acid metabolism.Amino acid catabolism	Metabolism.Primary metabolism.Amino acid metabolism.Valine, leucine, and isoleucine metabolism.Valine, leucine, and isoleucine catabolism	.	.	VVTU1552_at VVTU2468_at
VVTU15525_s_at	-1,79	-1,81	-1,74	1,57	.	GSVIVT01038567001	Epoxide hydrolase	Metabolism.Cellular metabolism.Epoxide hydrolase family	.	.	.	VVTU13461_at VVTU15525_s_at
VVTU15527_at	.	.	2,02	1,95	3,05	GSVIVT01010441001	mannosyl-oligosaccharide glucosidase	Metabolism.Primary metabolism.Carbohydrate metabolism.Oligosaccharide metabolism.N-Glycan metabolism.N-Glycan biosynthesis	.	.	.	VVTU15527_at VVTU65_at
VVTU1553_at	.	-3,39	-13,51	-1,73	-15,51	.	FERONIA receptor-like kinase	Signalling.Signalling pathway.Protein kinase	.	.	.	VVTU1553_at
VVTU15530_at	.	-1,67	-2,02	.	-1,52	GSVIVT01024087001	disease resistance protein (CC-NBS-LRR class)	Diverse functions.Gene family with diverse functions.NBS-LRR superfamily	Response to stimulus.Stress response.Biotic stress response	.	.	VVTU15530_at
VVTU15534_s_at	.	-1,59	-1,61	-1,99	-2,05	GSVIVT01013232001	Unknown protein	Unknown	.	.	.	VVTU15534_s_at
VVTU15535_at	.	1,95	2,48	1,62	4,23	.	no hit	Unknown	.	.	.	VVTU15535_at
VVTU1554_s_at	4,7	23	15,02	19,93	20,74	GSVIVT01036279001	Pathogenesis-related protein-4 (Chitinase )	Response to stimulus.Stress response	.	.	.	VVTU39233_s_at VVTU1554_s_at
VVTU15542_at	-1,81	-10,25	-18,96	-3,7	-12,06	GSVIVT01011594001	microtubule associated protein (MAP65-6)	Cellular process.Cellular component organization and biogenesis.Cytoskeleton organization and biogenesis.Microtubule organization and biogenesis.Microtubule-driven movement	.	.	.	VVTU15542_at
VVTU15545_at	.	1,81	2,32	2,3	2,83	GSVIVT01016969001	Poly(A) polymerase	Metabolism.Primary metabolism.Nucleobase, nucleoside, nucleotide, nucleic acid metabolism.Nucleic acid metabolism.RNA metabolism.RNA processing	.	.	.	VVTU7187_s_at VVTU15545_at VVTU18130_s_at
VVTU15548_at	-1,97	.	-2,57	-1,52	-1,67	GSVIVT01031467001	Zinc finger (C3HC4-type RING finger)	Regulation overview.Regulation of gene expression.Regulation of transcription.Transcription factor.Zinc finger C3HC4 family transcription factor	.	.	.	VVTU15548_at
VVTU15550_s_at	-4,55	17,98	3,54	5,66	5,19	GSVIVT01007582001	Pectate lyase	Cellular process.Cellular component organization and biogenesis.Cell wall organization and biogenesis.Cell wall metabolism.Cell wall catabolism.Pectin catabolism	.	.	.	VVTU15550_s_at
VVTU15558_at	.	2,47	.	2,48	.	.	S-receptor kinase	Signalling.Signalling pathway.Protein kinase	.	.	.	VVTU15558_at
VVTU1556_s_at	.	1,69	1,66	.	2,08	GSVIVT01017864001	Protein FBL4	Unknown	.	.	.	VVTU17107_x_at VVTU1556_s_at VVTU20100_s_at
VVTU15561_s_at	.	.	-1,87	.	-2,42	GSVIVT01004848001	Protein phosphatase 2C	Signalling.Signalling pathway.Protein phosphatase.PP2C	.	.	.	VVTU40346_at VVTU15561_s_at
VVTU15562_at	-2,12	-2,59	-4,43	-1,85	-2,02	GSVIVT01016691001	lipase GDSL 1	Unknown	.	.	.	VVTU15562_at VVTU29863_at
VVTU15563_s_at	-1,57	.	-1,71	.	-1,57	GSVIVT01023238001	NSL1 (NECROTIC SPOTTED LESIONS 1)	Cellular process.Cell growth and death.Cell death	.	.	.	VVTU15563_s_at
VVTU15564_at	.	.	-2,11	.	-1,6	GSVIVT01027445001	zinc transporter (ZAT)	Transport overview.Ion transport.Cation transport.Heavy metal ion transport.Zinc transport	.	.	.	VVTU15564_at VVTU5022_at
VVTU15569_at	.	.	1,68	1,83	2,58	GSVIVT01038343001	serine/threonine kinase BRLK	Signalling.Signalling pathway.Protein kinase	.	.	.	VVTU15569_at
VVTU1557_at	.	1,87	1,57	2,36	1,5	GSVIVT01025140001	Protein disulfide isomerase	Metabolism.Primary metabolism.Protein metabolism and modification.Protein folding.Disulfide bond rearrangement	.	.	.	VVTU1557_at
VVTU15571_s_at	.	.	-3,24	.	-3,29	.	C2 domain-containing protein	Unknown	.	.	.	VVTU15571_s_at
VVTU15588_at	1,68	.	.	1,96	.	GSVIVT01023136001	RNA recognition motif (RRM)-containing	Unknown	.	.	.	VVTU9688_at VVTU37336_at VVTU15588_at
VVTU15590_at	1,59	.	.	.	1,52	GSVIVT01024450001	shikimate kinase	Metabolism.Cellular metabolism.Shikimate metabolism	Metabolism.Primary metabolism.Amino acid metabolism.Amino acid biosynthesis	Metabolism.Primary metabolism.Amino acid metabolism.Aromatic amino acid metabolism.Aromatic amino acid biosynthesis	.	VVTU15590_at
VVTU15593_at	.	.	-1,65	.	-1,79	GSVIVT01007604001	rhodanese domain-containing protein	Unknown	.	.	.	VVTU15593_at
VVTU156_at	-1,64	-1,89	-1,87	-1,57	.	.	no hit	Unknown	.	.	.	VVTU156_at
VVTU1560_at	.	.	2,11	.	2,09	GSVIVT01035143001	PP1/PP2A phosphatases pleiotropic regulator PRL1	Signalling.Signalling pathway	.	.	.	VVTU1560_at VVTU21340_s_at
VVTU15601_at	.	.	-2,3	-1,62	-2,61	GSVIVT01032532001	SAG101 (SENESCENCE-ASSOCIATED GENE 101)	Metabolism.Primary metabolism.Lipid metabolism.Glycerolipid metabolism.Glycerolipid catabolism	.	.	.	VVTU15601_at VVTU25721_x_at
VVTU15603_at	.	-1,99	.	-5,19	.	GSVIVT01015346001	Unknown protein	Unknown	.	.	.	VVTU15603_at
VVTU15604_at	.	-1,86	-1,88	-2,11	-1,69	.	Unknown protein	Unknown	.	.	.	VVTU15604_at VVTU37201_at
VVTU15607_s_at	.	1,94	.	1,54	.	GSVIVT01009453001	WUSCHEL homeobox 4	Regulation overview.Regulation of gene expression.Regulation of transcription.Transcription factor.Homeobox domain family transcription factor	.	.	.	VVTU15607_s_at VVTU13263_at
VVTU15608_at	1,81	1,57	2,82	.	2,98	GSVIVT01020781001	heat shock transcription factor A4A	Regulation overview.Regulation of gene expression.Regulation of transcription.Transcription factor.HSF family transcription factor	Response to stimulus.Stress response.Abiotic stress response.Temperature stress response	.	.	VVTU15608_at VVTU33015_at
VVTU15617_at	.	.	-1,51	-1,63	.	.	FERONIA receptor-like kinase	Signalling.Signalling pathway.Protein kinase	.	.	.	VVTU15617_at
VVTU1562_at	.	.	1,53	.	1,78	GSVIVT01003418001	Ribosomal protein S6 (RPS6B) 40S	Metabolism.Primary metabolism.Protein metabolism and modification.Translation	.	.	.	VVTU1562_at VVTU32404_at
VVTU15622_s_at	.	2,59	2,04	.	1,53	GSVIVT01011124001	Unknown protein	Unknown	.	.	.	VVTU15622_s_at
VVTU15626_s_at	.	-2,24	-2,66	.	-1,66	GSVIVT01017749001	SRC2/SRC2 (SOYBEAN GENE REGULATED BY COLD-2)	Signalling.Signalling pathway.Protein kinase	.	.	.	VVTU15626_s_at
VVTU15628_s_at	.	.	22,61	2,83	17,01	.	Stilbene synthase 3	Metabolism.Cellular metabolism.Phytoalexin metabolism.Phytoalexin biosynthesis	Metabolism.Secondary metabolism.Phenylpropanoid metabolism.Stilbenoid metabolism.Stilbenoid biosynthesis	.	.	VVTU15628_s_at VVTU34554_s_at
VVTU1563_at	2,46	5,1	9,8	4,56	3,48	GSVIVT01024875001	protein phosphatase 2C DBP	Regulation overview.Regulation of gene expression.Regulation of transcription.Transcription factor.DBP family transcription factor	.	.	.	VVTU8989_at VVTU1563_at
VVTU15630_at	-6,62	-6,73	-12,3	-2,96	-2,23	GSVIVT01021720001	S-2-hydroxy-acid oxidase, peroxisomal	Metabolism.Primary metabolism.Generation of metabolite precursors and energy.Glyoxylate and dicarboxylate metabolism	.	.	.	VVTU15630_at
VVTU15632_at	-3,43	-9,45	-19,03	-3,82	-7,37	GSVIVT01020210001	Zinc finger (C3HC4-type RING finger)	Regulation overview.Regulation of gene expression.Regulation of transcription.Transcription factor.Zinc finger C3HC4 family transcription factor	.	.	.	VVTU15632_at
VVTU15639_s_at	.	-5,28	-8,46	-3,2	-9,09	GSVIVT01022030001	Sugar transporter ERD6-like 3	Transport overview.Macromolecule transport.Carbohydrate transport.Sugar transport	.	.	.	VVTU15639_s_at
VVTU15640_at	.	.	1,59	.	1,68	GSVIVT01026059001	Proton-dependent oligopeptide transport (POT) family protein	Transport overview.Macromolecule transport.Oligopeptide transport	.	.	.	VVTU15640_at
VVTU15642_at	2,3	2,75	1,6	1,51	2,1	GSVIVT01015538001	SPX2 (SYG1/Pho81/XPR1) domain-containing protein SPX2	Unknown	.	.	.	VVTU15642_at
VVTU15646_at	-3,96	-39,87	-43,97	-26,01	-93,2	GSVIVT01000469001	anthocyanin 5-aromatic acyltransferase	Metabolism.Secondary metabolism.Phenylpropanoid metabolism.Flavonoid metabolism.Flavonoid biosynthesis.Anthocyanin biosynthesis	.	.	.	VVTU15646_at
VVTU15648_s_at	.	-1,82	-2,3	.	-2,4	GSVIVT01002939001	Abhydrolase domain-containing protein	Unknown	.	.	.	VVTU15648_s_at
VVTU15649_at	.	.	-1,61	.	1,93	GSVIVT01003868001	BRI1 (BRASSINOSTEROID INSENSITIVE 1)	Signalling.Hormone signalling.Brassinosteroid signalling.Brassinosteroid-mediated signalling pathway	.	.	.	VVTU15649_at
VVTU1565_at	.	2,76	2,73	2,54	2,42	.	EMB1793	Development.Reproductive development.Embryo development	.	.	.	VVTU1565_at
VVTU15652_at	.	1,63	1,98	.	1,82	GSVIVT01030627001	EXS family protein / ERD1/XPR1/SYG1	Unknown	.	.	.	VVTU15652_at
VVTU15656_at	-2,19	-12,5	-14,14	.	-6,02	GSVIVT01018910001	S-adenosyl-L-methionine:salicylic acid carboxyl methyltransferase	Metabolism.Secondary metabolism.Aromatic compound metabolism	.	.	.	VVTU15656_at
VVTU15658_s_at	.	.	-2,83	.	-3,8	GSVIVT01035004001	universal stress protein (USP) family protein	Response to stimulus.Stress response	.	.	.	VVTU19966_s_at VVTU15658_s_at VVTU19410_s_at VVTU16421_s_at
VVTU15661_at	-2,77	-12,02	-11,31	-8,69	-14,96	GSVIVT01008921001	Auxin-independent growth promoter	Unknown	.	.	.	VVTU15661_at
VVTU15665_at	2,16	.	-2,23	-1,66	-2,05	GSVIVT01032803001	omega-3 fatty acid desaturase, chloroplast, temperature-sensitive (FAD8)	Metabolism.Primary metabolism.Lipid metabolism.Fatty acid metabolism.Fatty acid biosynthesis.Unsaturated fatty acid biosynthesis	.	.	.	VVTU15665_at
VVTU15667_s_at	.	-2,44	-10,75	.	-5,6	GSVIVT01023343001	ferredoxin, chloroplast (PETF)	Metabolism.Primary metabolism.Generation of metabolite precursors and energy.Electron transport	Metabolism.Primary metabolism.Generation of metabolite precursors and energy.Photosynthesis.Photosynthetic-chain phosphorylation	.	.	VVTU15667_x_at VVTU28006_x_at VVTU15667_s_at VVTU18168_s_at VVTU31880_x_at
VVTU15667_x_at	.	-1,56	-4,63	.	-4,25	GSVIVT01023343001	ferredoxin, chloroplast (PETF)	Metabolism.Primary metabolism.Generation of metabolite precursors and energy.Electron transport	Metabolism.Primary metabolism.Generation of metabolite precursors and energy.Photosynthesis.Photosynthetic-chain phosphorylation	.	.	VVTU15667_x_at VVTU28006_x_at VVTU15667_s_at VVTU18168_s_at VVTU31880_x_at
VVTU1567_at	.	2,15	3,06	.	2,92	GSVIVT01009288001	Unknown protein	Unknown	.	.	.	VVTU1567_at
VVTU15670_at	.	-2,94	-4,85	-2,87	-6,04	.	S-receptor kinase	Signalling.Signalling pathway.Protein kinase	.	.	.	VVTU25634_at VVTU15670_at VVTU24728_at
VVTU15672_at	.	.	4,19	-3,25	2,46	.	Unknown protein	Unknown	.	.	.	VVTU15672_at
VVTU15676_s_at	-1,77	.	.	.	-1,51	GSVIVT01007867001	3-phosphoserine phosphatase, chloroplast precursor	Metabolism.Primary metabolism.Amino acid metabolism.Amino acid biosynthesis	Metabolism.Primary metabolism.Amino acid metabolism.Serine metabolism.Serine biosynthesis	.	.	VVTU15676_s_at
VVTU1568_at	.	-1,53	-2,6	-2,58	-3,08	GSVIVT01028232001	Unknown protein	Unknown	.	.	.	VVTU1568_at
VVTU15686_at	.	-3,64	-11,36	-2,28	-12,51	GSVIVT01002627001	Alpha-1,4-glycosyltransferase	Unknown	.	.	.	VVTU15686_at
VVTU15695_at	.	1,9	4,54	1,93	3,1	GSVIVT01025827001	ZIFL2 (ZINC INDUCED FACILITATOR-LIKE 2)	Transport overview	.	.	.	VVTU15695_at
VVTU15701_at	.	.	1,56	.	1,8	GSVIVT01010048001	cytoplasm protein	Unknown	.	.	.	VVTU15701_at
VVTU15713_s_at	.	.	-1,68	.	-2,27	GSVIVT01037993001	leucine-rich repeat family	Diverse functions.Gene family with diverse functions.NBS-LRR superfamily	.	.	.	VVTU15713_s_at
VVTU15716_at	.	.	1,81	.	1,69	GSVIVT01016291001	para-aminobenzoate (PABA) synthase	Metabolism.Primary metabolism.Coenzyme and prosthetic group metabolism.Folate metabolism.Folate biosynthesis	.	.	.	VVTU15716_at
VVTU15717_at	-1,58	.	.	-1,5	.	GSVIVT01031295001	Glucose-6-phosphate dehydrogenase	Metabolism.Primary metabolism.Carbohydrate metabolism.Monosaccharide metabolism	.	.	.	VVTU15717_at
VVTU15718_s_at	2,23	39,05	40,75	16,91	42,94	GSVIVT01013182001	NAC domain-containing protein 71	Regulation overview.Regulation of gene expression.Regulation of transcription.Transcription factor.NAC family transcription factor	.	.	.	VVTU15718_s_at
VVTU15719_at	.	.	2,63	1,81	4,14	GSVIVT01022462001	Regulator of chromosome condensation (RCC1)	Signalling.Signalling pathway.G-protein signalling pathway.RCC1 superfamily protein	.	.	.	VVTU9779_at VVTU15719_at
VVTU1572_at	2,11	2,44	2,05	2,58	2,03	GSVIVT01010486001	DnaJ homolog, subfamily A, member 3	Metabolism.Primary metabolism.Protein metabolism and modification.Protein folding.Chaperone-mediated protein folding.HSP-mediated protein folding.HSP-mediated protein folding co-chaperone	.	.	.	VVTU1572_at
VVTU15723_s_at	.	.	1,61	1,59	1,78	GSVIVT01034906001	ABC transporter F member 6	Transport overview.Macromolecule transport.Multidrug transport.Multidrug ABC transport	.	.	.	VVTU15723_s_at
VVTU15725_at	.	.	1,64	.	1,64	GSVIVT01033551001	U4/U6 small nuclear ribonucleoprotein PRP4	Metabolism.Primary metabolism.Protein metabolism and modification.Protein folding	.	.	.	VVTU15725_at
VVTU15738_at	.	.	1,82	.	1,75	GSVIVT01015158001	Unknown protein	Unknown	.	.	.	VVTU15738_at
VVTU15740_at	.	2,71	3,86	1,86	5,04	GSVIVT01007863001	exocyst subunit EXO70 E2	Cellular process.Cellular transport.Protein trafficking.Vesicle-mediated trafficking	.	.	.	VVTU15740_at
VVTU15748_at	.	.	1,7	.	1,71	GSVIVT01000215001	MRG	Cellular process.Cellular component organization and biogenesis.Chromosome organization and biogenesis.Chromatin assembly	.	.	.	VVTU15748_at
VVTU15755_s_at	.	.	-2,62	.	-1,87	GSVIVT01030813001	protein kinase beta-1 subunit 5'-AMP-activated	Signalling.Signalling pathway.Protein kinase	.	.	.	VVTU15755_s_at VVTU29349_at
VVTU15757_at	.	2,46	3,65	.	3,3	GSVIVT01025476001	Unknown protein	Unknown	.	.	.	VVTU15757_at
VVTU1576_at	.	-2,29	-3,49	-2,92	-4,02	.	no hit	Unknown	.	.	.	VVTU1576_at
VVTU15760_at	.	.	-1,53	1,57	.	GSVIVT01016650001	phytoene desaturase	Metabolism.Secondary metabolism.Terpenoid metabolism.Tetraterpenoid metabolism.Tetraterpenoid biosynthesis.Carotenoid biosynthesis	.	.	.	VVTU15760_at VVTU1671_at
VVTU15761_at	.	-1,61	.	.	2,04	GSVIVT01032802001	Transducin protein	Unknown	.	.	.	VVTU2041_at VVTU15761_at
VVTU15767_s_at	.	.	1,68	.	2,06	GSVIVT01003150001	Cinnamyl alcohol dehydrogenase	Metabolism.Secondary metabolism.Phenylpropanoid metabolism.Phenylpropanoid biosynthesis	.	.	.	VVTU33563_s_at VVTU7571_s_at VVTU15767_s_at VVTU27826_x_at
VVTU15768_at	.	-16,22	-10,68	-9,68	-14,68	GSVIVT01015859001	anthocyanidin 3-O-glucosyltransferase	Metabolism.Secondary metabolism.Phenylpropanoid metabolism.Flavonoid metabolism.Flavonoid biosynthesis.Anthocyanin biosynthesis.Anthocyanin-glycoside biosynthesis	.	.	.	VVTU15768_at
VVTU15769_at	.	-1,68	-2,78	.	-2,61	GSVIVT01009269001	no hit	Unknown	.	.	.	VVTU15769_at
VVTU1577_at	.	12,16	16,15	7,27	14,06	GSVIVT01008576001	HVA22E (HVA22-LIKE PROTEIN E)	Signalling.Hormone signalling.ABA signalling.ABA-mediated signalling pathway	.	.	.	VVTU1577_at
VVTU15772_at	.	.	1,68	.	1,67	GSVIVT01015212001	proteasome protein	Metabolism.Primary metabolism.Protein metabolism and modification.Proteolysis.Peptidase-mediated proteolysis.Subtilase-mediated proteolysis	.	.	.	VVTU15772_at
VVTU15777_s_at	.	-1,93	-2,53	.	-3,61	GSVIVT01014428001	fiber protein	Unknown	.	.	.	VVTU3819_at VVTU15777_s_at
VVTU15780_at	.	-6,66	-20,26	-3,89	-22,44	GSVIVT01009671001	CYP72A1	Metabolism.Cellular metabolism.Oxidation reduction.Cytochrome P450 oxidoreductase	.	.	.	VVTU15780_at
VVTU15783_at	.	.	2,05	.	2,48	.	Retrotransposon protein, unclassified	Xenoprotein.Protein from transposable element	.	.	.	VVTU15783_at
VVTU15786_at	-1,75	.	2,38	.	1,57	GSVIVT01010619001	BCL2 binding anthogene	Cellular process.Cell growth and death.Cell death	.	.	.	VVTU15786_at VVTU14133_at VVTU13237_at
VVTU15788_at	2,13	-2,3	-1,51	.	-1,74	GSVIVT01008760001	monooxygenase (MO2)	Unknown	.	.	.	VVTU15788_at
VVTU15789_at	.	.	1,57	.	2,86	GSVIVT01025049001	copper chaperone	Metabolism.Primary metabolism.Protein metabolism and modification.Protein folding.Chaperone-mediated protein folding	.	.	.	VVTU15789_at
VVTU15798_s_at	.	-1,71	-1,53	-1,57	-2,1	.	TCP family transcription factor TCP20	Regulation overview.Regulation of gene expression.Regulation of transcription.Transcription factor.TCP family transcription factor	.	.	.	VVTU15798_s_at
VVTU15799_at	.	3,6	2,91	2,73	3,24	GSVIVT01025008001	Unknown protein	Unknown	.	.	.	VVTU15799_at
VVTU1580_at	.	-1,51	3,48	-1,63	5,29	GSVIVT01038647001	harpin-induced protein	Response to stimulus.Stress response.Biotic stress response.Virus stress response	.	.	.	VVTU1580_at
VVTU15801_at	2,17	8,41	6,92	2,3	3,17	GSVIVT01021240001	NIK3 (NSP-INTERACTING KINASE 3)	Signalling.Signalling pathway.Protein kinase	.	.	.	VVTU15801_at
VVTU15811_at	.	.	1,75	.	2,07	GSVIVT01016732001	Triacylglycerol lipase	Metabolism.Primary metabolism.Lipid metabolism.Glycerolipid metabolism.Glycerolipid catabolism	.	.	.	VVTU15811_at
VVTU15812_s_at	-2,03	-3,59	-3,43	-1,88	-2,18	GSVIVT01000003001	Unknown protein	Unknown	.	.	.	VVTU15812_s_at
VVTU15818_at	.	-2,04	-2,38	-1,82	-2,09	GSVIVT01028062001	kinesin motor protein	Cellular process.Cellular component organization and biogenesis.Cytoskeleton organization and biogenesis.Microtubule organization and biogenesis.Microtubule-driven movement	.	.	.	VVTU15818_at
VVTU1582_at	.	.	-1,81	-3,51	.	GSVIVT01023873001	Phosphate-induced protein 1	Unknown	.	.	.	VVTU1582_at
VVTU15824_at	.	.	1,65	.	1,9	GSVIVT01029087001	DNA primase large subunit	Metabolism.Primary metabolism.Nucleobase, nucleoside, nucleotide, nucleic acid metabolism.Nucleic acid metabolism.DNA metabolism.DNA replication	.	.	.	VVTU15824_at
VVTU15830_s_at	.	2,37	2,12	4,22	2,97	GSVIVT01001863001	beta-amylase	Metabolism.Primary metabolism.Carbohydrate metabolism.Polysaccharide metabolism.Starch and sucrose metabolism.Starch biosynthesis catabolism.Starch catabolism	.	.	.	VVTU1222_at VVTU15830_s_at VVTU18587_s_at
VVTU15831_at	2,07	2,28	2,04	1,79	1,5	GSVIVT01036604001	ACI112	Unknown	.	.	.	VVTU3814_at VVTU15831_at
VVTU15835_s_at	.	-1,63	-1,78	.	-1,67	GSVIVT01032709001	SOS2 (SALT OVERLY SENSITIVE 2)	Signalling.Signalling pathway.Protein kinase	Signalling.Signalling pathway.Stress response signalling.Salt stress response signalling	.	.	VVTU15835_s_at VVTU5088_at
VVTU1584_s_at	.	1,73	2,27	.	2,29	GSVIVT01017744001	unknown	Unknown	.	.	.	VVTU1584_s_at
VVTU15842_s_at	.	1,59	.	1,64	.	GSVIVT01021052001	4F5 protein	Unknown	.	.	.	VVTU15842_s_at
VVTU15843_at	.	.	1,64	.	2,25	GSVIVT01004251001	unknown	Unknown	.	.	.	VVTU15843_at
VVTU15848_s_at	.	.	-1,58	.	-2,16	GSVIVT01033434001	sphingosine-1-phosphate phosphatase	Metabolism.Primary metabolism.Lipid metabolism.Sphingolipid metabolism	.	.	.	VVTU15848_s_at VVTU13619_at
VVTU15854_at	.	.	2,05	1,66	2,3	GSVIVT01032424001	proline-rich family protein	Unknown	.	.	.	VVTU15854_at VVTU7658_s_at
VVTU1586_at	.	1,52	1,63	1,86	1,77	GSVIVT01033994001	proteasome 26S regulatory subunit (RPN8)	Metabolism.Primary metabolism.Protein metabolism and modification.Proteolysis.Ubiquitin-mediated proteolysis	.	.	.	VVTU1586_s_at VVTU1586_at
VVTU15861_s_at	.	.	1,85	.	2,36	GSVIVT01025999001	Protein translocon component Tic40, Chloroplast	Transport overview.Macromolecule transport.Protein transport	Transport overview.Plastid membrane transport.Plastid membrane protein transport	.	.	VVTU15861_s_at VVTU3817_s_at
VVTU15863_at	-2,04	-3,13	-4,99	-2,45	-3,99	GSVIVT01017784001	ranGAP1 interacting protein	Unknown	.	.	.	VVTU15863_at
VVTU15866_at	-1,6	-1,65	.	.	-1,52	GSVIVT01020254001	eIF4-gamma/eIF5/eIF2-epsilon domain-containing protein	Metabolism.Primary metabolism.Protein metabolism and modification.Translation	.	.	.	VVTU15866_at
VVTU1587_at	.	-1,9	-3,14	.	-2,49	GSVIVT01013166001	Unknown protein	Unknown	.	.	.	VVTU1587_at
VVTU15877_at	.	-1,62	.	-2,05	-1,6	.	no hit	Unknown	.	.	.	VVTU15877_at
VVTU1588_at	.	.	1,62	.	1,99	GSVIVT01038085001	ethylene receptor 1 (ETR1)	Signalling.Hormone signalling.Ethylene signalling.Ethylene-mediated signalling pathway	.	.	.	VVTU1588_at
VVTU15880_at	.	-1,88	-1,89	.	-1,56	GSVIVT01027084001	DEAD box RNA helicase (RH26)	Metabolism.Primary metabolism.Nucleobase, nucleoside, nucleotide, nucleic acid metabolism.Nucleic acid metabolism.RNA metabolism	.	.	.	VVTU15880_at VVTU2037_at
VVTU15886_at	-3,14	-5,27	-5,05	-4,45	-5,77	.	DREB sub A-4 of ERF/AP2 transcription factor	Regulation overview.Regulation of gene expression.Regulation of transcription.Transcription factor.AP2 family transcription factor.DREB subfamily transcription factor	.	.	.	VVTU15886_at
VVTU15889_at	-1,98	-3,91	-3,38	-2,34	-2,79	GSVIVT01008851001	delta-aminolevulinic acid dehydratase, chloroplast precursor	Metabolism.Primary metabolism.Cofactor metabolism.Tetrapyrrole metabolism	.	.	.	VVTU15889_at VVTU9121_s_at
VVTU15892_at	1,67	2,31	1,85	2,2	2,29	GSVIVT01012114001	KUP11 (K+ uptake permease 11)	Transport overview.Ion transport.Cation transport.Potassium transport	.	.	.	VVTU15892_at VVTU7596_at
VVTU15904_at	1,92	-2,1	-3,13	.	-5,74	GSVIVT01029901001	MATE efflux family protein	Transport overview.Macromolecule transport.Multidrug transport	.	.	.	VVTU15904_at
VVTU15906_at	-1,57	-2,48	-3,96	-1,96	-1,98	.	Unknown protein	Unknown	.	.	.	VVTU15906_at
VVTU15909_s_at	.	5,27	15,51	14,74	16,87	GSVIVT01033590001	embryo-abundant protein	Unknown	.	.	.	VVTU13949_at VVTU15909_s_at
VVTU15910_s_at	-2,86	-3,45	-2,84	-2,07	-2,76	GSVIVT01029059001	no hit	Unknown	.	.	.	VVTU15910_s_at
VVTU15919_at	.	1,56	-1,83	2,57	-1,75	GSVIVT01018029001	calmodulin-binding region IQD19	Signalling.Signalling pathway.Calcium sensors and signalling	.	.	.	VVTU15919_at
VVTU15921_at	.	.	-2,13	.	-2,53	GSVIVT01013421001	Inorganic phosphate transporter	Transport overview.Ion transport.Anion transport.Phosphate transport	.	.	.	VVTU15921_at VVTU40753_s_at VVTU19647_at
VVTU15926_at	.	.	-1,53	-1,55	.	GSVIVT01019600001	RWP-RK domain-containing protein	Regulation overview.Regulation of gene expression.Regulation of transcription.Transcription factor.RWP-RK family transcription factor	.	.	.	VVTU15926_at
VVTU1593_s_at	.	1,59	2,06	2,38	2,09	GSVIVT01034483001	DnaJ homolog, subfamily C, member 8	Metabolism.Primary metabolism.Protein metabolism and modification.Protein folding.Chaperone-mediated protein folding.HSP-mediated protein folding.HSP-mediated protein folding co-chaperone	.	.	.	VVTU1593_s_at
VVTU15931_at	.	.	2,11	1,63	1,93	GSVIVT01008206001	TGH (TOUGH)	Metabolism.Primary metabolism.Nucleobase, nucleoside, nucleotide, nucleic acid metabolism.Nucleic acid metabolism	.	.	.	VVTU15931_at
VVTU15932_at	.	.	1,81	.	2	GSVIVT01035645001	Tocopherol cyclase	Metabolism.Secondary metabolism.Terpenoid metabolism.Terpenoid biosynthesis.Terpenoid-quinone biosynthesis	.	.	.	VVTU15932_at VVTU22626_s_at
VVTU15936_at	.	.	1,92	1,69	2,25	GSVIVT01000658001	translation initiation factor eIF-2B beta subunit	Metabolism.Primary metabolism.Protein metabolism and modification.Translation.Translational initiation	.	.	.	VVTU15936_at VVTU9651_at
VVTU15938_s_at	.	1,79	2,5	.	1,83	GSVIVT01030946001	2-hydroxyacyl-CoA lyase 1	Cellular process.Cellular transport	.	.	.	VVTU4858_at VVTU15938_s_at
VVTU15939_at	.	.	-1,57	.	-1,61	.	no hit	Unknown	.	.	.	VVTU15939_at
VVTU15943_s_at	.	.	1,64	.	1,64	GSVIVT01036653001	Unknown protein	Unknown	.	.	.	VVTU15943_s_at
VVTU15948_s_at	1,85	-3,78	.	2,83	.	GSVIVT01012712001	5'-adenylylsulfate reductase (APR1)	Metabolism.Cellular metabolism.Sulfur metabolism.Sulfate assimilation	.	.	.	VVTU15948_s_at
VVTU15949_at	-2,34	-7,22	-11,48	-3,74	-12,4	GSVIVT01012540001	Glutamine amidotransferase class-I	Metabolism.Primary metabolism.Coenzyme and prosthetic group metabolism.Pyridoxine metabolism	.	.	.	VVTU15949_at
VVTU15951_at	.	1,51	2,27	.	4,61	GSVIVT01016422001	Glucosyltransferase-2	Metabolism.Primary metabolism.Carbohydrate metabolism.Glycosyl transference	.	.	.	VVTU15951_at
VVTU15952_at	.	-1,85	.	-1,7	.	GSVIVT01007877001	flavonoid 3'-hydroxylase [Vitis vinifera]	Metabolism.Secondary metabolism.Phenylpropanoid metabolism.Flavonoid metabolism.Flavonoid biosynthesis	.	.	.	VVTU15952_at VVTU35725_s_at
VVTU15954_s_at	-1,69	-2,27	-2,33	.	-2,5	GSVIVT01027456001	myb CCA1 (CIRCADIAN CLOCK ASSOCIATED 1)	Regulation overview.Regulation of gene expression.Regulation of transcription.Transcription factor.MYB family transcription factor	Signalling.Signalling pathway.Circadian clock signalling	.	.	VVTU16957_x_at VVTU15954_s_at VVTU31715_s_at VVTU3515_s_at
VVTU15957_s_at	.	-3,19	-5,15	-1,57	-4,57	GSVIVT01038051001	Glutathione S-transferase 25 GSTU25	Metabolism.Primary metabolism.Coenzyme and prosthetic group metabolism.Glutathione metabolism	Response to stimulus.Stress response.Abiotic stress response.Oxidative stress response	.	.	VVTU15957_s_at
VVTU1596_at	-1,99	-2,31	-10,92	-1,89	-6,3	GSVIVT01013435001	3-hydroxy-3-methylglutaryl-coenzyme A reductase 3	Metabolism.Secondary metabolism.Terpenoid metabolism.Terpenoid biosynthesis.Mevalonate biosynthesis	.	.	.	VVTU6623_at VVTU1596_at VVTU22580_at
VVTU15961_s_at	.	-2,15	-1,89	-1,73	-1,97	GSVIVT01014549001	Unknown protein	Unknown	.	.	.	VVTU15961_s_at VVTU12111_s_at
VVTU15962_at	.	-1,75	.	-1,76	.	.	Armadillo/beta-catenin repeat	Unknown	.	.	.	VVTU15962_at
VVTU15968_s_at	.	20,12	20,96	24,52	27,46	GSVIVT01027774001	no hit	Unknown	.	.	.	VVTU21757_x_at VVTU38148_x_at VVTU42_x_at VVTU21493_x_at VVTU16453_x_at VVTU12246_s_at VVTU9556_s_at VVTU15120_s_at VVTU16634_s_at VVTU1992_s_at VVTU21448_s_at VVTU21493_s_at VVTU22695_s_at VVTU22718_s_at VVTU26560_s_at VVTU27173_s_at VVTU27205_x_at VVTU2
VVTU15969_at	.	2,76	.	3,68	2,71	.	pectinesterase PME3	Cellular process.Cellular component organization and biogenesis.Cell wall organization and biogenesis.Cell wall metabolism.Cell wall modification.Pectin modification	.	.	.	VVTU15969_at
VVTU1597_s_at	.	1,85	2,65	1,97	3,02	.	no hit	Unknown	.	.	.	VVTU1597_s_at
VVTU15973_s_at	.	.	-1,82	2,19	.	GSVIVT01023990001	no hit	Unknown	.	.	.	VVTU15973_s_at VVTU40294_s_at
VVTU1598_at	-11,72	-37,91	-42,7	-26,71	-68,69	GSVIVT01011840001	Zinc finger (C3HC4-type RING finger)	Regulation overview.Regulation of gene expression.Regulation of transcription.Transcription factor.Zinc finger C3HC4 family transcription factor	.	.	.	VVTU1598_at
VVTU15983_at	.	-1,6	.	.	2,45	.	no hit	Unknown	.	.	.	VVTU15983_at
VVTU15986_at	-1,65	-5,03	-12,1	-4,87	-9,31	GSVIVT01035669001	Membrane protein	Unknown	.	.	.	VVTU15986_at VVTU9679_at
VVTU15987_s_at	.	.	-1,58	.	-2,13	GSVIVT01036513001	Amino acid permease	Transport overview.Macromolecule transport.Amino acid transport	.	.	.	VVTU15987_s_at VVTU7368_at
VVTU1599_s_at	.	3,38	70,6	2,05	82,14	GSVIVT01033020001	UPF0497 family	Unknown	.	.	.	VVTU1599_s_at VVTU35240_at
VVTU15990_at	.	.	-1,64	.	-1,55	GSVIVT01019640001	Unknown protein	Unknown	.	.	.	VVTU15990_at VVTU20426_at
VVTU15993_at	.	-2,73	-1,76	-1,76	-1,74	GSVIVT01023113001	Leucine-rich repeat family protein	Diverse functions.Gene family with diverse functions.NBS-LRR superfamily	.	.	.	VVTU15993_at
VVTU1600_at	.	.	-1,89	.	-1,55	GSVIVT01027523001	xyloglucan endotransglucosylase/hydrolase XTH19	Cellular process.Cellular component organization and biogenesis.Cell wall organization and biogenesis.Cell wall metabolism.Cell wall modification.Xyloglucan modification	.	.	.	VVTU1600_at
VVTU16005_at	-1,64	.	-2,51	-1,56	-3,13	GSVIVT01035729001	syntaxin 5	Cellular process.Cellular transport.Protein trafficking	.	.	.	VVTU34744_s_at VVTU16005_at
VVTU16008_at	.	.	2,02	.	2,68	GSVIVT01037687001	SWAP (Suppressor-of-White-APricot)	Metabolism.Primary metabolism.Nucleobase, nucleoside, nucleotide, nucleic acid metabolism.Nucleic acid metabolism.RNA metabolism.RNA processing.mRNA processing.mRNA splicing	.	.	.	VVTU7339_at VVTU16008_at
VVTU16009_s_at	.	-10,7	-4,37	-2,77	-6,63	.	no hit	Unknown	.	.	.	VVTU16009_s_at
VVTU16011_at	.	2,43	4,29	3,34	2,63	.	Unknown protein	Unknown	.	.	.	VVTU40704_at VVTU16011_at
VVTU16012_at	.	.	1,7	.	1,7	GSVIVT01004096001	RabGAP/TBC domain-containing protein	Signalling.Signalling pathway.G-protein signalling pathway.RAB-GTPase regulation	.	.	.	VVTU16012_at
VVTU16014_at	.	.	1,89	.	2,17	GSVIVT01033051001	GYF domain-containing protein	Unknown	.	.	.	VVTU16014_at
VVTU16016_s_at	.	.	-7,22	.	-5,28	GSVIVT01014457001	cytochrome B6-F complex iron-sulfur subunit, PETC	Metabolism.Primary metabolism.Generation of metabolite precursors and energy.Electron transport	Metabolism.Primary metabolism.Generation of metabolite precursors and energy.Photosynthesis.Photosynthetic-chain phosphorylation	.	.	VVTU16016_x_at VVTU12087_s_at VVTU16016_s_at VVTU12087_x_at
VVTU16017_at	.	2,5	1,57	.	1,51	GSVIVT01032731001	Heavy-metal-associated domain-containing protein	Unknown	.	.	.	VVTU16017_at VVTU14277_s_at
VVTU16026_at	.	.	-1,77	-2,28	.	GSVIVT01009292001	basic helix-loop-helix (bHLH) family	Regulation overview.Regulation of gene expression.Regulation of transcription.Transcription factor.bHLH family transcription factor	.	.	.	VVTU16026_at VVTU7770_at
VVTU16029_at	.	-5,58	-7,02	-2,28	-8,08	GSVIVT01023105001	FERRIC REDUCTION OXIDASE 7 FRO7	Metabolism.Cellular metabolism.Iron metabolism.Iron assimilation	.	.	.	VVTU40848_s_at VVTU16029_at
VVTU1603_at	-1,58	-2,72	-3,75	-2,3	-4,04	GSVIVT01034001001	MYB DIVARICATA	Development	Regulation overview.Regulation of gene expression.Regulation of transcription.Transcription factor.MYB family transcription factor	.	.	VVTU1603_at
VVTU16033_at	.	-2,08	-2,32	-1,7	-2,53	GSVIVT01018924001	GTP-binding protein era	Signalling.Signalling pathway.G-protein signalling pathway	.	.	.	VVTU16033_at
VVTU16039_s_at	.	.	-2,2	.	-1,66	GSVIVT01009085001	Unknown protein	Unknown	.	.	.	VVTU16039_s_at
VVTU16041_at	-1,79	-2,38	-2,1	-1,82	-2,12	GSVIVT01013407001	Zinc finger (DHHC type)	Regulation overview.Regulation of gene expression.Regulation of transcription.Transcription factor.Zinc finger DHHC family transcription factor	.	.	.	VVTU16041_at
VVTU16053_at	.	.	1,63	.	1,67	GSVIVT01009774001	proteasome 26S AAA-ATPase subunit (RPT4)	Metabolism.Primary metabolism.Protein metabolism and modification.Proteolysis.Ubiquitin-mediated proteolysis	.	.	.	VVTU9709_at VVTU16053_at
VVTU16057_at	.	9,26	10,63	5,74	7,16	GSVIVT01009616001	Allene oxide synthase	Metabolism.Primary metabolism.Lipid metabolism.Fatty acid metabolism.Oxylipin biosynthesis	Signalling.Hormone signalling.Jasmonate signalling.Jasmonate metabolism	.	.	VVTU16057_at
VVTU1606_x_at	.	.	-2,19	.	-2,5	GSVIVT01024454001	no hit	Unknown	.	.	.	VVTU1606_x_at VVTU28522_s_at
VVTU16060_at	.	2,01	3,4	.	2,24	GSVIVT01002513001	S-locus lectin protein kinase	Signalling.Signalling pathway.Protein kinase	.	.	.	VVTU16060_at
VVTU16062_at	.	3,71	3,72	1,51	4,56	.	Zinc finger (C3HC4-type RING finger)	Regulation overview.Regulation of gene expression.Regulation of transcription.Transcription factor.Zinc finger C3HC4 family transcription factor	.	.	.	VVTU16062_at VVTU7783_at
VVTU16066_at	.	.	2,07	.	2,37	GSVIVT01015324001	Unknown protein	Unknown	.	.	.	VVTU27035_at VVTU16066_at
VVTU16068_s_at	-2,83	-43,33	-67,04	-9,5	-60,2	GSVIVT01004862001	Unknown protein	Unknown	.	.	.	VVTU16068_s_at VVTU8193_at
VVTU16071_at	.	-2,57	-3,21	.	-2,77	GSVIVT01015957001	Unknown protein	Unknown	.	.	.	VVTU16071_at
VVTU16075_at	.	-1,94	-2,82	.	-3,08	GSVIVT01028194001	cyclase/dehydrase	Unknown	.	.	.	VVTU16075_at
VVTU16078_at	.	-2,54	-2,22	.	-2,6	GSVIVT01036107001	harpin-induced protein	Response to stimulus.Stress response.Biotic stress response.Virus stress response	.	.	.	VVTU16078_at
VVTU1608_at	.	-2,85	-4,48	-1,66	-3,21	.	no hit	Unknown	.	.	.	VVTU1608_at
VVTU16083_at	.	.	-2,96	.	-2,18	GSVIVT01030905001	auxin efflux carrier family	Signalling.Hormone signalling.Auxin signalling.Auxin transport	.	.	.	VVTU16083_at
VVTU16087_at	.	-1,74	-1,82	-2,67	-2,5	GSVIVT01035600001	G protein protein gamma subunit (AGG2)	Unknown	.	.	.	VVTU16087_at
VVTU16092_at	.	-11,4	-17,31	-16,6	-20,14	GSVIVT01028230001	Pectinacetylesterase	Cellular process.Cellular component organization and biogenesis.Cell wall organization and biogenesis.Cell wall metabolism.Cell wall modification.Pectin modification	.	.	.	VVTU16092_at
VVTU161_at	-1,53	.	-3,87	-1,7	-4,35	GSVIVT01030282001	Unknown protein	Unknown	.	.	.	VVTU161_at
VVTU16101_s_at	.	-2,02	-4,84	-1,54	-5,97	GSVIVT01030609001	Myb CAPRICE CPC	Regulation overview.Regulation of gene expression.Regulation of transcription.Transcription factor.MYB-related family transcription factor	.	.	.	VVTU16101_s_at VVTU12724_at
VVTU16104_at	.	-3,13	-4,48	-2,82	-2,73	GSVIVT01020132001	Myb family	Regulation overview.Regulation of gene expression.Regulation of transcription.Transcription factor.MYB-related family transcription factor	.	.	.	VVTU16104_at
VVTU16109_at	.	.	1,62	.	1,66	GSVIVT01009332001	beta-1,4-mannosyltransferase	Metabolism.Primary metabolism.Carbohydrate metabolism.Oligosaccharide metabolism.N-Glycan metabolism.N-Glycan biosynthesis	.	.	.	VVTU16109_at
VVTU16113_at	.	.	1,83	.	1,63	GSVIVT01017925001	ARMADILLO BTB ARABIDOPSIS PROTEIN 1 ABAP1	Regulation overview.Regulation of gene expression.Regulation of transcription.Transcription factor	.	.	.	VVTU16113_at
VVTU16114_at	.	.	1,87	.	1,95	GSVIVT01038357001	GPI transamidase component PIG-S	Metabolism.Primary metabolism.Lipid metabolism.Glycolipid metabolism.GPI anchor biosynthesis	.	.	.	VVTU16114_at VVTU24409_at
VVTU16116_s_at	.	4,21	4,99	2,24	1,97	GSVIVT01029047001	pectate lyase	Cellular process.Cellular component organization and biogenesis.Cell wall organization and biogenesis.Cell wall metabolism.Cell wall catabolism.Pectin catabolism	.	.	.	VVTU39804_s_at VVTU3621_at VVTU16116_s_at
VVTU16120_at	.	3,22	1,88	3,36	1,93	GSVIVT01009700001	glucan endo-1,3-beta-glucosidase 7 precursor	Metabolism.Primary metabolism.Carbohydrate metabolism.Polysaccharide metabolism.Beta-1,3 glucan metabolism.Beta-1,3 glucan catabolism	.	.	.	VVTU16120_at
VVTU16124_at	.	.	-2,05	-1,82	-2,87	GSVIVT01031663001	PIN1	Signalling.Hormone signalling.Auxin signalling.Auxin transport	.	.	.	VVTU16124_at
VVTU16125_at	.	2,16	1,52	1,51	.	GSVIVT01015053001	inter-alpha-trypsin inhibitor heavy chain	Unknown	.	.	.	VVTU16125_at
VVTU16126_s_at	4,36	425,88	325,56	393,35	423,57	GSVIVT01031486001	xyloglucan endotransglucosylase/hydrolase 32	Cellular process.Cellular component organization and biogenesis.Cell wall organization and biogenesis.Cell wall metabolism.Cell wall modification.Xyloglucan modification	.	.	.	VVTU16126_s_at VVTU12717_s_at
VVTU1613_at	.	.	1,53	.	1,88	GSVIVT01024182001	PHD finger transcription factor	Regulation overview.Regulation of gene expression.Regulation of transcription.Transcription factor.PHD family transcription factor	.	.	.	VVTU1613_at
VVTU16130_s_at	.	-1,94	-2,84	-1,61	-3,04	GSVIVT01008845001	aldehyde dehydrogenase	Metabolism.Primary metabolism.Lipid metabolism.Fatty acid metabolism	Metabolism.Primary metabolism.Organic acid metabolism.Carboxylic acid metabolism	.	.	VVTU16130_s_at VVTU5150_s_at
VVTU16138_s_at	.	1,61	.	.	-2,61	GSVIVT01006037001	vacuolar processing enzyme beta	Metabolism.Primary metabolism.Protein metabolism and modification.Proteolysis.Peptidase-mediated proteolysis.Vacuolar proteolysis	.	.	.	VVTU14649_at VVTU16138_s_at VVTU12228_at
VVTU16139_at	1,98	1,95	1,95	.	1,66	GSVIVT01024382001	Calmodulin	Signalling.Signalling pathway.Calcium sensors and signalling	.	.	.	VVTU16139_at
VVTU1614_at	.	.	8,07	.	1,6	.	germin-like protein	Metabolism.Primary metabolism.Generation of metabolite precursors and energy.Storage proteins	.	.	.	VVTU1614_at
VVTU16146_at	.	.	1,81	1,55	2,38	GSVIVT01035887001	transcription initiation factor TFIID subunit 5	Metabolism.Primary metabolism.Nucleobase, nucleoside, nucleotide, nucleic acid metabolism.Nucleic acid metabolism.RNA metabolism.RNA biosynthesis	.	.	.	VVTU16146_at VVTU11490_at
VVTU16147_at	11,13	.	.	.	-2,27	.	flavonoid 3'-hydroxylase cytochrome P450	Metabolism.Secondary metabolism.Phenylpropanoid metabolism.Flavonoid metabolism.Flavonoid biosynthesis	.	.	.	VVTU16147_at
VVTU16148_s_at	-2,66	-90,86	-198,09	-25,78	-306,63	GSVIVT01001299001	Protease inhibitor/seed storage/lipid transfer protein (LTP)	Transport overview.Macromolecule transport.Lipid transport	.	.	.	VVTU39625_s_at VVTU16148_s_at VVTU16716_s_at
VVTU16152_at	.	.	1,6	1,56	1,69	GSVIVT01032975001	Unknown protein	Unknown	.	.	.	VVTU16152_at
VVTU16163_at	-2,26	-4,66	-9,7	-2	-12,45	GSVIVT01033345001	Unknown protein	Unknown	.	.	.	VVTU16163_at
VVTU16164_s_at	.	1,54	1,67	.	1,6	GSVIVT01018273001	COP9 signalosome complex subunit 7	Metabolism.Primary metabolism.Protein metabolism and modification.Proteolysis.Ubiquitin-mediated proteolysis.Deubiquitination	.	.	.	VVTU23251_s_at VVTU16164_s_at VVTU12314_x_at
VVTU16170_s_at	-2,09	-6,79	-30,84	-5,83	-16,4	GSVIVT01038546001	pectinesterase family	Cellular process.Cellular component organization and biogenesis.Cell wall organization and biogenesis.Cell wall metabolism.Cell wall modification.Pectin modification	.	.	.	VVTU34927_s_at VVTU16170_s_at VVTU35558_s_at
VVTU16179_at	.	1,63	3,55	1,62	2,91	GSVIVT01032423001	RNA binding motif protein 26	Regulation overview.Regulation of gene expression.Regulation of transcription.Transcription factor.C3H family transcription factor	.	.	.	VVTU40853_s_at VVTU16179_at
VVTU1618_at	.	2,4	6,65	.	5,75	GSVIVT01027944001	AWPM-19	Unknown	.	.	.	VVTU1618_at VVTU13527_s_at
VVTU16180_at	-2,2	-6,25	-6,53	-2,99	-4,94	GSVIVT01031538001	Zinc finger (CCCH-type) family protein	Regulation overview.Regulation of gene expression.Regulation of transcription.Transcription factor.C3H family transcription factor	.	.	.	VVTU16180_at VVTU6386_at VVTU38783_at
VVTU16184_at	.	-1,74	-2,19	.	-1,9	GSVIVT01024205001	Unknown protein	Unknown	.	.	.	VVTU16848_at VVTU16184_at
VVTU16185_s_at	-1,67	.	-2,86	-2,09	-4,54	GSVIVT01035471001	ferredoxin-related	Metabolism.Primary metabolism.Generation of metabolite precursors and energy.Electron transport	Metabolism.Primary metabolism.Generation of metabolite precursors and energy.Photosynthesis.Photosynthetic-chain phosphorylation	.	.	VVTU16185_s_at VVTU12573_s_at VVTU38123_s_at VVTU35185_s_at
VVTU16186_s_at	.	-1,9	-1,74	-2,01	-2,12	GSVIVT01026586001	PAP/fibrillin family	Unknown	.	.	.	VVTU16186_s_at VVTU20830_at
VVTU162_at	.	-1,77	-1,96	-2,16	-2,52	GSVIVT01034879001	Alpha/beta hydrolase fold	Unknown	.	.	.	VVTU162_at
VVTU16206_at	1,81	2,91	2,72	.	1,82	GSVIVT01024121001	Auxin responsive SAUR protein	Signalling.Hormone signalling.Auxin signalling.Auxin responsive	.	.	.	VVTU16206_at
VVTU16213_s_at	-1,59	-3,19	-13,27	-2,93	-9,88	GSVIVT01036037001	CONSTANS-LIKE 4	Development.Reproductive development	Regulation overview.Regulation of gene expression.Regulation of transcription.Transcription factor.CO-like / B-box family transcriprion factor	.	.	VVTU16213_s_at
VVTU16215_s_at	.	.	-5,96	.	-3,66	GSVIVT01006626001	pentatricopeptide (PPR) repeat-containing	Diverse functions.Gene family with diverse functions.Pentatricopeptide domain family	.	.	.	VVTU35488_at VVTU16215_s_at
VVTU16221_s_at	-1,65	-1,97	-2,89	-1,85	.	GSVIVT01020608001	HSL1 (HAESA-LIKE 1)	Signalling.Signalling pathway.Protein kinase	.	.	.	VVTU5141_at VVTU16221_s_at VVTU25032_at
VVTU16224_s_at	.	.	1,66	.	1,75	GSVIVT01007538001	proteasome 26S regulatory subunit (RPN7)	Metabolism.Primary metabolism.Protein metabolism and modification.Proteolysis.Ubiquitin-mediated proteolysis	.	.	.	VVTU16224_s_at VVTU2589_x_at
VVTU16230_at	-1,77	-2,54	-2,88	-1,73	-2,38	GSVIVT01029965001	Acetylglucosaminyltransferase	Metabolism.Primary metabolism.Carbohydrate metabolism.Oligosaccharide metabolism.N-Glycan metabolism.N-Glycan biosynthesis	.	.	.	VVTU14398_at VVTU4927_at VVTU16230_at
VVTU16233_s_at	.	2,31	1,97	1,56	1,86	GSVIVT01010872001	Unknown protein	Unknown	.	.	.	VVTU16233_s_at
VVTU16237_at	-4,01	-3,96	-4,12	-2,03	-2,55	GSVIVT01032560001	Thaumatin	Response to stimulus.Stress response	.	.	.	VVTU16237_at
VVTU16247_at	-2,06	-4,67	-13,24	-2,4	-8,5	GSVIVT01016729001	inter-alpha-trypsin inhibitor heavy chain	Unknown	.	.	.	VVTU16250_at VVTU16247_at
VVTU16249_at	-1,9	-6,81	-6,94	-6,88	-12,75	GSVIVT01012639001	Pectinesterase family	Cellular process.Cellular component organization and biogenesis.Cell wall organization and biogenesis.Cell wall metabolism.Cell wall modification.Pectin modification	.	.	.	VVTU38196_at VVTU16249_at
VVTU16250_at	-1,9	-3,97	-5,73	-2,45	-7,82	GSVIVT01016729001	inter-alpha-trypsin inhibitor heavy chain	Unknown	.	.	.	VVTU16250_at VVTU16247_at
VVTU16252_at	.	.	-2,67	.	-2,36	GSVIVT01001834001	Thymidylate kinase	Metabolism.Primary metabolism.Nucleobase, nucleoside, nucleotide, nucleic acid metabolism.Nucleotide metabolism.Pyrimidine metabolism	.	.	.	VVTU16252_at
VVTU16253_at	.	.	-1,6	.	-1,79	GSVIVT01028123001	PMR5 (POWDERY MILDEW RESISTANT 5)	Unknown	.	.	.	VVTU16253_at
VVTU16254_s_at	.	-2,5	-2,41	.	-2,36	GSVIVT01005930001	Auxin-independent growth promoter	Unknown	.	.	.	VVTU16254_s_at VVTU6263_s_at
VVTU16260_at	-2,91	-14,24	-9,66	-6,56	-15,41	GSVIVT01011908001	Proton-dependent oligopeptide transport (POT) family protein	Transport overview.Macromolecule transport.Oligopeptide transport	.	.	.	VVTU16260_at VVTU3142_at
VVTU16261_at	-2,68	-5,12	-5,83	-5,11	-5,96	GSVIVT01014548001	Unknown protein	Unknown	.	.	.	VVTU16261_at
VVTU16264_at	.	.	2,43	.	2,58	GSVIVT01001297001	small nuclear ribonucleoprotein Sm D3	Metabolism.Primary metabolism.Nucleobase, nucleoside, nucleotide, nucleic acid metabolism.Nucleic acid metabolism.RNA metabolism.RNA biosynthesis.mRNA biosynthesis	.	.	.	VVTU16264_at VVTU8339_s_at
VVTU16267_at	.	-2,46	-3,49	-2,29	-3,01	GSVIVT01022215001	CONSTITUTIVE EXPRESSION OF PR GENES 5 (CPR5)	Cellular process.Cell growth and death.Cell death	Response to stimulus.Stress response.Biotic stress response	.	.	VVTU16267_at
VVTU16274_at	.	2,05	.	1,91	2,13	GSVIVT01012880001	glycerol-3-phosphate transporter	Transport overview.Macromolecule transport.Glycerol-3-phosphate transport	.	.	.	VVTU27820_at VVTU16274_at
VVTU16280_at	.	1,53	1,59	.	1,72	GSVIVT01037436001	F-box protein / WD-40 repeat	Metabolism.Primary metabolism.Protein metabolism and modification.Proteolysis.Ubiquitin-mediated proteolysis	.	.	.	VVTU14227_at VVTU16280_at
VVTU16281_at	-2,6	-3	-6,86	-1,65	-4,73	GSVIVT01025813001	hydroxyproline-rich glycoprotein	Cellular process.Cellular component organization and biogenesis.Cell wall organization and biogenesis.Cell wall structural protein	.	.	.	VVTU3699_at VVTU16281_at
VVTU16283_s_at	-7,42	-7,04	-7,67	-9,16	-9,14	GSVIVT01032157001	Steroid sulfotransferase	Metabolism.Primary metabolism.Lipid metabolism.Steroid metabolism.Steroid modification	.	.	.	VVTU12093_s_at VVTU16283_s_at
VVTU1629_s_at	-2,46	-4,55	-5,77	-3,61	-4,82	GSVIVT01028336001	Unknown protein	Unknown	.	.	.	VVTU1629_s_at
VVTU16293_at	-2,79	-2,64	-7,79	-2,99	-8,07	GSVIVT01007978001	galactoside 2-alpha-L-fucosyltransferase	Metabolism.Primary metabolism.Carbohydrate metabolism.Oligosaccharide metabolism.N-Glycan metabolism.N-Glycan biosynthesis	Metabolism.Primary metabolism.Lipid metabolism.Sphingolipid metabolism.Glycosphingolipid metabolism.Glycosphingolipid biosynthesis	.	.	VVTU16293_at
VVTU1630_at	.	1,52	.	.	1,5	GSVIVT01026010001	no hit	Unknown	.	.	.	VVTU1630_at
VVTU1631_at	1,7	1,85	7,6	2,46	4,02	.	peripheral-type benzodiazepine receptor	Unknown	.	.	.	VVTU1631_at
VVTU16311_s_at	-1,81	.	-1,51	2,22	.	GSVIVT01009931001	SHD (SHEPHERD)	Response to stimulus.Stress response.Biotic stress response	.	.	.	VVTU16311_s_at VVTU12227_s_at
VVTU16312_at	.	.	1,84	1,63	2,8	GSVIVT01004911001	Aminomethyltransferase	Metabolism.Cellular metabolism.Nitrogen metabolism	Metabolism.Primary metabolism.Amino acid metabolism.Glycine, serine, and threonine metabolism	Metabolism.Primary metabolism.Coenzyme and prosthetic group metabolism.Folate metabolism	.	VVTU16312_at
VVTU16315_at	-1,71	-1,88	-2,72	-1,56	-2,46	GSVIVT01003955001	1-deoxy-D-xylulose-5-phosphate synthase, chloroplast precursor	Metabolism.Secondary metabolism.Terpenoid metabolism.Terpenoid biosynthesis	.	.	.	VVTU16315_at
VVTU16316_at	-2,44	-2,13	-3,58	.	-2,28	GSVIVT01025652001	Mlo3	Cellular process.Cell growth and death.Cell death	Response to stimulus.Stress response.Biotic stress response	.	.	VVTU16316_at VVTU27983_at
VVTU16319_at	-2,16	-1,92	.	-1,51	.	GSVIVT01037948001	subtilase	Metabolism.Primary metabolism.Protein metabolism and modification.Proteolysis.Peptidase-mediated proteolysis.Subtilase-mediated proteolysis	.	.	.	VVTU16319_at
VVTU1632_at	.	.	5,45	-3,73	19,33	GSVIVT01011719001	Bet v I allergen	Unknown	.	.	.	VVTU1632_at
VVTU16320_at	.	-1,74	-1,62	-1,84	-1,68	.	no hit	Unknown	.	.	.	VVTU16320_at
VVTU16323_at	.	-1,78	-2,94	1,6	-2,06	GSVIVT01028909001	protein kinase	Signalling.Signalling pathway.Protein kinase	.	.	.	VVTU40663_at VVTU16323_at
VVTU16325_at	.	.	-2,98	.	-2,33	GSVIVT01035316001	haloacid dehalogenase hydrolase	Metabolism	.	.	.	VVTU16325_at
VVTU1633_at	-2,09	-5,12	-5,57	-3,17	-5,14	GSVIVT01002271001	Unknown protein	Unknown	.	.	.	VVTU1633_at
VVTU16332_at	.	.	1,86	1,87	1,64	GSVIVT01035723001	transcription elongation factor S-II	Metabolism.Primary metabolism.Nucleobase, nucleoside, nucleotide, nucleic acid metabolism.Nucleic acid metabolism.RNA metabolism.RNA biosynthesis	.	.	.	VVTU16332_at VVTU9054_at
VVTU16341_at	.	.	1,74	.	1,99	GSVIVT01016786001	ataxin-2 N-terminal region	Unknown	.	.	.	VVTU8754_at VVTU16341_at
VVTU16343_at	.	2,62	2,73	.	2,1	GSVIVT01023133001	methionine S-methyltransferase	Metabolism.Cellular metabolism.Amino acid derivative metabolism.S-adenosylmethionine metabolism	.	.	.	VVTU24868_at VVTU16343_at
VVTU16345_s_at	.	.	-4,17	2,3	-3,78	GSVIVT01024270001	CYP89A5	Metabolism.Cellular metabolism.Oxidation reduction.Cytochrome P450 oxidoreductase	.	.	.	VVTU16345_s_at
VVTU16348_at	.	1,66	2,39	.	2,31	GSVIVT01036086001	Unknown protein	Unknown	.	.	.	VVTU16348_at
VVTU16350_at	.	.	-2,15	1,5	-1,91	GSVIVT01002389001	SNF1-RELATED PROTEIN KINASE 2.7 SNRK2.7 SRK2F	Signalling.Protein kinase	.	.	.	VVTU16350_at
VVTU16351_at	.	.	1,6	1,62	.	GSVIVT01025029001	PHD zinc finger protein	Unknown	.	.	.	VVTU16351_at
VVTU1636_at	-1,72	-2,23	-3,8	-4,33	-3,74	GSVIVT01008405001	Unknown protein	Unknown	.	.	.	VVTU1636_at
VVTU16363_at	.	-2,13	-3	-2,63	-3,95	GSVIVT01019685001	beta-1,3-galactosyltransferase sqv-2	Metabolism.Primary metabolism.Carbohydrate metabolism.Oligosaccharide metabolism	.	.	.	VVTU16363_at VVTU24786_at
VVTU16365_at	.	.	1,96	.	1,68	GSVIVT01016499001	phosphoribosylformylglycinamidine synthase, chloroplast precursor	Metabolism.Primary metabolism.Nucleobase, nucleoside, nucleotide, nucleic acid metabolism.Nucleotide metabolism.Purine metabolism	.	.	.	VVTU28200_s_at VVTU16365_at
VVTU16370_x_at	.	1,96	1,69	.	1,83	.	no hit	Unknown	.	.	.	VVTU16370_x_at VVTU18817_s_at
VVTU16372_at	.	.	2,05	1,54	2,81	GSVIVT01021099001	NSL1 (NECROTIC SPOTTED LESIONS 1)	Cellular process.Cell growth and death.Cell death	.	.	.	VVTU16372_at
VVTU16376_at	.	18,39	24,4	12,87	15,93	GSVIVT01033305001	alkaline alpha galactosidase	Metabolism.Primary metabolism.Carbohydrate metabolism.Oligosaccharide metabolism.Glycan metabolism.Glycan catabolism	Metabolism.Primary metabolism.Lipid metabolism.Glycerolipid metabolism	Metabolism.Primary metabolism.Lipid metabolism.Sphingolipid metabolism	.	VVTU16376_at VVTU13628_at VVTU8416_at VVTU40282_s_at
VVTU16378_at	-1,53	.	.	.	-1,61	GSVIVT01037563001	Receptor protein kinase	Signalling.Signalling pathway.Protein kinase	.	.	.	VVTU16378_at
VVTU16380_at	.	2,33	2,73	.	1,53	GSVIVT01032820001	Peptidyl-prolyl cis-trans isomerase ROC7 (rotamase CyP 7)	Metabolism.Primary metabolism.Protein metabolism and modification.Protein folding.Peptidyl prolyl isomerase-mediated protein folding	.	.	.	VVTU16380_at
VVTU16382_at	.	215,1	143,6	186,02	190,27	GSVIVT01006042001	UDP-glucose glucosyltransferase	Metabolism.Secondary metabolism.Aromatic compound metabolism.Aromatic compound glysosylation	.	.	.	VVTU16382_at VVTU25757_x_at
VVTU16384_s_at	.	3,4	5,92	2,59	4,34	GSVIVT01015361001	glucose transporter 2 plastidic	Transport overview.Macromolecule transport.Carbohydrate transport.Sugar transport	.	.	.	VVTU16384_s_at
VVTU16392_s_at	.	-2,36	-2,42	.	-2,6	GSVIVT01037703001	VTC2 (VITAMIN C DEFECTIVE)	Metabolism.Primary metabolism.Organic acid metabolism.Ascorbate and aldarate metabolism	.	.	.	VVTU31334_at VVTU2158_s_at VVTU16392_s_at VVTU20206_s_at VVTU31993_at VVTU4111_s_at
VVTU16399_at	2,74	.	.	2,69	.	.	purine permease 1 (PUP1)	Signalling.Hormone signalling.Cytokinin signalling.Cytokinin transport	Transport overview.Macromolecule transport.Nucleotide transport	.	.	VVTU12025_s_at VVTU16399_at VVTU40814_at VVTU40814_s_at
VVTU16402_at	.	.	1,66	1,62	1,93	GSVIVT01028343001	structural maintenance of chromosomes (SMC1)	Cellular process.Cellular component organization and biogenesis.Chromosome organization and biogenesis	.	.	.	VVTU16402_at
VVTU16403_at	-1,74	-2,44	-2,22	-1,53	.	GSVIVT01027840001	COP1-interacting protein 7	Regulation overview.Regulation of gene expression.Regulation of transcription.Transcription factor.GATA family transcription factor	Signalling.Signalling pathway.Light signalling	.	.	VVTU16403_at VVTU10213_at
VVTU16405_at	.	-1,98	.	.	-1,8	GSVIVT01007227001	aspartyl protease	Metabolism.Primary metabolism.Protein metabolism and modification.Proteolysis.Peptidase-mediated proteolysis	.	.	.	VVTU16405_at
VVTU16406_s_at	-2,34	.	-1,81	.	3,13	.	no hit	Unknown	.	.	.	VVTU16406_s_at
VVTU16419_s_at	.	.	1,56	.	1,82	GSVIVT01016189001	serine carboxypeptidase III	Metabolism.Primary metabolism.Protein metabolism and modification.Proteolysis.Peptidase-mediated proteolysis	.	.	.	VVTU16419_s_at
VVTU16420_at	.	-2,95	-2,67	-1,87	-2,32	GSVIVT01016986001	ARABIDOPSIS HISTIDINE PHOSPHOTRANSFER AHP4	Signalling.Hormone signalling.Cytokinin signalling.Cytokinin-mediated signalling pathway	.	.	.	VVTU16420_at
VVTU16421_s_at	.	.	-2,88	.	-3,91	GSVIVT01035004001	universal stress protein (USP) family protein	Response to stimulus.Stress response	.	.	.	VVTU19966_s_at VVTU15658_s_at VVTU19410_s_at VVTU16421_s_at
VVTU16422_at	.	.	-1,93	.	-1,96	GSVIVT01027209001	obtusifoliol 14-demethylase (CYP51)	Metabolism.Primary metabolism.Lipid metabolism.Steroid metabolism.Steroid biosynthesis	.	.	.	VVTU16422_at VVTU6852_at
VVTU1643_at	.	1,62	1,86	2,25	2,33	GSVIVT01014601001	Cellulase precursor	Cellular process.Cellular component organization and biogenesis.Cell wall organization and biogenesis.Cell wall metabolism.Cell wall catabolism.Cellulose catabolism	.	.	.	VVTU1643_at
VVTU16430_at	.	.	2,41	.	1,84	GSVIVT01016232001	zinc finger (DHHC type) family	Regulation overview.Regulation of gene expression.Regulation of transcription.Transcription factor.Zinc finger DHHC family transcription factor	.	.	.	VVTU16430_at
VVTU16433_at	.	.	1,72	.	4,41	.	no hit	Unknown	.	.	.	VVTU16433_at
VVTU16439_at	.	-2,58	-2,44	-2,42	-2,55	GSVIVT01016305001	TET6 (TETRASPANIN6)	Unknown	.	.	.	VVTU16439_at VVTU27731_s_at
VVTU16440_s_at	.	.	3,52	.	7,69	GSVIVT01021098001	Ethylene-responsive transcription factor 9	Regulation overview.Regulation of gene expression.Regulation of transcription.Transcription factor.AP2 family transcription factor.ERF subfamily transcription factor	.	.	.	VVTU2755_s_at VVTU16440_s_at
VVTU16441_x_at	-1,9	2,52	.	1,78	1,7	.	aquaporin GAMMA-TIP	Transport overview.Water transport.Aquaporins.TIP	.	.	.	VVTU16441_x_at
VVTU16443_at	.	1,62	.	1,58	1,73	GSVIVT01019474001	ABC transporter C member 15	Transport overview.Macromolecule transport.Multidrug transport.Multidrug ABC transport	.	.	.	VVTU16443_at
VVTU16447_at	.	.	1,6	2,37	1,84	GSVIVT01033321001	TELOMERE REPEAT BINDING FACTOR Like TRFL10	Regulation overview.Regulation of gene expression.Regulation of transcription.Transcription factor.MYB-related family transcription factor	.	.	.	VVTU16447_at
VVTU1645_at	.	.	-2,3	.	-2,58	GSVIVT01033421001	Ribosomal protein S28 (RPS28C) 40S	Metabolism.Primary metabolism.Protein metabolism and modification.Translation	.	.	.	VVTU1645_at VVTU4196_x_at
VVTU16450_at	1,52	.	2	1,99	2,28	GSVIVT01033283001	zinc proteinase	Metabolism.Primary metabolism.Protein metabolism and modification.Proteolysis.Peptidase-mediated proteolysis	.	.	.	VVTU16450_at
VVTU16451_at	.	.	1,99	1,85	1,67	GSVIVT01010491001	Unknown protein	Unknown	.	.	.	VVTU24759_at VVTU16451_at VVTU21652_s_at
VVTU16452_at	-1,57	.	.	.	1,59	.	no hit	Unknown	.	.	.	VVTU16452_at
VVTU16453_s_at	.	44,18	48,59	125,97	165,6	GSVIVT01027774001	no hit	Unknown	.	.	.	VVTU21757_x_at VVTU38148_x_at VVTU42_x_at VVTU21493_x_at VVTU16453_x_at VVTU12246_s_at VVTU9556_s_at VVTU15120_s_at VVTU16634_s_at VVTU1992_s_at VVTU21448_s_at VVTU21493_s_at VVTU22695_s_at VVTU22718_s_at VVTU26560_s_at VVTU27173_s_at VVTU27205_x_at VVTU2
VVTU16455_at	.	.	6,92	-1,6	12,21	GSVIVT01020155001	ZINC FINGER PROTEIN 5	Regulation overview.Regulation of gene expression.Regulation of transcription.Transcription factor.C2H2 family transcription factor	.	.	.	VVTU16455_at
VVTU16456_at	-2,04	-2,95	-3,23	-2,98	-3,74	GSVIVT01008161001	Auxin-independent growth promoter	Unknown	.	.	.	VVTU16456_at
VVTU16461_s_at	.	-1,57	.	.	4,02	GSVIVT01011355001	Serine carboxypeptidase S10	Metabolism.Primary metabolism.Protein metabolism and modification.Proteolysis.Peptidase-mediated proteolysis	.	.	.	VVTU24626_at VVTU16461_s_at
VVTU16462_at	2,85	14,7	2,54	7,37	3,64	GSVIVT01003823001	Strictosidine synthase	Metabolism.Secondary metabolism.Alkaloid metabolism.Alkaloid biosynthesis.Monoterpenoid indole alkaloid biosynthesis	.	.	.	VVTU16462_at
VVTU16466_at	.	.	-2,51	.	-3,13	GSVIVT01019725001	Fringe protein	Unknown	.	.	.	VVTU16466_at
VVTU16467_s_at	.	-1,71	-2,52	.	-1,84	GSVIVT01033388001	3-oxoacyl-[acyl-carrier-protein] reductase, chloroplast	Metabolism.Cellular metabolism.Oxidation reduction	.	.	.	VVTU16467_s_at
VVTU16472_at	.	1,65	1,96	1,89	1,87	.	no hit	Unknown	.	.	.	VVTU16472_at
VVTU16480_at	.	2,88	1,89	2,13	2,2	GSVIVT01020478001	NAC domain-containing protein 22	Regulation overview.Regulation of gene expression.Regulation of transcription.Transcription factor.NAC family transcription factor	.	.	.	VVTU16480_at VVTU6169_at
VVTU16494_at	.	.	-1,74	.	-1,56	GSVIVT01000002001	Na+/H+ exchanger	Transport overview.Ion transport.Cation transport	.	.	.	VVTU16494_at
VVTU16498_s_at	.	-1,66	.	1,64	.	.	no hit	Unknown	.	.	.	VVTU16498_s_at
VVTU16499_s_at	.	.	3,2	1,72	7,11	.	no hit	Unknown	.	.	.	VVTU16499_s_at
VVTU165_at	.	-1,51	-1,82	-2,28	-3,6	GSVIVT01036509001	bZIP transcription factor BZIP42	Regulation overview.Regulation of gene expression.Regulation of transcription.Transcription factor.bZIP family transcription factor	.	.	.	VVTU165_at
VVTU16502_at	1,5	17,88	2,23	5,55	2,57	GSVIVT01027629001	no hit	Unknown	.	.	.	VVTU16502_at
VVTU16518_at	.	-2,84	-3,01	-2,98	-4,46	.	R protein MLA10	Response to stimulus.Stress response.Biotic stress response	.	.	.	VVTU16518_at
VVTU16524_at	.	.	1,85	.	1,59	GSVIVT01025453001	peptidyl-tRNA hydrolase	Metabolism.Primary metabolism.Protein metabolism and modification.Translation	.	.	.	VVTU16524_at
VVTU16533_at	-1,55	.	.	.	2,19	GSVIVT01027508001	HOMEODOMAIN GLABROUS1	Regulation overview.Regulation of gene expression.Regulation of transcription.Transcription factor.Homeobox domain family transcription factor	.	.	.	VVTU16533_at
VVTU16534_at	.	1,99	2,51	2,65	2,49	GSVIVT01008344001	Unknown protein	Unknown	.	.	.	VVTU7360_at VVTU12392_at VVTU16534_at
VVTU16538_s_at	.	1,98	2,02	2,04	2,23	GSVIVT01031574001	Vacuolar ATP synthase subunit F	Metabolism.Primary metabolism.Generation of metabolite precursors and energy.Electron transport.Respiratory-chain phosphorylation	Transport overview.Ion transport.Cation transport.Proton transport	.	.	VVTU16538_s_at
VVTU16546_at	.	.	3,29	1,76	2,96	GSVIVT01023597001	fip1 motif-containing protein	Metabolism.Primary metabolism.Nucleobase, nucleoside, nucleotide, nucleic acid metabolism.Nucleic acid metabolism.RNA metabolism	.	.	.	VVTU16546_at VVTU15174_at
VVTU16548_s_at	-1,62	-1,9	-2,88	-1,66	.	GSVIVT01006776001	beta-D-xylosidase	Cellular process.Cellular component organization and biogenesis.Cell wall organization and biogenesis.Cell wall metabolism.Cell wall catabolism.Xylan catabolism	.	.	.	VVTU16548_s_at
VVTU16557_at	.	.	1,78	1,62	2,79	GSVIVT01033461001	colon cancer-associated protein Mic1 containing protein	Unknown	.	.	.	VVTU16557_at
VVTU16562_at	1,58	.	.	.	1,75	GSVIVT01009489001	protein kinase MK6	Signalling.Signalling pathway.Protein kinase	.	.	.	VVTU25794_at VVTU16562_at
VVTU1657_s_at	-2,04	.	-2,45	-2,41	-2,7	GSVIVT01005061001	Methyl jasmonate esterase	Signalling.Hormone signalling.Jasmonate signalling.Jasmonate metabolism	.	.	.	VVTU1657_s_at
VVTU16576_at	.	.	1,66	.	1,8	GSVIVT01035235001	Unknown protein	Unknown	.	.	.	VVTU16576_at
VVTU16581_at	.	1,8	5,37	4,62	11,47	.	armadillo/beta-catenin repeat protein / U-box domain-containing protein	Unknown	.	.	.	VVTU16581_at
VVTU1659_at	-2,93	-4,39	-7,52	-4,13	-5,37	GSVIVT01011897001	CONSTANS-LIKE 16	Development.Reproductive development	Regulation overview.Regulation of gene expression.Regulation of transcription.Transcription factor.CO-like / B-box family transcriprion factor	.	.	VVTU1659_at
VVTU1660_at	.	.	5,78	.	3,63	GSVIVT01012153001	Haloacid dehalogenase hydrolase	Metabolism	.	.	.	VVTU1660_at
VVTU16603_s_at	.	1,79	.	.	1,88	GSVIVT01015585001	calmodulin-5 (CAM5)	Regulation overview.Regulation of gene expression.Regulation of transcription.Transcription factor.CAMTA family transcription factor	.	.	.	VVTU13966_at VVTU16603_s_at
VVTU1661_at	.	2,64	2,86	2,5	2,07	GSVIVT01029102001	diacylglycerol kinase	Metabolism.Primary metabolism.Lipid metabolism.Glycerolipid metabolism.Glycerophospholipid metabolism	.	.	.	VVTU1661_at
VVTU16611_at	.	-2,31	-8,27	-1,77	-6,92	.	Zinc finger (C3HC4-type RING finger)	Regulation overview.Regulation of gene expression.Regulation of transcription.Transcription factor.Zinc finger C3HC4 family transcription factor	.	.	.	VVTU16611_at
VVTU16613_at	.	.	2,07	1,52	2,2	.	protein-serine/threonine kinase haspin-related	Signalling.Signalling pathway.Protein kinase	.	.	.	VVTU16613_at
VVTU16615_x_at	.	-2,65	-3,43	.	-2,61	GSVIVT01027447001	Thylakoid membrane phosphoprotein 14 kda, chloroplast precursor	Unknown	.	.	.	VVTU2374_x_at VVTU16615_x_at
VVTU16622_at	.	.	123,88	.	252,85	GSVIVT01004095001	alliin lyase precursor	Metabolism.Cellular metabolism.Sulfur metabolism.Sulfur compound metabolism	Metabolism.Primary metabolism.Amino acid metabolism.Cysteine metabolism	Response to stimulus.Stress response.Biotic stress response	.	VVTU16622_at
VVTU16624_at	.	2,08	1,92	3,52	2,87	GSVIVT01012547001	ABA-responsive protein (HVA22a)	Response to stimulus.Stress response.Abiotic stress response	Signalling.Hormone signalling.ABA signalling.ABA-responsive	.	.	VVTU16624_at
VVTU16625_at	1,94	5,54	4,95	2,44	5,71	GSVIVT01031319001	pyruvate dehydrogenase kinase	Metabolism.Primary metabolism.Carbohydrate metabolism.Glycolysis Gluconeogenesis.Pyruvate decarboxylation.Pyruvate decarboxylation inhibition	.	.	.	VVTU16625_at
VVTU16627_at	.	2,17	1,87	1,88	1,77	.	nuclear transport factor 2 (NTF2)	Unknown	.	.	.	VVTU16627_at
VVTU16634_s_at	.	1,61	2,23	.	1,65	GSVIVT01027774001	no hit	Unknown	.	.	.	VVTU21757_x_at VVTU38148_x_at VVTU42_x_at VVTU21493_x_at VVTU16453_x_at VVTU12246_s_at VVTU9556_s_at VVTU15120_s_at VVTU16634_s_at VVTU1992_s_at VVTU21448_s_at VVTU21493_s_at VVTU22695_s_at VVTU22718_s_at VVTU26560_s_at VVTU27173_s_at VVTU27205_x_at VVTU2
VVTU16639_at	.	.	1,52	.	1,65	.	no hit	Unknown	.	.	.	VVTU16639_at
VVTU16640_at	-1,63	-4,28	-5,57	-3,1	-4,63	GSVIVT01033813001	calmodulin binding protein	Signalling.Signalling pathway.Calcium sensors and signalling	.	.	.	VVTU16640_at
VVTU16641_s_at	.	2,43	3,51	1,88	5,17	GSVIVT01024624001	WRKY DNA-binding protein 33	Regulation overview.Regulation of gene expression.Regulation of transcription.Transcription factor.WRKY family transcription factor	.	.	.	VVTU16641_s_at VVTU13081_at
VVTU16643_s_at	.	-1,61	-2,25	.	-1,98	GSVIVT01006778001	CBL-interacting protein kinase 6 (CIPK6)	Signalling.Signalling pathway.Protein kinase	.	.	.	VVTU21704_s_at VVTU22534_s_at VVTU16643_s_at VVTU27340_s_at VVTU12880_s_at
VVTU16648_at	.	2,25	5,87	3,58	8,16	.	no hit	Unknown	.	.	.	VVTU16648_at
VVTU16650_at	.	.	2,3	.	5,98	.	no hit	Unknown	.	.	.	VVTU16650_at
VVTU16651_s_at	.	-1,61	-2,08	-1,53	-1,6	GSVIVT01009021001	annexin 1 (ANN1)	Response to stimulus.Stress response.Abiotic stress response	Signalling.Signalling pathway.Calcium sensors and signalling	.	.	VVTU16651_s_at
VVTU16654_at	1,58	2,35	1,62	1,89	1,77	GSVIVT01031706001	IMP dehydrogenase	Metabolism.Primary metabolism.Nucleobase, nucleoside, nucleotide, nucleic acid metabolism.Nucleotide metabolism.Purine metabolism	.	.	.	VVTU16654_at
VVTU16661_at	.	.	1,52	.	1,95	GSVIVT01025168001	Transducin protein	Unknown	.	.	.	VVTU12498_at VVTU16661_at
VVTU16665_s_at	.	.	-6,16	.	-3,61	GSVIVT01031840001	gibberellin 20 oxidase 2	Metabolism.Secondary metabolism.Terpenoid metabolism.Diterpenoid metabolism.Diterpenoid biosynthesis	Signalling.Hormone signalling.Gibberellic acid signalling.Gibberellic acid metabolism.Gibberellic acid biosynthesis	.	.	VVTU16665_s_at
VVTU1669_at	.	.	-3,33	.	-3,52	GSVIVT01009459001	PAB8 (POLY(A) BINDING PROTEIN 8)	Metabolism.Primary metabolism.Nucleobase, nucleoside, nucleotide, nucleic acid metabolism.Nucleic acid metabolism.RNA metabolism.RNA processing	.	.	.	VVTU1669_at
VVTU16695_s_at	-3,58	-14,43	-33,13	-4,85	-19,47	GSVIVT01017062001	Membrane protein	Unknown	.	.	.	VVTU16695_s_at VVTU17985_s_at
VVTU16699_s_at	.	-7,79	-20,35	-2,1	-12,01	GSVIVT01024174001	fructose-bisphosphate aldolase, chloroplast precursor	Metabolism.Primary metabolism.Generation of metabolite precursors and energy.Photosynthesis.Calvin cycle	.	.	.	VVTU33404_s_at VVTU16699_s_at VVTU33175_s_at VVTU3920_s_at VVTU36139_s_at
VVTU16703_at	1,7	2,03	.	.	4,1	GSVIVT01025677001	Crinkly4	Signalling.Signalling pathway.Calcium sensors and signalling	Signalling.Signalling pathway.Protein kinase	.	.	VVTU16703_at
VVTU16705_at	.	-2,5	-3,37	-1,57	-8,43	GSVIVT01015000001	Pectinesterase family	Cellular process.Cellular component organization and biogenesis.Cell wall organization and biogenesis.Cell wall metabolism.Cell wall modification.Pectin modification	.	.	.	VVTU16705_at
VVTU16710_s_at	.	.	2,06	.	1,98	GSVIVT01001093001	ubiquinol-cytochrome C reductase iron-sulfur subunit, mitochondrial	Metabolism.Primary metabolism.Generation of metabolite precursors and energy.Electron transport.Respiratory-chain phosphorylation	.	.	.	VVTU12982_x_at VVTU16710_s_at
VVTU16714_at	1,68	15,28	8,13	6,39	8,28	GSVIVT01037811001	Nucleobase-ascorbate transporter 4 (NAT4)	Transport overview.Macromolecule transport.Nucleobase or ascorbate transport	.	.	.	VVTU16714_at
VVTU16716_s_at	-2,27	-34,07	-66,08	-10,17	-81,95	GSVIVT01001299001	Protease inhibitor/seed storage/lipid transfer protein (LTP)	Transport overview.Macromolecule transport.Lipid transport	.	.	.	VVTU39625_s_at VVTU16148_s_at VVTU16716_s_at
VVTU16716_x_at	.	-1,55	.	-3,04	-2,94	.	protease inhibitor/seed storage/lipid transfer protein (LTP)	Transport overview.Macromolecule transport.Lipid transport	.	.	.	VVTU16716_x_at
VVTU16719_at	-4,33	-11,31	-15,99	-7,55	-17,49	.	Metacaspase AtMCP1b	Cellular process.Cell growth and death.Cell death	.	.	.	VVTU16719_at
VVTU16731_s_at	.	1,53	1,99	.	1,9	GSVIVT01011898001	Protein kinase PKN/PRK1	Signalling.Signalling pathway.Protein kinase	.	.	.	VVTU16731_s_at
VVTU16733_s_at	.	.	-1,5	-1,89	.	GSVIVT01012838001	1,2-diacylglycerol 3-beta-galactosyltransferase	Metabolism.Primary metabolism.Lipid metabolism.Glycerolipid metabolism.Glycerolipid biosynthesis	.	.	.	VVTU16733_s_at
VVTU16741_at	.	-2,16	-1,72	-1,77	-1,6	GSVIVT01025374001	Peroxidase	Response to stimulus.Stress response.Abiotic stress response.Oxidative stress response	.	.	.	VVTU16741_at VVTU35548_s_at
VVTU16744_s_at	-1,62	-1,72	-1,82	.	-2,66	GSVIVT01015018001	Sucrose synthase	Metabolism.Primary metabolism.Carbohydrate metabolism.Polysaccharide metabolism.Starch and sucrose metabolism	.	.	.	VVTU16744_s_at VVTU14915_s_at
VVTU16749_at	.	.	2,01	.	2,14	GSVIVT01008672001	dolichyl-phosphate beta-D-mannosyltransferase	Metabolism.Primary metabolism.Carbohydrate metabolism.Monosaccharide metabolism.Dolichol-phosphate sugar metabolism	.	.	.	VVTU16749_at
VVTU1675_at	.	1,69	1,86	.	1,63	GSVIVT01035117001	fumarylacetoacetate hydrolase	Metabolism.Primary metabolism.Amino acid metabolism.Amino acid catabolism	Metabolism.Primary metabolism.Amino acid metabolism.Aromatic amino acid metabolism.Tyrosine metabolism.Tyrosine catabolism	.	.	VVTU1675_at
VVTU16757_at	-1,65	-6,8	-8,34	-5,15	-8,46	GSVIVT01019595001	Abl interactor 3 (ABIL3)	Unknown	.	.	.	VVTU16757_at
VVTU16759_at	.	.	-1,5	-1,63	-1,86	GSVIVT01026071001	Proton-dependent oligopeptide transport (POT) family protein	Transport overview.Macromolecule transport.Oligopeptide transport	.	.	.	VVTU16759_at
VVTU16768_x_at	.	1,81	1,6	-1,99	.	.	Ribosomal protein L29 (RPL29B) 60S	Metabolism.Primary metabolism.Protein metabolism and modification.Translation	.	.	.	VVTU16768_x_at VVTU16768_at
VVTU16771_at	.	1,53	3,58	.	4,27	GSVIVT01010321001	F-box domain containing protein	Metabolism.Primary metabolism.Protein metabolism and modification.Proteolysis.Ubiquitin-mediated proteolysis	.	.	.	VVTU30572_at VVTU16771_at
VVTU16773_at	1,98	2,45	4,71	2,18	2,77	GSVIVT01027922001	3-isopropylmalate dehydratase large subunit 2	Metabolism.Primary metabolism.Amino acid metabolism.Amino acid biosynthesis	Metabolism.Primary metabolism.Amino acid metabolism.Valine, leucine, and isoleucine metabolism.Valine, leucine, and isoleucine biosynthesis	.	.	VVTU16773_at
VVTU16778_at	.	.	3,19	1,64	3,98	.	thiamine biosynthesis protein ThiF	Metabolism.Primary metabolism.Coenzyme and prosthetic group metabolism.Thiamine metabolism.Thiamine biosynthesis	.	.	.	VVTU16778_at
VVTU16779_at	.	1,99	1,99	.	1,86	GSVIVT01035939001	Unknown protein	Unknown	.	.	.	VVTU16779_at
VVTU16784_s_at	.	2,43	3,15	2,94	4,68	GSVIVT01019766001	phospholipid hydroperoxide glutathione peroxidase	Metabolism.Primary metabolism.Coenzyme and prosthetic group metabolism.Glutathione metabolism	Response to stimulus.Stress response.Abiotic stress response.Oxidative stress response	.	.	VVTU16784_s_at
VVTU16796_at	.	-1,95	-2,3	.	-2,22	.	Unknown protein	Unknown	.	.	.	VVTU16796_at
VVTU16798_at	.	3,89	10,59	.	5,52	GSVIVT01031160001	ATPP2-B14	Unknown	.	.	.	VVTU16798_at
VVTU16801_at	.	.	-1,55	.	-1,56	GSVIVT01016693001	phosphoinositide phosphatase	Metabolism.Primary metabolism.Carbohydrate metabolism.Monosaccharide metabolism.Inositol phosphate metabolism	.	.	.	VVTU16801_at VVTU9686_at VVTU10352_at VVTU5778_at
VVTU16802_at	.	.	1,88	1,91	2,61	.	no hit	Unknown	.	.	.	VVTU16802_at
VVTU16803_at	.	-2,57	-2,35	-1,73	-2,34	GSVIVT01025315001	Unknown protein	Unknown	.	.	.	VVTU16803_at VVTU37171_at
VVTU16804_at	.	1,61	3,2	1,77	2,82	GSVIVT01016195001	Zinc finger protein ATRZ-1A	Metabolism.Primary metabolism.Nucleobase, nucleoside, nucleotide, nucleic acid metabolism.Nucleic acid metabolism	.	.	.	VVTU16804_at
VVTU16814_at	.	-1,83	-2,58	.	-1,71	GSVIVT01029307001	Calcineurin phosphoesterase	Unknown	.	.	.	VVTU16814_at VVTU34727_at
VVTU16815_at	2,66	3,57	2,56	3,2	2,12	GSVIVT01022022001	Sugar transporter ERD6-like 8	Transport overview.Macromolecule transport.Carbohydrate transport.Sugar transport	.	.	.	VVTU16815_at
VVTU16819_at	.	2,34	2,69	2,04	4,26	.	no hit	Unknown	.	.	.	VVTU16819_at
VVTU16819_x_at	.	2,41	5,95	2,74	6,23	GSVIVT01027789001	no hit	Unknown	.	.	.	VVTU21384_x_at VVTU16873_x_at VVTU35260_x_at VVTU21305_x_at VVTU39937_x_at VVTU21653_x_at VVTU21433_s_at VVTU35100_s_at VVTU21417_x_at VVTU16819_x_at
VVTU16824_at	.	1,65	1,62	.	1,56	GSVIVT01025688001	integral membrane protein	Unknown	.	.	.	VVTU16824_at
VVTU16835_at	.	.	6,27	.	2,77	GSVIVT01027653001	Pectinesterase family	Cellular process.Cellular component organization and biogenesis.Cell wall organization and biogenesis.Cell wall metabolism.Cell wall modification.Pectin modification	.	.	.	VVTU16835_at VVTU40571_at
VVTU16840_at	.	1,78	2,22	1,55	2,2	GSVIVT01013938001	phosphofructokinase	Metabolism.Primary metabolism.Carbohydrate metabolism.Glycolysis Gluconeogenesis	Metabolism.Primary metabolism.Carbohydrate metabolism.Monosaccharide metabolism.Fructose and mannose metabolism	.	.	VVTU16840_at
VVTU16843_at	.	.	2,37	.	2,08	.	glycine-rich protein	Unknown	.	.	.	VVTU16843_at
VVTU16848_at	.	-1,78	-1,83	.	-1,55	GSVIVT01024205001	Unknown protein	Unknown	.	.	.	VVTU16848_at VVTU16184_at
VVTU1685_at	-4,27	-3,71	-3,57	-1,75	-1,68	GSVIVT01019718001	2-oxoglutarate-dependent dioxygenase	Metabolism.Cellular metabolism.Oxidation reduction	.	.	.	VVTU1685_at
VVTU16850_at	.	.	1,73	.	2,94	GSVIVT01009143001	chaperone protein dnaJ	Metabolism.Primary metabolism.Protein metabolism and modification.Protein folding.Chaperone-mediated protein folding.HSP-mediated protein folding.HSP-mediated protein folding co-chaperone	.	.	.	VVTU16850_at
VVTU16852_s_at	.	-2,33	-4,04	-1,77	-5,98	.	no hit	Unknown	.	.	.	VVTU16852_s_at VVTU29810_s_at
VVTU16853_at	.	-1,83	-1,83	.	-1,65	GSVIVT01000268001	Unknown protein	Unknown	.	.	.	VVTU16853_at VVTU26058_at
VVTU16856_x_at	.	23,22	52,92	8,3	35,29	.	no hit	Unknown	.	.	.	VVTU16856_x_at
VVTU16861_at	.	2,23	2,98	1,77	2,51	GSVIVT01011746001	Unknown protein	Unknown	.	.	.	VVTU16861_at
VVTU1689_at	-1,5	.	.	1,63	1,66	GSVIVT01026952001	ATBRM/CHR2 (ARABIDOPSIS THALIANA BRAHMA)	Regulation overview.Regulation of gene expression.Regulation of transcription.Transcription factor.SNF2 family transcription factor	.	.	.	VVTU38460_at VVTU1689_at
VVTU16892_at	.	1,56	1,71	.	1,6	GSVIVT01023502001	protein prenyltransferase alpha subunit	Metabolism.Primary metabolism.Protein metabolism and modification.Protein modification	.	.	.	VVTU16892_at VVTU30941_at
VVTU169_at	.	.	-3,62	.	-5,33	.	no hit	Unknown	.	.	.	VVTU169_at
VVTU16907_at	.	2,5	.	1,91	.	GSVIVT01016692001	lipase GDSL 3	Unknown	.	.	.	VVTU8179_at VVTU16907_at
VVTU16908_at	.	.	-1,92	-1,66	-1,8	GSVIVT01028350001	arabinose-5-phosphate isomerase	Metabolism.Primary metabolism.Carbohydrate metabolism.Monosaccharide metabolism	.	.	.	VVTU16908_at
VVTU16914_at	.	2,51	4,43	2,02	4,69	GSVIVT01001831001	F-box family protein	Metabolism.Primary metabolism.Protein metabolism and modification.Proteolysis.Ubiquitin-mediated proteolysis	.	.	.	VVTU16914_at
VVTU16928_at	1,97	1,99	2,93	.	1,63	GSVIVT01009319001	Serine carboxypeptidase S10	Metabolism.Primary metabolism.Protein metabolism and modification.Proteolysis.Peptidase-mediated proteolysis	.	.	.	VVTU16928_at
VVTU16947_at	1,52	.	1,57	.	2,92	GSVIVT01000445001	S-locus lectin protein kinase	Signalling.Signalling pathway.Protein kinase	.	.	.	VVTU16947_at VVTU4652_at
VVTU16963_at	.	2,34	1,93	3,64	4,34	GSVIVT01014772001	amino acid permease 7	Transport overview.Macromolecule transport.Amino acid transport	.	.	.	VVTU11900_at VVTU21885_at VVTU16963_at
VVTU1697_at	.	.	-1,94	.	-1,81	.	no hit	Unknown	.	.	.	VVTU1697_at
VVTU16971_s_at	.	-2,08	-2,67	-1,6	-3,28	GSVIVT01000130001	Phototropic-responsive NPH3	Signalling.Signalling pathway.Light signalling	.	.	.	VVTU16971_s_at VVTU7403_at
VVTU16972_at	.	.	-1,64	1,57	.	GSVIVT01026088001	ATP-dependent protease La (LON) domain-containing protein	Metabolism.Primary metabolism.Protein metabolism and modification.Proteolysis.Clp complex-mediated proteolysis	.	.	.	VVTU16972_at
VVTU16975_at	1,5	1,86	2,25	1,93	3,4	GSVIVT01035662001	Aspartate aminotransferase P1	Metabolism.Primary metabolism.Amino acid metabolism	.	.	.	VVTU16975_at VVTU13518_at VVTU6976_s_at
VVTU16976_at	.	.	1,84	.	1,78	GSVIVT01034617001	bZIP transcription factor	Regulation overview.Regulation of gene expression.Regulation of transcription.Transcription factor.bZIP family transcription factor	.	.	.	VVTU16976_at
VVTU1698_at	.	2,4	2,12	.	2,03	GSVIVT01026596001	no hit	Unknown	.	.	.	VVTU1698_at
VVTU16981_at	.	.	1,64	1,65	2,04	GSVIVT01032579001	histone deacetylase complex, SIN3 component	Metabolism.Primary metabolism.Protein metabolism and modification.Protein modification.Protein deacetylation.Histone deacetylation	Regulation overview.Regulation of gene expression.Epigenetic regulation of gene expression	.	.	VVTU16981_at
VVTU16982_s_at	.	.	-1,68	2	.	GSVIVT01006029001	Unknown protein	Unknown	.	.	.	VVTU16982_s_at
VVTU16985_s_at	.	1,5	.	-1,51	.	GSVIVT01025364001	omega-6 fatty acid desaturase, endoplasmic reticulum (FAD2)	Metabolism.Primary metabolism.Lipid metabolism.Fatty acid metabolism.Fatty acid biosynthesis.Unsaturated fatty acid biosynthesis	.	.	.	VVTU32104_x_at VVTU40272_s_at VVTU16985_s_at VVTU3607_s_at
VVTU17003_s_at	.	1,73	1,73	1,82	1,95	GSVIVT01004812001	PUX4 (PLANT UBX DOMAIN-CONTAINING PROTEIN 4)	Unknown	.	.	.	VVTU832_at VVTU17003_s_at VVTU18426_s_at
VVTU17018_s_at	.	-3,48	-3,54	.	-4,44	.	NADH dehydrogenase subunit 1	Metabolism.Primary metabolism.Generation of metabolite precursors and energy.Electron transport.Respiratory-chain phosphorylation	.	.	.	VVTU17018_s_at
VVTU1702_at	.	-3,03	-2,52	-1,91	-2,1	GSVIVT01019689001	ribosomal protein L11	Metabolism.Primary metabolism.Protein metabolism and modification.Translation	.	.	.	VVTU1702_at
VVTU17023_s_at	.	-2,42	-1,9	.	-1,55	GSVIVT01030618001	Chloroplast envelope membrane protein [Vitis vinifera]	Transport overview	.	.	.	VVTU17023_s_at VVTU6900_s_at
VVTU17027_s_at	.	.	-2,88	2,18	-1,8	.	no hit	Unknown	.	.	.	VVTU17027_s_at
VVTU17029_at	.	.	1,94	.	1,61	.	HECT ubiquitin-protein ligase 3 (KAKTUS protein)	Metabolism.Primary metabolism.Protein metabolism and modification.Proteolysis.Ubiquitin-mediated proteolysis	.	.	.	VVTU17029_at
VVTU17030_s_at	.	-11,17	-8,28	.	-4,33	GSVIVT01025923001	12-oxophytodienoate reductase 2	Metabolism.Primary metabolism.Lipid metabolism.Fatty acid metabolism.Oxylipin biosynthesis	Signalling.Hormone signalling.Jasmonate signalling.Jasmonate metabolism.Jasmonate biosynthesis	.	.	VVTU25671_x_at VVTU17030_s_at
VVTU17033_s_at	-2,3	-2,22	-1,81	.	3,73	GSVIVT01021518001	no hit	Unknown	.	.	.	VVTU17033_s_at
VVTU17036_s_at	.	.	1,68	1,64	.	GSVIVT01031076001	nuclear matrix constituent protein 1	Unknown	.	.	.	VVTU15844_at VVTU37722_at VVTU17036_s_at
VVTU17037_at	.	.	1,6	.	2,06	GSVIVT01030037001	GCN5 N-acetyltransferase (GNAT)	Unknown	.	.	.	VVTU40536_s_at VVTU17037_at
VVTU1704_at	-2,43	-2,09	-2,27	-1,77	.	GSVIVT01034109001	no hit	Unknown	.	.	.	VVTU1704_at
VVTU17057_s_at	.	31,37	16,96	5,06	3,87	.	Unknown protein	Unknown	.	.	.	VVTU17057_s_at
VVTU17058_at	1,85	3,04	2,68	3,04	3,14	.	fringe	Unknown	.	.	.	VVTU17058_at
VVTU17059_at	.	.	2,84	.	2,24	GSVIVT01038550001	ClpX, ATPase regulatory subunit	Metabolism.Primary metabolism.Protein metabolism and modification.Proteolysis.Peptidase	.	.	.	VVTU17059_at
VVTU1706_at	.	-4,5	-6,5	-3,3	-6,03	GSVIVT01003762001	Pathogenesis-related protein 1 precursor (PRP 1)	Response to stimulus.Stress response.Biotic stress response	Signalling.Hormone signalling.Salicilic acid signalling.Salicilic acid-responsive	.	.	VVTU1706_at
VVTU17064_s_at	-4,13	.	5,76	2,1	7,45	GSVIVT01018878001	Dehydrin 1b	Response to stimulus.Stress response.Abiotic stress response.Desiccation stress response	.	.	.	VVTU35300_s_at VVTU17064_s_at VVTU21791_x_at VVTU35995_s_at VVTU21791_s_at
VVTU17078_at	.	55,57	90,04	46,3	70,28	GSVIVT01026494001	no hit	Unknown	.	.	.	VVTU17078_at
VVTU17081_s_at	.	-1,5	-1,7	-2,93	-2,78	.	ribosomal RNA 16S	Metabolism.Primary metabolism.Protein metabolism and modification.Translation	.	.	.	VVTU17081_s_at VVTU3160_s_at VVTU14911_s_at VVTU33482_s_at
VVTU17096_s_at	.	-2,89	-3,55	-1,96	-4,31	GSVIVT01002784001	stachyose synthase precursor	Metabolism.Primary metabolism.Carbohydrate metabolism.Oligosaccharide metabolism.Raffinose metabolism	.	.	.	VVTU17096_s_at
VVTU17099_s_at	.	-3,06	-6,79	-1,93	-3,67	GSVIVT01035869001	F-type H+-transporting ATPase b chain CfoII	Metabolism.Primary metabolism.Generation of metabolite precursors and energy.Electron transport.Respiratory-chain phosphorylation	Metabolism.Primary metabolism.Generation of metabolite precursors and energy.Photosynthesis.Photosynthetic-chain phosphorylation	Transport overview.Ion transport.Cation transport.Proton transport	.	VVTU17099_s_at
VVTU171_at	.	.	1,85	.	1,94	GSVIVT01001845001	nucleotide binding nubp1	Transport overview.Macromolecule transport.Multidrug transport.Multidrug ABC transport	.	.	.	VVTU171_at
VVTU17103_at	2,62	2,6	13,58	3,27	10,94	GSVIVT01031881001	Extra-large G-protein (XLG1)	Signalling.Signalling pathway.G-protein signalling pathway	.	.	.	VVTU17103_at
VVTU17111_s_at	.	-4,65	-4,27	-2,38	-3,89	GSVIVT01003157001	Limonoid UDP-glucosyltransferase	Metabolism.Cellular metabolism.Phytoalexin metabolism.Phytoalexin biosynthesis	Metabolism.Secondary metabolism.Terpenoid metabolism.Tetranotriterpenoid metabolism	.	.	VVTU17111_s_at
VVTU17113_at	.	-1,6	-1,78	.	-1,73	GSVIVT01005849001	Beta-galactosidase	Metabolism.Primary metabolism.Carbohydrate metabolism.Monosaccharide metabolism.Galactose metabolism	Metabolism.Primary metabolism.Carbohydrate metabolism.Oligosaccharide metabolism.Glycan metabolism.Glycan catabolism	Metabolism.Primary metabolism.Lipid metabolism.Sphingolipid metabolism	.	VVTU17113_at
VVTU17114_at	-1,83	.	-1,76	.	-2,13	.	7S globulin precursor, basic	Metabolism.Primary metabolism.Generation of metabolite precursors and energy.Storage proteins	.	.	.	VVTU17114_at
VVTU17125_at	.	-6,12	-3,83	-3,08	-3,19	GSVIVT01008538001	Snurportin-1 (RNA U transporter 1)	Unknown	.	.	.	VVTU17125_at
VVTU17126_s_at	7,73	15,71	23,69	9,35	12,68	GSVIVT01018019001	homocysteine S-methyltransferase 3	Metabolism.Primary metabolism.Amino acid metabolism.Methionine metabolism	.	.	.	VVTU39581_s_at VVTU17126_s_at
VVTU17127_at	.	-1,6	-1,58	.	1,89	.	no hit	Unknown	.	.	.	VVTU17127_at
VVTU17134_at	.	.	2,49	.	4,88	GSVIVT01022269001	myb TKI1 (TSL-KINASE INTERACTING PROTEIN 1)	Regulation overview.Regulation of gene expression.Regulation of transcription.Transcription factor.MYB-related family transcription factor	.	.	.	VVTU9543_at VVTU17134_at
VVTU1714_at	.	1,87	1,8	.	1,53	.	no hit	Unknown	.	.	.	VVTU1714_at
VVTU17144_at	.	.	-1,73	.	-1,75	GSVIVT01014499001	S-locus protein kinase	Signalling.Signalling pathway.Protein kinase	.	.	.	VVTU17144_at
VVTU1715_at	.	-3,51	-6,61	-2,91	-10,19	GSVIVT01004437001	Phytosulfokines PSK4	Signalling.Signalling pathway.Signalling molecules.Signalling peptide.Ligand peptide	.	.	.	VVTU1715_at
VVTU17156_s_at	.	-3,02	-3,36	.	-3,22	GSVIVT01006618001	CYP72A54	Metabolism.Cellular metabolism.Oxidation reduction.Cytochrome P450 oxidoreductase	.	.	.	VVTU24473_at VVTU17156_s_at
VVTU17159_s_at	.	.	2,05	.	1,89	GSVIVT01024249001	coiled-coil domain-containing protein 12	Unknown	.	.	.	VVTU17159_s_at VVTU7627_at
VVTU17163_at	.	-1,82	.	.	1,89	GSVIVT01009206001	E3 ubiquitin-protein ligase HUWE1	Metabolism.Primary metabolism.Protein metabolism and modification.Proteolysis.Ubiquitin-mediated proteolysis	.	.	.	VVTU11360_at VVTU6503_at VVTU28190_s_at VVTU17163_at
VVTU17164_at	.	.	1,65	.	1,7	GSVIVT01020003001	binding	Unknown	.	.	.	VVTU17164_at
VVTU17170_s_at	.	1,68	2,73	1,58	3,2	.	Aspartate aminotransferase, cytoplasmic (Transaminase A)	Metabolism.Primary metabolism.Amino acid metabolism	.	.	.	VVTU17170_s_at
VVTU17180_at	-1,6	-1,79	-2,62	.	-1,91	GSVIVT01013425001	3-beta-hydroxy-delta5-steroid dehydrogenase	Metabolism.Primary metabolism.Lipid metabolism.Steroid metabolism	.	.	.	VVTU17180_at VVTU21159_at
VVTU1719_s_at	.	-5,04	-27,83	-1,76	-12,39	GSVIVT01016373001	Sedoheptulose-1,7-bisphosphatase (SBPase), Chloroplast	Metabolism.Primary metabolism.Generation of metabolite precursors and energy.Photosynthesis.Calvin cycle	.	.	.	VVTU1719_s_at
VVTU17199_at	.	1,56	1,95	.	1,66	GSVIVT01035008001	ubiquitin-conjugating enzyme E2 J1	Metabolism.Primary metabolism.Protein metabolism and modification.Proteolysis.Ubiquitin-mediated proteolysis	.	.	.	VVTU17199_at VVTU18999_s_at
VVTU1720_at	.	-2,55	-3,79	-1,87	-2,69	GSVIVT01035034001	Unknown protein	Unknown	.	.	.	VVTU1720_at
VVTU17212_at	.	1,71	2,09	.	1,61	GSVIVT01009002001	Unknown protein	Unknown	.	.	.	VVTU17212_at
VVTU17214_at	1,68	1,78	3,37	.	2,51	GSVIVT01009387001	metal transporter Nramp2	Transport overview.Ion transport.Cation transport.Heavy metal ion transport	.	.	.	VVTU17214_at VVTU29924_at
VVTU17227_at	.	.	2,28	.	3,14	GSVIVT01033170001	cyclic nucleotide-regulated ion channel (CNGC14)	Signalling.Signalling pathway.Calcium sensors and signalling	Transport overview.Ion transport.Cation transport	.	.	VVTU30510_at VVTU20352_at VVTU17227_at
VVTU1723_at	.	-1,83	.	.	2,34	GSVIVT01020808001	transparent testa 12 protein	Transport overview.Macromolecule transport.Multidrug transport.Anthocyanin transport	.	.	.	VVTU1723_at
VVTU17231_at	.	.	-2,08	-1,66	-2,49	GSVIVT01009129001	Serine/threonine-protein kinase	Signalling.Signalling pathway.Protein kinase	.	.	.	VVTU17231_at
VVTU17232_at	.	-1,73	-2,08	-1,84	-1,95	.	no hit	Unknown	.	.	.	VVTU17232_at
VVTU17239_at	.	.	2,05	.	1,99	GSVIVT01010902001	metaxin	Cellular process.Cellular transport.Protein trafficking.Protein targeting to mitochondrion	.	.	.	VVTU17239_at
VVTU17250_s_at	.	-2,51	-1,62	2,24	.	.	no hit	Unknown	.	.	.	VVTU17250_s_at
VVTU1726_at	.	.	1,85	1,82	2,84	GSVIVT01021471001	HSP20 chaperone	Metabolism.Primary metabolism.Protein metabolism and modification.Protein folding.Chaperone-mediated protein folding.HSP-mediated protein folding	.	.	.	VVTU1726_at
VVTU17261_s_at	.	.	1,88	.	1,62	GSVIVT01016242001	arsenite-transporting ATPase (ArsA)	Transport overview.Ion transport.Anion transport	.	.	.	VVTU17261_s_at
VVTU1727_at	.	.	1,8	1,54	1,95	GSVIVT01017638001	dihydrolipoyl dehydrogenase	Metabolism.Primary metabolism.Carbohydrate metabolism.Glycolysis Gluconeogenesis.Glycolysis	Metabolism.Primary metabolism.Generation of metabolite precursors and energy.Citric acid cycle	Metabolism.Primary metabolism.Generation of metabolite precursors and energy.Electron transport.Respiratory-chain phosphorylation	.	VVTU1727_at
VVTU17271_s_at	.	-2,06	-2,43	.	-2,43	.	no hit	Unknown	.	.	.	VVTU17271_s_at
VVTU17273_s_at	.	2,32	1,77	3,05	1,83	GSVIVT01015271001	phosphofructokinase	Metabolism.Primary metabolism.Carbohydrate metabolism.Glycolysis Gluconeogenesis	Metabolism.Primary metabolism.Carbohydrate metabolism.Monosaccharide metabolism.Fructose and mannose metabolism	.	.	VVTU17273_s_at
VVTU17276_at	.	1,82	3,58	7,08	5,09	GSVIVT01013164001	PHD finger transcription factor	Regulation overview.Regulation of gene expression.Regulation of transcription.Transcription factor.PHD family transcription factor	.	.	.	VVTU17276_at
VVTU1728_s_at	.	-2,09	-3,29	-2,03	-3,37	GSVIVT01015552001	BRI1-KD interacting protein	Signalling.Hormone signalling.Brassinosteroid signalling.Brassinosteroid-mediated signalling pathway	.	.	.	VVTU1728_s_at
VVTU17280_at	.	-1,9	-4,31	.	-3,5	GSVIVT01027539001	CYP86A1	Metabolism.Cellular metabolism.Oxidation reduction.Cytochrome P450 oxidoreductase	.	.	.	VVTU34323_at VVTU17280_at VVTU30773_at
VVTU17286_s_at	.	-1,52	-1,69	.	-2,62	GSVIVT01031930001	POLYOL TRANSPORTER 5	Transport overview.Macromolecule transport.Carbohydrate transport.Sugar transport	.	.	.	VVTU17286_s_at VVTU3825_x_at VVTU16356_at
VVTU17291_at	-2,64	-5,44	-5,19	-3,15	-4,48	GSVIVT01003141001	Unknown protein	Unknown	.	.	.	VVTU7923_at VVTU17291_at
VVTU17294_s_at	.	.	1,91	.	1,87	GSVIVT01029976001	FH protein interacting protein FIP2	Transport overview.Ion transport.Cation transport.Proton transport	.	.	.	VVTU17294_s_at
VVTU17298_at	.	1,72	2,1	1,83	2,39	GSVIVT01014838001	uridine/cytidine kinase 1	Metabolism.Primary metabolism.Nucleobase, nucleoside, nucleotide, nucleic acid metabolism.Nucleotide metabolism.Pyrimidine metabolism	.	.	.	VVTU17298_at
VVTU17301_at	1,78	.	3,23	.	3,12	.	no hit	Unknown	.	.	.	VVTU17301_at
VVTU17306_at	.	1,51	.	1,55	1,5	GSVIVT01030232001	WD40	Unknown	.	.	.	VVTU37114_at VVTU17306_at
VVTU17308_at	.	-2,12	-2,58	-2,2	-3,39	GSVIVT01015304001	ERD7 (EARLY-RESPONSIVE TO DEHYDRATION 7)	Response to stimulus.Stress response.Abiotic stress response	.	.	.	VVTU17308_at VVTU35105_at
VVTU17309_at	.	1,58	1,57	1,65	1,93	GSVIVT01030049001	vacuolar protein sorting 11 (VPS11)	Cellular process.Cellular transport.Protein trafficking.Vesicle-mediated trafficking	.	.	.	VVTU28044_at VVTU28032_s_at VVTU17309_at
VVTU1732_at	.	-6,8	-16,98	-4,47	-27,28	GSVIVT01033452001	disease resistance-responsive	Diverse functions.Gene family with diverse functions.NBS-LRR superfamily	Response to stimulus.Stress response.Biotic stress response	.	.	VVTU1732_at
VVTU17320_at	.	.	-4,18	.	-5,27	GSVIVT01000419001	Methyltransferase	Unknown	.	.	.	VVTU17320_at
VVTU17323_at	-1,68	-3,09	-5,43	-3,3	-3,34	GSVIVT01034755001	PID (PINOID)	Signalling.Hormone signalling.Auxin signalling.Regulation of auxin transport	.	.	.	VVTU17323_at
VVTU17325_at	.	-2,04	.	.	1,7	GSVIVT01000040001	Nucleolar GTPase	Unknown	.	.	.	VVTU17325_at VVTU20263_at
VVTU17326_at	.	.	-2,75	.	-2,9	GSVIVT01019516001	Polygalacturonase GH28	Cellular process.Cellular component organization and biogenesis.Cell wall organization and biogenesis.Cell wall metabolism.Cell wall modification.Pectin modification	.	.	.	VVTU12912_at VVTU17326_at
VVTU17329_s_at	-1,61	-6,93	-26,51	-3,59	-17,66	GSVIVT01020033001	homeobox-leucine zipper protein HB13	Regulation overview.Regulation of gene expression.Regulation of transcription.Transcription factor.Homeobox domain family transcription factor	.	.	.	VVTU17329_s_at VVTU18035_s_at
VVTU1733_at	.	.	1,8	.	1,59	GSVIVT01037454001	C2H2 zinc-finger protein SERRATE (SE)	Metabolism.Primary metabolism.Nucleobase, nucleoside, nucleotide, nucleic acid metabolism.Nucleic acid metabolism.DNA metabolism	.	.	.	VVTU1733_at
VVTU17330_at	-1,91	-3,9	-3,27	-1,69	-1,83	GSVIVT01009272001	glycosyl hydrolase family 10 protein	Cellular process.Cellular component organization and biogenesis.Cell wall organization and biogenesis.Cell wall metabolism.Cell wall catabolism.Xylan catabolism	.	.	.	VVTU17330_at
VVTU17335_at	.	1,97	2,27	.	1,72	GSVIVT01007921001	SNAP25ous protein SNAP30	Cellular process.Cellular transport.Protein trafficking	.	.	.	VVTU17335_at
VVTU17338_s_at	.	-2,62	-9,46	-3,09	-9,18	GSVIVT01017449001	Oxidoreductase, 2OG-Fe(II) oxygenase	Metabolism.Cellular metabolism.Oxidation reduction.2OG-Fe(II) oxygenase superfamily	.	.	.	VVTU13021_s_at VVTU3363_at VVTU17338_x_at VVTU17338_s_at
VVTU17338_x_at	.	-2,7	-10,55	-2,43	-10,52	GSVIVT01017449001	Oxidoreductase, 2OG-Fe(II) oxygenase	Metabolism.Cellular metabolism.Oxidation reduction.2OG-Fe(II) oxygenase superfamily	.	.	.	VVTU13021_s_at VVTU3363_at VVTU17338_x_at VVTU17338_s_at
VVTU1734_s_at	.	-5,28	-17,34	.	-11,49	GSVIVT01008738001	thioredoxin-like protein CDSP32	Cellular process.Cellular homeostasis.Cell redox homeostasis	.	.	.	VVTU1734_s_at
VVTU17342_at	.	2,44	2,37	1,98	2,84	GSVIVT01020532001	Unknown protein	Unknown	.	.	.	VVTU34825_at VVTU17342_at
VVTU17343_at	.	1,74	2,12	1,75	2,51	GSVIVT01031951001	switching protein 3D ATSWI3D	Regulation overview.Regulation of gene expression.Regulation of transcription.Transcription factor.MYB-related family transcription factor	.	.	.	VVTU17343_at
VVTU17347_at	.	-1,91	.	.	2	.	R protein PRF disease resistance protein	Response to stimulus.Stress response.Biotic stress response	.	.	.	VVTU9934_at VVTU17347_at
VVTU1735_s_at	1,79	4,38	3,65	2,94	3,32	GSVIVT01017066001	dynein light chain LC6, flagellar outer arm	Cellular process.Cellular component organization and biogenesis.Cytoskeleton organization and biogenesis.Microtubule organization and biogenesis.Microtubule-driven movement	.	.	.	VVTU1735_s_at
VVTU17355_s_at	-2,74	.	.	.	2,89	GSVIVT01020806001	transparent testa 12 protein	Transport overview.Macromolecule transport.Multidrug transport.Anthocyanin transport	.	.	.	VVTU17355_s_at VVTU1852_s_at
VVTU17358_at	.	.	2,3	.	2,23	GSVIVT01035799001	1-deoxy-D-xylulose-5-phosphate synthase, chloroplast precursor	Metabolism.Secondary metabolism.Terpenoid metabolism.Terpenoid biosynthesis	.	.	.	VVTU17358_at
VVTU17359_at	.	2,26	.	1,57	.	GSVIVT01034160001	rhomboid ATRBL1	Unknown	.	.	.	VVTU17359_at
VVTU17363_s_at	.	.	1,59	.	1,64	GSVIVT01012860001	ubiquitin-associated (UBA)/TS-N domain-containing	Unknown	.	.	.	VVTU8759_at VVTU17363_s_at
VVTU17369_s_at	.	.	1,79	.	1,79	.	lipoic acid synthase	Metabolism.Primary metabolism.Lipid metabolism.Fatty acid metabolism.Lipoic acid biosynthesis	.	.	.	VVTU17369_s_at
VVTU1737_at	.	-1,87	-2,12	-2,37	.	GSVIVT01010015001	Nodulin MtN3 family	Unknown	.	.	.	VVTU1737_at
VVTU17374_at	1,69	7,51	11,32	4,98	9,67	GSVIVT01031419001	lecithine cholesterol acyltransferase	Metabolism.Primary metabolism.Lipid metabolism.Glycerolipid metabolism.Glycerophospholipid metabolism	Metabolism.Primary metabolism.Lipid metabolism.Steroid metabolism	.	.	VVTU17374_at VVTU14616_at
VVTU1738_at	.	-2,42	-2,21	-1,88	-2,36	.	unknown	Unknown	.	.	.	VVTU1738_at
VVTU17380_at	.	1,78	2,67	.	2,35	GSVIVT01018309001	Peptidyl-prolyl cis-trans isomerase, cyclophilin type	Metabolism.Primary metabolism.Protein metabolism and modification.Protein folding.Peptidyl prolyl isomerase-mediated protein folding	.	.	.	VVTU17380_at
VVTU17387_at	-1,56	-1,84	-2,98	.	-1,79	GSVIVT01022409001	GTP-binding protein LepA	Signalling.Signalling pathway.G-protein signalling pathway	.	.	.	VVTU17387_at
VVTU17388_at	.	2,13	2,1	.	9,11	.	DREB sub A-5 of ERF/AP2 transcription factor	Regulation overview.Regulation of gene expression.Regulation of transcription.Transcription factor.AP2 family transcription factor.DREB subfamily transcription factor	.	.	.	VVTU17388_at
VVTU17391_s_at	.	-1,51	-3	.	-1,77	GSVIVT01035803001	Unknown protein	Unknown	.	.	.	VVTU21706_x_at VVTU19252_s_at VVTU17391_s_at VVTU18670_s_at VVTU13218_at
VVTU174_at	.	.	2,44	.	3,21	GSVIVT01036688001	Unknown protein	Unknown	.	.	.	VVTU174_at
VVTU17405_at	.	.	2,32	.	2,17	.	lipase-related	Unknown	.	.	.	VVTU17405_at
VVTU17406_s_at	-1,59	2,34	1,53	1,65	1,77	GSVIVT01021237001	Nucleobase-ascorbate transporter 2 (NAT2)	Transport overview.Macromolecule transport.Nucleobase or ascorbate transport	.	.	.	VVTU17406_s_at
VVTU17416_at	.	.	1,8	2,21	.	GSVIVT01007278001	squalene monooxygenase	Metabolism.Primary metabolism.Lipid metabolism.Steroid metabolism.Steroid modification	.	.	.	VVTU17416_at
VVTU1742_at	.	-2,06	.	-3,09	.	.	unknown	Unknown	.	.	.	VVTU1742_at
VVTU17420_at	.	-1,59	-1,77	.	-1,78	GSVIVT01033776001	Delta14-sterol reductase FK (FACKEL)	Metabolism.Primary metabolism.Lipid metabolism.Steroid metabolism.Steroid biosynthesis	.	.	.	VVTU17420_at
VVTU17421_s_at	.	-1,77	5,72	.	6,49	GSVIVT01022813001	no hit	Unknown	.	.	.	VVTU17421_s_at
VVTU17431_at	.	1,6	2,13	.	2,08	GSVIVT01034130001	NDP1 (RANDOM POTATO CDNA CLONE);	Unknown	.	.	.	VVTU17431_at VVTU35276_at
VVTU17432_at	4,64	1,99	7,44	.	3,77	GSVIVT01011652001	adagio protein 1	Signalling.Signalling pathway.Circadian clock signalling	.	.	.	VVTU17432_at
VVTU17433_s_at	.	2,93	2,09	.	2,86	GSVIVT01019965001	expansin [Vitis labrusca x Vitis vinifera] EXPA15	Cellular process.Cell growth and death.Cell growth	Cellular process.Cellular component organization and biogenesis.Cell wall organization and biogenesis.Cell wall metabolism.Cell wall modification	.	.	VVTU11988_at VVTU17433_s_at
VVTU17440_s_at	1,66	-2,15	-2,64	.	-6,01	GSVIVT01031402001	Unknown protein	Unknown	.	.	.	VVTU17440_s_at
VVTU17443_s_at	.	.	-2,44	1,53	.	GSVIVT01034358001	Oligopeptidase B	Metabolism.Primary metabolism.Protein metabolism and modification.Proteolysis.Peptidase-mediated proteolysis	.	.	.	VVTU17443_s_at
VVTU17450_s_at	-3,28	-18,57	-27,82	-3,28	-15,1	GSVIVT01029789001	LHCB6 (LIGHT HARVESTING COMPLEX PSII)	Metabolism.Primary metabolism.Generation of metabolite precursors and energy.Photosynthesis.Antenna proteins	.	.	.	VVTU17450_s_at
VVTU17452_at	.	.	2,54	.	1,61	.	no hit	Unknown	.	.	.	VVTU17452_at
VVTU17458_at	-1,6	-2,51	-3,28	-1,63	-3,87	GSVIVT01010372001	AAA-type ATPase	Diverse functions.Gene family with diverse functions.AAA-type ATPase domain family	.	.	.	VVTU17458_at
VVTU17460_at	.	-2,95	-2,05	-1,6	.	GSVIVT01001044001	CLAVATA1 receptor kinase (CLV1)	Signalling.Signalling pathway.Protein kinase	.	.	.	VVTU17460_at
VVTU17468_at	3,11	.	-1,55	.	-1,81	GSVIVT01033960001	carboxylic ester hydrolase	Metabolism.Cellular metabolism.Esterase activity	.	.	.	VVTU17468_at
VVTU17473_at	.	.	2,13	1,94	2,43	GSVIVT01028270001	ADP-glucose pyrophosphorylase large subunit 2	Metabolism.Primary metabolism.Carbohydrate metabolism.Monosaccharide metabolism.Nucleotide sugar metabolism	.	.	.	VVTU17473_at
VVTU1748_at	.	.	1,6	.	1,67	GSVIVT01025723001	cell division cycle protein 48	Regulation overview.Regulation of cell cycle	.	.	.	VVTU1748_at VVTU12624_at
VVTU17483_at	.	1,57	1,98	2,41	3,37	GSVIVT01010452001	Gag-pol polyprotein	Unknown	.	.	.	VVTU30604_at VVTU17483_at
VVTU17484_at	.	1,69	1,94	2,18	2,17	GSVIVT01004909001	translation release factor	Metabolism.Primary metabolism.Protein metabolism and modification.Translation.Translational termination	.	.	.	VVTU9892_at VVTU17484_at
VVTU17485_at	.	1,93	.	1,59	.	GSVIVT01031705001	UDP-glucuronosyl/UDP-glucosyltransferase	Metabolism.Primary metabolism.Carbohydrate metabolism.Monosaccharide metabolism.Pentose glucuronate interconversion	Metabolism.Primary metabolism.Organic acid metabolism.Ascorbate and aldarate metabolism	.	.	VVTU17485_at
VVTU17495_s_at	-3,76	-10,07	-55,81	-3,67	-12,09	GSVIVT01014388001	NADPH:protochlorophyllide oxidoreductase	Metabolism.Primary metabolism.Cofactor metabolism.Tetrapyrrole metabolism.Chlorophyll metabolism.Chlorophyll biosynthesis	Metabolism.Primary metabolism.Generation of metabolite precursors and energy.Photosynthesis.Reaction center pigment biosynthesis	.	.	VVTU17495_s_at VVTU19154_s_at VVTU11780_s_at VVTU27646_s_at
VVTU1750_s_at	.	-2,37	-9,95	.	-4,75	GSVIVT01031272001	3-beta hydroxysteroid dehydrogenase	Metabolism.Primary metabolism.Lipid metabolism.Steroid metabolism	.	.	.	VVTU1750_s_at
VVTU17509_at	1,67	1,55	1,67	3,13	4,11	.	no hit	Unknown	.	.	.	VVTU17509_at
VVTU1751_s_at	.	.	-2,58	.	-2,88	.	no hit	Unknown	.	.	.	VVTU1751_s_at
VVTU17513_s_at	.	.	1,54	.	1,73	GSVIVT01032063001	Zf A20 and AN1 domain-containing stress-associated protein 5	Regulation overview.Regulation of gene expression.Regulation of transcription.Transcription factor.Zinc finger AN1 family transcription factor	.	.	.	VVTU17513_s_at VVTU21720_s_at
VVTU17515_at	-1,66	-9,79	-17,73	-2,49	-23,91	.	RPS2 (RESISTANT TO P. SYRINGAE 2)	Diverse functions.Gene family with diverse functions.NBS-LRR superfamily	Response to stimulus.Stress response.Biotic stress response	.	.	VVTU17515_at
VVTU17519_at	.	8,61	2,24	4,71	6,22	GSVIVT01006043001	cytokinin-O-glucosyltransferase 2	Signalling.Hormone signalling.Cytokinin signalling.Cytokinin metabolism.Cytokinin inactivation by glycosylation	.	.	.	VVTU17519_at
VVTU1752_at	3,79	12,25	12,84	4,95	4,98	GSVIVT01011037001	gibberellin receptor GID1L2	Signalling.Hormone signalling.Gibberellic acid signalling.Gibberellic acid-mediated signalling pathway	.	.	.	VVTU8869_at VVTU1752_at
VVTU17524_at	.	1,58	2,61	.	3,16	.	no hit	Unknown	.	.	.	VVTU17524_at
VVTU1753_at	.	.	-1,62	-1,72	-2,23	.	no hit	Unknown	.	.	.	VVTU1753_at
VVTU17536_s_at	.	3,31	2,16	3,07	2,39	GSVIVT01025681001	aquaporin PIP2;4	Transport overview.Water transport.Aquaporins.PIP	.	.	.	VVTU17536_s_at VVTU18880_s_at
VVTU17537_s_at	-2,15	.	-1,67	.	-1,77	GSVIVT01026942001	Aquaporin TMP-C	Transport overview.Water transport.Aquaporins.PIP	.	.	.	VVTU26715_x_at VVTU17537_s_at VVTU28331_s_at VVTU4531_s_at
VVTU17547_at	.	.	1,56	.	3,08	GSVIVT01022659001	myb VvMYBA1	Regulation overview.Regulation of gene expression.Regulation of transcription.Transcription factor.MYB family transcription factor	.	.	.	VVTU17547_at
VVTU1755_at	.	-11,01	.	2,06	7	GSVIVT01035060001	pathogenesis protein 10.3 [Vitis quinquangularis]	Response to stimulus.Stress response.Biotic stress response	.	.	.	VVTU1755_at
VVTU17550_at	.	.	-1,98	.	-1,58	GSVIVT01033621001	glutamate synthase (GLU1), ferredoxin-dependent	Metabolism.Cellular metabolism.Nitrogen metabolism.Nitrogen assimilation	.	.	.	VVTU17549_at VVTU17550_at
VVTU17555_s_at	.	4,81	2,16	4,17	.	GSVIVT01021507001	9-cis-epoxycarotenoid dioxygenase 2	Metabolism.Secondary metabolism.Terpenoid metabolism.Tetraterpenoid metabolism.Tetraterpenoid biosynthesis.Carotenoid biosynthesis	Signalling.Hormone signalling.ABA signalling.ABA metabolism.ABA biosynthesis	.	.	VVTU17555_s_at
VVTU1756_s_at	-2,48	-2,8	-6,85	-2,03	-4,84	GSVIVT01029059001	Unknown protein	Unknown	.	.	.	VVTU1756_s_at
VVTU17564_s_at	.	8,95	11,56	4,78	18,34	GSVIVT01022664001	Myb VvMYBA3 [Vitis vinifera]	Regulation overview.Regulation of gene expression.Regulation of transcription.Transcription factor.MYB family transcription factor	.	.	.	VVTU17564_s_at VVTU648_s_at
VVTU17577_at	.	3,76	4,65	2,45	4,21	GSVIVT01012191001	Beta-glucosidase	Cellular process.Cellular component organization and biogenesis.Cell wall organization and biogenesis.Cell wall metabolism.Cell wall modification.Beta-glucoside modification	.	.	.	VVTU17577_at VVTU21427_at
VVTU17578_s_at	.	12,13	14,82	5,19	29,13	GSVIVT01024419001	UDP-glucose:flavonoid 3-O-glucosyltransferase	Metabolism.Secondary metabolism.Phenylpropanoid metabolism.Flavonoid metabolism.Flavonoid biosynthesis.Flavonoid-glycoside biosynthesis	.	.	.	VVTU17578_s_at VVTU12269_at
VVTU17579_s_at	.	-7	-5,16	-2,98	-4,79	GSVIVT01010024001	Alcohol dehydrogenase 1	Metabolism.Cellular metabolism.Oxidation reduction.Alcohol dehydrogenase superfamily	.	.	.	VVTU17579_s_at VVTU30511_x_at
VVTU1758_at	.	1,81	2,32	.	2,14	GSVIVT01019056001	short-chain dehydrogenase/reductase	Metabolism.Cellular metabolism.Oxidation reduction.Alcohol dehydrogenase superfamily	.	.	.	VVTU1758_at
VVTU17581_at	.	19,35	22,04	41,67	48,84	.	Thaumatin VVTL1 [Vitis vinifera]	Response to stimulus.Stress response	.	.	.	VVTU17581_at
VVTU17582_x_at	.	9,73	11,32	283,65	453,24	GSVIVT01027790001	no hit	Unknown	.	.	.	VVTU17582_x_at VVTU35378_at VVTU4690_s_at
VVTU1759_at	.	-6,02	-6,31	-3,86	-3,73	GSVIVT01024718001	gibberellin 2-beta-dioxygenase 7	Metabolism.Secondary metabolism.Terpenoid metabolism.Diterpenoid metabolism.Diterpenoid biosynthesis	Signalling.Hormone signalling.Gibberellic acid signalling.Gibberellic acid metabolism.Gibberellic acid catabolism	.	.	VVTU1759_at
VVTU17591_at	.	.	3,52	.	5,53	GSVIVT01022506001	SPX (SYG1/Pho81/XPR1) domain-containing protein	Unknown	.	.	.	VVTU17591_at
VVTU17592_at	-1,86	-4,4	-4,85	-2,69	-3,85	GSVIVT01014994001	Transcription factor	Regulation overview.Regulation of gene expression.Regulation of transcription.Transcription factor.Trihelix family transcription factor	.	.	.	VVTU17592_at
VVTU17611_at	.	-1,77	-1,96	-1,66	-2,31	GSVIVT01032336001	pentatricopeptide (PPR) repeat-containing protein	Diverse functions.Gene family with diverse functions.Pentatricopeptide domain family	.	.	.	VVTU17611_at
VVTU17613_at	.	-1,87	.	-1,58	.	GSVIVT01019527001	Acyl-CoA synthetase long-chain member 2	Metabolism.Primary metabolism.Lipid metabolism.Fatty acid metabolism	.	.	.	VVTU4021_s_at VVTU17613_at VVTU13825_at
VVTU1762_at	.	.	5,55	.	7,43	GSVIVT01033678001	Zinc finger (C2H2 type) family	Regulation overview.Regulation of gene expression.Regulation of transcription.Transcription factor.C2H2 family transcription factor	.	.	.	VVTU1762_at
VVTU1763_at	.	1,53	1,89	.	1,58	GSVIVT01017834001	NADH dehydrogenase (ubiquinone) 1 alpha subcomplex 8	Metabolism.Primary metabolism.Generation of metabolite precursors and energy.Electron transport.Respiratory-chain phosphorylation	.	.	.	VVTU1763_at
VVTU17642_s_at	.	.	1,89	1,62	2,14	.	proline transporter 1 (ProT1)	Transport overview.Macromolecule transport.Amino acid transport	.	.	.	VVTU17642_s_at
VVTU17652_s_at	.	9,86	23,31	9,96	16,83	.	no hit	Unknown	.	.	.	VVTU17652_s_at
VVTU17654_s_at	.	-4,7	-3,46	-3,4	-3,1	GSVIVT01035608001	Lysophospholipase	Metabolism.Primary metabolism.Lipid metabolism.Glycerolipid metabolism.Glycerophospholipid metabolism.Glycerophospholipid catabolism	.	.	.	VVTU17654_s_at VVTU39707_s_at
VVTU17658_s_at	.	-1,72	-2,55	-1,81	-2,26	GSVIVT01037835001	adenylylsulfate kinase 1 (AKN1)	Metabolism.Cellular metabolism.Sulfur metabolism.Sulfate assimilation	Metabolism.Primary metabolism.Nucleobase, nucleoside, nucleotide, nucleic acid metabolism.Nucleotide metabolism.Purine metabolism	.	.	VVTU9066_at VVTU17658_s_at
VVTU17663_s_at	.	.	-6,49	.	-7,24	GSVIVT01006080001	TONOPLAST DICARBOXYLATE TRANSPORTER	Transport overview.Macromoluecule transport.Organic ion transport.Organic anion transport.Malate transport.Vacuolar malate transport	.	.	.	VVTU17663_s_at
VVTU17709_x_at	.	2,63	.	2,03	3,2	GSVIVT01017904001	Unknown protein	Unknown	.	.	.	VVTU25377_at VVTU17709_x_at VVTU29625_x_at
VVTU17714_s_at	.	-2,4	-3,63	.	-3,69	GSVIVT01033613001	haloacid dehalogenase hydrolase	Metabolism	.	.	.	VVTU13784_at VVTU17714_s_at
VVTU17719_s_at	.	.	1,93	.	3,37	.	glycine-rich protein	Unknown	.	.	.	VVTU1415_s_at VVTU17719_s_at VVTU27138_x_at VVTU27138_s_at
VVTU1772_at	.	2,17	2,5	1,52	2,4	GSVIVT01024830001	DNA-directed RNA polymerase III subunit C19	Metabolism.Primary metabolism.Nucleobase, nucleoside, nucleotide, nucleic acid metabolism.Nucleic acid metabolism.RNA metabolism.RNA biosynthesis	.	.	.	VVTU1772_at
VVTU17728_s_at	.	1,72	2,28	1,71	2,79	GSVIVT01016812001	dihydrolipoamide S-acetyltransferase	Metabolism.Primary metabolism.Carbohydrate metabolism.Glycolysis Gluconeogenesis.Pyruvate decarboxylation	.	.	.	VVTU17728_s_at VVTU13308_x_at
VVTU1774_at	1,74	1,88	3,69	2,35	4,17	GSVIVT01004073001	Unknown protein	Unknown	.	.	.	VVTU1774_at
VVTU1775_at	1,91	3,15	3,55	1,83	3,09	GSVIVT01035318001	early nodulin Enod93 protein	Unknown	.	.	.	VVTU1775_at
VVTU17787_s_at	2,09	5,09	4,6	4,42	3,05	GSVIVT01015308001	ABI1 (ABA INSENSITIVE 1)	Signalling.Hormone signalling.ABA signalling.ABA-mediated signalling pathway	Signalling.Signalling pathway.Protein phosphatase	.	.	VVTU17787_s_at VVTU37636_s_at VVTU28731_s_at
VVTU1780_s_at	-2,41	2	10,68	.	9,41	GSVIVT01029998001	wound-induced	Unknown	.	.	.	VVTU1780_s_at
VVTU17816_s_at	.	1,5	1,97	.	1,58	.	no hit	Unknown	.	.	.	VVTU35204_at VVTU12805_s_at VVTU17816_s_at
VVTU1782_at	-2,38	-1,77	-2,97	-2,06	-1,56	GSVIVT01016280001	monoglyceride lipase	Metabolism.Primary metabolism.Lipid metabolism.Glycerolipid metabolism.Glycerolipid catabolism	.	.	.	VVTU1782_at
VVTU17823_s_at	.	-6,09	-22,46	-2,35	-11,43	GSVIVT01002809001	Photosystem II oxygen-evolving enhancer protein PSBQ	Metabolism.Primary metabolism.Generation of metabolite precursors and energy.Photosynthesis.Photosystem II	.	.	.	VVTU17823_s_at
VVTU1784_at	.	.	-1,76	-1,57	-2,13	GSVIVT01013470001	Lipid-A-disaccharide synthase (LpxB)	Metabolism.Primary metabolism.Lipid metabolism.Glycolipid metabolism.Glycolipid biosynthesis	.	.	.	VVTU20671_s_at VVTU1784_at
VVTU17845_s_at	.	-2,13	.	-1,6	.	GSVIVT01017424001	pyrophosphate-energized vacuolar membrane proton pump	Transport overview.Ion transport.Cation transport.Proton transport.Vacuolar proton transport	.	.	.	VVTU17845_s_at
VVTU17850_s_at	.	2,09	.	.	1,66	GSVIVT01019090001	regulator of ribonuclease activity a	Metabolism.Primary metabolism.Nucleobase, nucleoside, nucleotide, nucleic acid metabolism.Nucleic acid metabolism.RNA metabolism	.	.	.	VVTU12280_s_at VVTU17850_s_at
VVTU17852_at	-1,67	.	.	.	1,58	GSVIVT01027056001	Carrier protein, Mitochondrial	Transport overview.Mitochondrial membrane transport	.	.	.	VVTU17852_at
VVTU17859_s_at	.	-4,63	-7,71	-2,05	-6,17	GSVIVT01032942001	glyceraldehyde-3-phosphate dehydrogenase A, chloroplast precursor	Metabolism.Primary metabolism.Carbohydrate metabolism.Glycolysis Gluconeogenesis	.	.	.	VVTU17859_s_at VVTU33738_s_at VVTU27512_x_at VVTU11859_s_at VVTU21121_s_at
VVTU1786_at	.	.	1,62	.	1,61	GSVIVT01019237001	nuclear matrix protein 1	Unknown	.	.	.	VVTU1786_at
VVTU17862_s_at	.	2,49	.	1,92	1,59	GSVIVT01009713001	5' nucleotidase	Metabolism.Primary metabolism.Nucleobase, nucleoside, nucleotide, nucleic acid metabolism.Nucleotide metabolism.Purine metabolism	Metabolism.Primary metabolism.Nucleobase, nucleoside, nucleotide, nucleic acid metabolism.Nucleotide metabolism.Pyrimidine metabolism	Metabolism.Secondary metabolism.Alkaloid metabolism.Alkaloid biosynthesis.Alkaloid derived from histidine and purine biosynthesis	.	VVTU17862_s_at
VVTU17863_s_at	.	-2,48	-2,42	-2,63	-2,7	GSVIVT01027015001	delta-8 sphingolipid desaturase	Metabolism.Primary metabolism.Lipid metabolism.Fatty acid metabolism.Fatty acid biosynthesis.Unsaturated fatty acid biosynthesis	.	.	.	VVTU17863_s_at
VVTU1788_at	-2,44	.	-10,22	-2,54	-10,93	GSVIVT01015979001	Plastocyanin domain-containing protein	Metabolism.Primary metabolism.Generation of metabolite precursors and energy.Electron transport	Metabolism.Primary metabolism.Generation of metabolite precursors and energy.Photosynthesis.Photosynthetic-chain phosphorylation	.	.	VVTU1788_at
VVTU17888_s_at	.	.	1,51	.	1,51	GSVIVT01015021001	Auxin-responsive SAUR37	Signalling.Hormone signalling.Auxin signalling.Auxin responsive	.	.	.	VVTU4853_at VVTU17888_s_at
VVTU17895_s_at	.	.	-5,01	-2,09	-7,03	GSVIVT01017042001	aquaporin DELTA-TIP	Transport overview.Water transport.Aquaporins.TIP	.	.	.	VVTU14299_s_at VVTU9060_s_at VVTU12419_at VVTU17895_s_at VVTU18015_s_at
VVTU1790_at	-3,61	-9,59	-15,11	-4,57	-9,49	GSVIVT01025170001	Beta-galactosidase	Metabolism.Primary metabolism.Carbohydrate metabolism.Monosaccharide metabolism.Galactose metabolism	Metabolism.Primary metabolism.Carbohydrate metabolism.Oligosaccharide metabolism.Glycan metabolism.Glycan catabolism	Metabolism.Primary metabolism.Lipid metabolism.Sphingolipid metabolism	.	VVTU1790_at
VVTU17900_s_at	.	.	-31,53	.	-49,76	.	Protease inhibitor/seed storage/lipid transfer protein (LTP)	Transport overview.Macromolecule transport.Lipid transport	.	.	.	VVTU17900_s_at
VVTU17907_s_at	.	1,75	5,02	.	4,05	GSVIVT01034344001	pyruvate kinase	Metabolism.Primary metabolism.Carbohydrate metabolism.Glycolysis Gluconeogenesis.Glycolysis	.	.	.	VVTU24909_at VVTU17907_s_at VVTU23006_at
VVTU1791_at	1,68	1,56	.	.	-2,09	GSVIVT01035386001	Glutaredoxin	Response to stimulus.Stress response.Abiotic stress response.Oxidative stress response	.	.	.	VVTU1791_at
VVTU17924_s_at	.	-1,63	.	.	1,65	GSVIVT01009743001	Dihydroflavonol 4-reductase	Metabolism.Secondary metabolism.Phenylpropanoid metabolism.Flavonoid metabolism.Flavonoid biosynthesis.Anthocyanin biosynthesis	.	.	.	VVTU2594_at VVTU17924_s_at
VVTU17945_s_at	.	.	-3,64	.	-2,9	GSVIVT01009455001	PAB8 (POLY(A) BINDING PROTEIN 8)	Metabolism.Primary metabolism.Nucleobase, nucleoside, nucleotide, nucleic acid metabolism.Nucleic acid metabolism.RNA metabolism.RNA processing	.	.	.	VVTU17945_s_at
VVTU17947_s_at	.	3,93	1,99	4,74	3,54	GSVIVT01019089001	isopentenyl diphosphate isomerase 2	Metabolism.Secondary metabolism.Terpenoid metabolism.Terpenoid biosynthesis	.	.	.	VVTU17947_s_at
VVTU17953_s_at	.	-2,07	-1,9	-1,72	-1,78	.	IAA9	Signalling.Hormone signalling.Auxin signalling.Auxin-mediated signalling pathway	.	.	.	VVTU17953_s_at VVTU6426_s_at
VVTU17956_s_at	.	.	-1,74	.	-1,59	GSVIVT01034653001	Ribosomal protein S17 (RPS17A) 40S	Metabolism.Primary metabolism.Protein metabolism and modification.Translation	.	.	.	VVTU30568_x_at VVTU5936_at VVTU17956_s_at VVTU27478_s_at VVTU19328_s_at
VVTU1796_at	.	.	-2,43	-2,41	.	GSVIVT01024951001	Protein kinase APK1A	Signalling.Signalling pathway.Protein kinase	.	.	.	VVTU24372_at VVTU1796_at
VVTU17960_s_at	.	.	1,59	.	1,72	GSVIVT01033791001	fructose-bisphosphate aldolase cytoplasmic isozyme	Metabolism.Primary metabolism.Carbohydrate metabolism.Glycolysis Gluconeogenesis	.	.	.	VVTU34803_x_at VVTU14270_s_at VVTU17960_s_at VVTU18145_s_at VVTU18282_s_at VVTU29841_s_at VVTU34803_s_at VVTU34803_at
VVTU17961_s_at	.	-2,36	-4,45	.	-2,93	GSVIVT01033933001	2-cys peroxiredoxin BAS1, chloroplast precursor	Response to stimulus.Stress response.Abiotic stress response.Oxidative stress response	.	.	.	VVTU9166_at VVTU17961_s_at
VVTU17962_s_at	2,01	1,83	2,24	.	1,87	GSVIVT01011711001	Senescence-associated protein	Unknown	.	.	.	VVTU1988_s_at VVTU17962_s_at
VVTU17963_s_at	.	-1,55	-2,2	-1,87	-2,48	GSVIVT01035991001	Cytochrome b5 domain-containing protein	Unknown	.	.	.	VVTU17963_s_at
VVTU17965_s_at	-4,27	-6,48	-6,88	-2,04	-3,21	GSVIVT01029311001	basic helix-loop-helix (bHLH) family	Regulation overview.Regulation of gene expression.Regulation of transcription.Transcription factor.bHLH family transcription factor	.	.	.	VVTU4212_at VVTU17965_s_at
VVTU17969_s_at	.	.	1,7	.	2,1	GSVIVT01003867001	Eukaryotic translation initiation factor 5A isoform II	Metabolism.Primary metabolism.Protein metabolism and modification.Translation.Translational initiation	.	.	.	VVTU17969_s_at
VVTU17974_s_at	-1,82	-1,65	-3,01	-1,74	-4,31	GSVIVT01038605001	Major Facilitator Superfamily protein	Unknown	.	.	.	VVTU17974_s_at
VVTU17975_s_at	.	.	-3,05	.	-2,27	GSVIVT01033841001	Ribosomal protein L10A (RPL10aA) 60S	Metabolism.Primary metabolism.Protein metabolism and modification.Translation	.	.	.	VVTU19418_s_at VVTU2305_s_at VVTU17975_s_at
VVTU1798_at	-3,05	-4,23	-3,61	-4,04	-4,47	.	leucine-rich repeat disease resistance protein	Diverse functions.Gene family with diverse functions.NBS-LRR superfamily	.	.	.	VVTU1798_at
VVTU17985_s_at	-3,56	-16,72	-26,01	-5,23	-24,36	GSVIVT01017062001	Membrane protein	Unknown	.	.	.	VVTU16695_s_at VVTU17985_s_at
VVTU1799_at	.	-10,74	-26,51	-2,14	-13,57	GSVIVT01015045001	LHCA6 (Photosystem I light harvesting complex gene 6)	Metabolism.Primary metabolism.Generation of metabolite precursors and energy.Photosynthesis.Antenna proteins	.	.	.	VVTU1799_at
VVTU17997_s_at	.	-2,36	-3,19	.	-1,5	GSVIVT01015036001	Chaperonin 21, Chloroplast	Metabolism.Primary metabolism.Protein metabolism and modification.Protein folding.Chaperone-mediated protein folding.Chaperonin-mediated protein folding	.	.	.	VVTU6133_s_at VVTU17997_s_at VVTU25647_at VVTU37804_s_at
VVTU180_s_at	.	1,58	1,68	.	1,75	.	import receptor subunit TOM6, Mitochondrial	Cellular process.Cellular transport.Protein trafficking.Protein targeting to mitochondrion	.	.	.	VVTU180_s_at
VVTU1801_x_at	.	-3,4	-2,71	-2,78	-3,43	GSVIVT01003143001	indole-3-acetate beta-glucosyltransferase	Signalling.Hormone signalling.Auxin signalling.Auxin metabolism.Auxin inactivation by conjugation	.	.	.	VVTU1801_x_at VVTU36151_s_at
VVTU18015_s_at	.	.	-4,97	-2,02	-6,88	GSVIVT01017042001	aquaporin DELTA-TIP	Transport overview.Water transport.Aquaporins.TIP	.	.	.	VVTU14299_s_at VVTU9060_s_at VVTU12419_at VVTU17895_s_at VVTU18015_s_at
[truncated: 5,131 more rows]

## Sheet: conservedgeneset3451
ProbeID	Cluster_ 2007 and 2008	Unique gene 12x ID	Annotation	Functional category 1
VVTU16372_at	1	GSVIVT01021099001	NSL1 (NECROTIC SPOTTED LESIONS 1)	Cellular process.Cell growth and death.Cell death
VVTU20812_at	1	GSVIVT01014247001	apoptosis inhibitory 5 (API5)	Cellular process.Cell growth and death.Cell death attenuation
VVTU21260_at	1	.	Maf, septum formation protein	Cellular process.Cell growth and death.Cell division
VVTU25595_at	1	.	Maf, septum formation protein	Cellular process.Cell growth and death.Cell division
VVTU11722_at	1	.	anaphase-promoting complex component APC3	Cellular process.Cell growth and death.Cell division.Mitosis
VVTU26812_at	1	GSVIVT01021749001	UDP-arabinose 4-epimerase 3	Cellular process.Cellular component organization and biogenesis.Cell wall organization and biogenesis.Cell wall metabolism.Cell wall biosynthesis.Cell wall glycan monomers generation
VVTU16835_at	1	GSVIVT01027653001	Pectinesterase family	Cellular process.Cellular component organization and biogenesis.Cell wall organization and biogenesis.Cell wall metabolism.Cell wall modification.Pectin modification
VVTU40571_at	1	GSVIVT01027653001	Pectinesterase family	Cellular process.Cellular component organization and biogenesis.Cell wall organization and biogenesis.Cell wall metabolism.Cell wall modification.Pectin modification
VVTU8614_at	1	GSVIVT01029173001	xyloglucan endotransglucosylase/hydrolase 23	Cellular process.Cellular component organization and biogenesis.Cell wall organization and biogenesis.Cell wall metabolism.Cell wall modification.Xyloglucan modification
VVTU13341_s_at	1	GSVIVT01014730001	hydroxyproline-rich glycoprotein	Cellular process.Cellular component organization and biogenesis.Cell wall organization and biogenesis.Cell wall structural protein
VVTU13554_at	1	GSVIVT01022969001	hydroxyproline-rich glycoprotein	Cellular process.Cellular component organization and biogenesis.Cell wall organization and biogenesis.Cell wall structural protein
VVTU22413_at	1	GSVIVT01022969001	hydroxyproline-rich glycoprotein	Cellular process.Cellular component organization and biogenesis.Cell wall organization and biogenesis.Cell wall structural protein
VVTU19356_s_at	1	GSVIVT01009838001	Histone H3	Cellular process.Cellular component organization and biogenesis.Chromosome organization and biogenesis.Chromatin assembly
VVTU10142_at	1	GSVIVT01030624001	Histone-lysine N-methyltransferase ATXR2	Cellular process.Cellular component organization and biogenesis.Chromosome organization and biogenesis.Chromatin organization
VVTU1322_at	1	GSVIVT01008085001	ELF5 (EARLY FLOWERING 5)	Cellular process.Cellular component organization and biogenesis.Chromosome organization and biogenesis.Chromatin organization
VVTU6634_at	1	GSVIVT01016983001	ELF7 (EARLY FLOWERING 7)	Cellular process.Cellular component organization and biogenesis.Chromosome organization and biogenesis.Chromatin organization
VVTU4801_at	1	GSVIVT01032120001	ACTIN-RELATED PROTEIN 7	Cellular process.Cellular component organization and biogenesis.Cytoskeleton organization and biogenesis.Actin organization and biogenesis
VVTU12306_at	1	.	Oleosin OLE-4	Cellular process.Cellular component organization and biogenesis.Oil body organization and biogenesis
VVTU13393_at	1	GSVIVT01011674001	Caleosin	Cellular process.Cellular component organization and biogenesis.Oil body organization and biogenesis
VVTU39853_s_at	1	GSVIVT01027904001	Caleosin	Cellular process.Cellular component organization and biogenesis.Oil body organization and biogenesis
VVTU13625_at	1	GSVIVT01035393001	FtsH protease that is localized to the mitochondrion	Cellular process.Cellular component organization and biogenesis.Organelle organization and biogenesis.Mitochondrion organization and biogenesis
VVTU5890_at	1	GSVIVT01024927001	FtsH protease that is localized to the mitochondrion	Cellular process.Cellular component organization and biogenesis.Organelle organization and biogenesis.Mitochondrion organization and biogenesis
VVTU8922_at	1	GSVIVT01035453001	PEX10 (peroxin 10)	Cellular process.Cellular component organization and biogenesis.Organelle organization and biogenesis.Peroxisome organization and biogenesis
VVTU6471_at	1	GSVIVT01014864001	Peroxisomal targeting signal 1 receptor; PTS1 receptor; Pex5p	Cellular process.Cellular component organization and biogenesis.Organelle organization and biogenesis.Peroxisome organization and biogenesis.Peroxisome membrane organization and biogenesis
VVTU2194_at	1	GSVIVT01012210001	ACCLIMATION OF PHOTOSYNTHESIS TO ENVIRONMENT	Cellular process.Cellular component organization and biogenesis.Organelle organization and biogenesis.Plastid organization and biogenesis
VVTU3510_at	1	GSVIVT01019529001	preprotein translocase YidC subunit	Cellular process.Cellular component organization and biogenesis.Organelle organization and biogenesis.Plastid organization and biogenesis.Thylakoid organization and biogenesis
VVTU3711_at	1	GSVIVT01017362001	signal recognition particle subunit 54 SRP54	Cellular process.Cellular component organization and biogenesis.Organelle organization and biogenesis.Plastid organization and biogenesis.Thylakoid organization and biogenesis
VVTU21679_s_at	1	.	Metallothionein	Cellular process.Cellular homeostasis.Heavy metal ion homeostasis
VVTU34226_x_at	1	GSVIVT01014340001	Metallothionein	Cellular process.Cellular homeostasis.Heavy metal ion homeostasis
VVTU12352_at	1	GSVIVT01019769001	Cu2+-exporting ATPase HMA5 (HEAVY METAL ATPASE 5)	Cellular process.Cellular homeostasis.Heavy metal ion homeostasis.Copper homeostasis
VVTU3345_s_at	1	GSVIVT01017058001	Cytochrome c biogenesis protein	Cellular process.Cellular macromolecular complex assembly.Protein complex assembly.Cytochrome complex assembly
VVTU11922_s_at	1	GSVIVT01024106001	ER lumen protein retaining receptor	Cellular process.Cellular transport.Protein trafficking
VVTU20853_at	1	GSVIVT01020852001	component of oligomeric golgi complex 5	Cellular process.Cellular transport.Protein trafficking
VVTU35723_at	1	GSVIVT01013109001	pattern formation protein (EMB30) (GNOM)	Cellular process.Cellular transport.Protein trafficking
VVTU40672_at	1	GSVIVT01006267001	Component of oligomeric golgi complex 1	Cellular process.Cellular transport.Protein trafficking
VVTU17239_at	1	GSVIVT01010902001	metaxin	Cellular process.Cellular transport.Protein trafficking.Protein targeting to mitochondrion
VVTU3335_at	1	GSVIVT01037193001	DYNAMIN-LIKE PROTEIN 6	Cellular process.Cellular transport.Protein trafficking.Vesicle-mediated trafficking
VVTU40203_at	1	GSVIVT01011463001	vesicle transport v-SNARE 13	Cellular process.Cellular transport.Protein trafficking.Vesicle-mediated trafficking
VVTU610_at	1	GSVIVT01016723001	Exocyst subunit EXO70 D1	Cellular process.Cellular transport.Protein trafficking.Vesicle-mediated trafficking
VVTU956_at	1	GSVIVT01004093001	adaptor-related protein complex 1, mu 1 subunit	Cellular process.Cellular transport.Protein trafficking.Vesicle-mediated trafficking
VVTU9613_at	1	GSVIVT01027217001	vacuolar protein sorting 36	Cellular process.Cellular transport.Protein trafficking.Vesicle-mediated trafficking
VVTU8406_at	1	GSVIVT01009244001	ENHANCED SILENCING PHENOTYPE 4 ESP4 symplekin	cellular Processes and Signaling
VVTU2284_at	1	GSVIVT01035337001	early flowering 3	Development
VVTU26343_at	1	GSVIVT01036090001	MYB DIVARICATA	Development
VVTU5613_at	1	GSVIVT01010013001	SEU3B protein	Development
VVTU7606_at	1	GSVIVT01021908001	HASTY	Development
VVTU794_at	1	GSVIVT01029319001	PEP (PEPPER)	Development
VVTU4293_at	1	GSVIVT01003472001	CONSTANS-LIKE 10	Development.Reproductive development
VVTU12541_at	1	GSVIVT01019293001	VRN1 (REDUCED VERNALIZATION RESPONSE 1)	Development.Reproductive development.Flowering
VVTU2744_at	1	GSVIVT01012514001	HEN4 (HUA ENHANCER 4)	Development.Reproductive development.Flowering
VVTU40510_at	1	GSVIVT01035651001	embryonic flower 1	Development.Reproductive development.Flowering
VVTU1814_at	1	GSVIVT01027397001	AAA-type ATPase	Diverse functions.Gene family with diverse functions.AAA-type ATPase domain family
VVTU15062_at	1	GSVIVT01025591001	ankyrin repeat	Diverse functions.Gene family with diverse functions.Ankyrin domain family
VVTU37077_at	1	GSVIVT01001840001	ankyrin repeat	Diverse functions.Gene family with diverse functions.Ankyrin domain family
VVTU5145_at	1	GSVIVT01034187001	ankyrin repeat	Diverse functions.Gene family with diverse functions.Ankyrin domain family
VVTU6363_at	1	GSVIVT01036270001	ankyrin	Diverse functions.Gene family with diverse functions.Ankyrin domain family
VVTU20600_at	1	GSVIVT01022003001	Copine BON3 (BONZAI 3)	Diverse functions.Gene family with diverse functions.Copine family
VVTU25848_at	1	GSVIVT01022003001	Copine BON3 (BONZAI 3)	Diverse functions.Gene family with diverse functions.Copine family
VVTU12797_at	1	.	Pentatricopeptide (PPR) repeat-containing protein	Diverse functions.Gene family with diverse functions.Pentatricopeptide domain family
VVTU15128_at	1	GSVIVT01012782001	pentatricopeptide (PPR) repeat-containing protein	Diverse functions.Gene family with diverse functions.Pentatricopeptide domain family
VVTU1981_at	1	GSVIVT01013542001	pentatricopeptide (PPR) repeat-containing	Diverse functions.Gene family with diverse functions.Pentatricopeptide domain family
VVTU22840_s_at	1	GSVIVT01008078001	pentatricopeptide (PPR) repeat-containing protein	Diverse functions.Gene family with diverse functions.Pentatricopeptide domain family
VVTU3527_at	1	GSVIVT01004304001	pentatricopeptide (PPR) repeat-containing protein	Diverse functions.Gene family with diverse functions.Pentatricopeptide domain family
VVTU37687_at	1	GSVIVT01020873001	pentatricopeptide (PPR) repeat-containing protein	Diverse functions.Gene family with diverse functions.Pentatricopeptide domain family
VVTU6381_at	1	GSVIVT01008078001	pentatricopeptide (PPR) repeat-containing protein	Diverse functions.Gene family with diverse functions.Pentatricopeptide domain family
VVTU9132_at	1	GSVIVT01033654001	pentatricopeptide (PPR) repeat-containing	Diverse functions.Gene family with diverse functions.Pentatricopeptide domain family
VVTU9345_at	1	GSVIVT01036861001	Pentatricopeptide repeat	Diverse functions.Gene family with diverse functions.Pentatricopeptide domain family
VVTU1660_at	1	GSVIVT01012153001	Haloacid dehalogenase hydrolase	Metabolism
VVTU12252_s_at	1	GSVIVT01007829001	Betaine aldehyde dehydrogenase	Metabolism.Cellular metabolism.Amino acid derivative metabolism.Glycine betaine biosynthesis
VVTU14807_at	1	GSVIVT01010945001	autophagy 18 ATG18a	Metabolism.Cellular metabolism.Cellular catabolism.Autophagy
VVTU23306_at	1	GSVIVT01013049001	Autophagy protein ATG5	Metabolism.Cellular metabolism.Cellular catabolism.Autophagy
VVTU25049_at	1	GSVIVT01013049001	Autophagy protein ATG5	Metabolism.Cellular metabolism.Cellular catabolism.Autophagy
VVTU30801_at	1	GSVIVT01003801001	Unc51-like kinase	Metabolism.Cellular metabolism.Cellular catabolism.Autophagy
VVTU11883_at	1	GSVIVT01008433001	Toc64 (translocon outer membrane complex 64)	Metabolism.Cellular metabolism.Nitrogen metabolism
VVTU23036_s_at	1	GSVIVT01008483001	Glutamine synthetase cytosolic isozyme 1	Metabolism.Cellular metabolism.Nitrogen metabolism
VVTU33904_s_at	1	GSVIVT01008483001	Glutamine synthetase cytosolic isozyme 1	Metabolism.Cellular metabolism.Nitrogen metabolism
VVTU37047_at	1	GSVIVT01007669001	Copper amine oxidase	Metabolism.Cellular metabolism.Nitrogen metabolism.Amine metabolism
VVTU8008_at	1	GSVIVT01007669001	Copper amine oxidase	Metabolism.Cellular metabolism.Nitrogen metabolism.Amine metabolism
VVTU24625_at	1	GSVIVT01018788001	2OG-Fe(II) oxygenase	Metabolism.Cellular metabolism.Oxidation reduction.2OG-Fe(II) oxygenase superfamily
VVTU21329_at	1	GSVIVT01024276001	CYP89H3	Metabolism.Cellular metabolism.Oxidation reduction.Cytochrome P450 oxidoreductase
VVTU28385_at	1	GSVIVT01001284001	flavin-containing monooxygenase 3	Metabolism.Cellular metabolism.Oxidation reduction.Flavin-containing monooxygenase
VVTU22679_at	1	.	histidine acid phosphatase	Metabolism.Cellular metabolism.Phosphate metabolism
VVTU34738_s_at	1	GSVIVT01012830001	PURPLE ACID PHOSPHATASE 26	Metabolism.Cellular metabolism.Phosphate metabolism
VVTU11765_at	1	GSVIVT01010582001	Stilbene synthase [Vitis pseudoreticulata]	Metabolism.Cellular metabolism.Phytoalexin metabolism.Phytoalexin biosynthesis
VVTU15628_s_at	1	.	Stilbene synthase 3	Metabolism.Cellular metabolism.Phytoalexin metabolism.Phytoalexin biosynthesis
VVTU34546_at	1	GSVIVT01010565001	Stilbene synthase	Metabolism.Cellular metabolism.Phytoalexin metabolism.Phytoalexin biosynthesis
VVTU34553_s_at	1	.	stilbene synthase [Vitis quinquangularis]	Metabolism.Cellular metabolism.Phytoalexin metabolism.Phytoalexin biosynthesis
VVTU34554_s_at	1	.	Stilbene synthase 3	Metabolism.Cellular metabolism.Phytoalexin metabolism.Phytoalexin biosynthesis
VVTU34913_at	1	.	stilbene synthase [Vitis vinifera]	Metabolism.Cellular metabolism.Phytoalexin metabolism.Phytoalexin biosynthesis
VVTU6035_x_at	1	GSVIVT01010556001	stilbene synthase 1 [Vitis vinifera]	Metabolism.Cellular metabolism.Phytoalexin metabolism.Phytoalexin biosynthesis
VVTU1391_at	1	GSVIVT01006634001	3-deoxy-D-arabino-heptulosonate 7-phosphate synthase	Metabolism.Cellular metabolism.Shikimate metabolism
VVTU5858_at	1	GSVIVT01028182001	Sulfate adenylyltransferase	Metabolism.Cellular metabolism.Sulfur metabolism.Sulfate assimilation
VVTU16622_at	1	GSVIVT01004095001	alliin lyase precursor	Metabolism.Cellular metabolism.Sulfur metabolism.Sulfur compound metabolism
VVTU24877_at	1	GSVIVT01016669001	alanine aminotransferase 2	Metabolism.Primary metabolism.Amino acid metabolism
VVTU3406_at	1	.	Alanine transaminase.	Metabolism.Primary metabolism.Amino acid metabolism.Alanine metabolism
VVTU1029_s_at	1	GSVIVT01038219001	acetolactate synthase small subunit	Metabolism.Primary metabolism.Amino acid metabolism.Amino acid biosynthesis
VVTU8996_s_at	1	GSVIVT01014248001	Homogentisate 1,2-dioxygenase	Metabolism.Primary metabolism.Amino acid metabolism.Amino acid catabolism
VVTU5482_at	1	GSVIVT01027662001	Arginase 1	Metabolism.Primary metabolism.Amino acid metabolism.Arginine and proline metabolism.Urea cycle
VVTU3991_at	1	GSVIVT01014286001	tyrosine aminotransferase	Metabolism.Primary metabolism.Amino acid metabolism.Aromatic amino acid metabolism.Phenylalanine metabolism
VVTU3377_at	1	GSVIVT01012140001	N-carbamyl-L-amino acid amidohydrolase	Metabolism.Primary metabolism.Amino acid metabolism.Beta-Alanine metabolism
VVTU8640_at	1	GSVIVT01022843001	Glycine hydroxymethyltransferase	Metabolism.Primary metabolism.Amino acid metabolism.Glycine, serine, and threonine metabolism
VVTU13623_at	1	.	invertase/pectin methylesterase inhibitor	Metabolism.Primary metabolism.Carbohydrate metabolism.Carbohydrate metabolism enzyme inhibitor.Invertase/pectin methylesterase inhibitor family
VVTU24838_x_at	1	GSVIVT01031646001	aldo/keto reductase AKR	Metabolism.Primary metabolism.Carbohydrate metabolism.Carbohydrate oxidation reduction
VVTU3533_s_at	1	GSVIVT01035035001	Aldo-keto reductase	Metabolism.Primary metabolism.Carbohydrate metabolism.Carbohydrate oxidation reduction
VVTU11764_at	1	GSVIVT01008609001	Phosphoglycerate mutase	Metabolism.Primary metabolism.Carbohydrate metabolism.Glycolysis Gluconeogenesis
VVTU15418_at	1	GSVIVT01023895001	Phosphoglycerate mutase	Metabolism.Primary metabolism.Carbohydrate metabolism.Glycolysis Gluconeogenesis
VVTU17960_s_at	1	GSVIVT01033791001	fructose-bisphosphate aldolase cytoplasmic isozyme	Metabolism.Primary metabolism.Carbohydrate metabolism.Glycolysis Gluconeogenesis
VVTU18145_s_at	1	GSVIVT01033791001	fructose-bisphosphate aldolase cytoplasmic isozyme	Metabolism.Primary metabolism.Carbohydrate metabolism.Glycolysis Gluconeogenesis
VVTU18230_s_at	1	GSVIVT01036775001	Phosphoglycerate kinase, cytosolic	Metabolism.Primary metabolism.Carbohydrate metabolism.Glycolysis Gluconeogenesis
VVTU18282_s_at	1	GSVIVT01033791001	fructose-bisphosphate aldolase cytoplasmic isozyme	Metabolism.Primary metabolism.Carbohydrate metabolism.Glycolysis Gluconeogenesis
VVTU18434_s_at	1	GSVIVT01036775001	Phosphoglycerate kinase, cytosolic	Metabolism.Primary metabolism.Carbohydrate metabolism.Glycolysis Gluconeogenesis
VVTU18544_s_at	1	GSVIVT01018517001	Phosphopyruvate hydratase.	Metabolism.Primary metabolism.Carbohydrate metabolism.Glycolysis Gluconeogenesis
VVTU18624_s_at	1	GSVIVT01018517001	Phosphopyruvate hydratase.	Metabolism.Primary metabolism.Carbohydrate metabolism.Glycolysis Gluconeogenesis
VVTU18979_s_at	1	GSVIVT01018517001	Phosphopyruvate hydratase.	Metabolism.Primary metabolism.Carbohydrate metabolism.Glycolysis Gluconeogenesis
VVTU2048_at	1	GSVIVT01015297001	hexokinase-2	Metabolism.Primary metabolism.Carbohydrate metabolism.Glycolysis Gluconeogenesis
VVTU5688_at	1	GSVIVT01035322001	6-phosphofructokinase	Metabolism.Primary metabolism.Carbohydrate metabolism.Glycolysis Gluconeogenesis
VVTU5952_at	1	GSVIVT01013442001	6-phosphofructokinase, pyrophosphate dependent	Metabolism.Primary metabolism.Carbohydrate metabolism.Glycolysis Gluconeogenesis
VVTU1012_at	1	GSVIVT01033747001	pyruvate kinase, cytosolic isozyme	Metabolism.Primary metabolism.Carbohydrate metabolism.Glycolysis Gluconeogenesis.Glycolysis
VVTU17907_s_at	1	GSVIVT01034344001	pyruvate kinase	Metabolism.Primary metabolism.Carbohydrate metabolism.Glycolysis Gluconeogenesis.Glycolysis
VVTU23006_at	1	GSVIVT01034344001	pyruvate kinase	Metabolism.Primary metabolism.Carbohydrate metabolism.Glycolysis Gluconeogenesis.Glycolysis
VVTU24909_at	1	GSVIVT01034344001	pyruvate kinase	Metabolism.Primary metabolism.Carbohydrate metabolism.Glycolysis Gluconeogenesis.Glycolysis
VVTU34875_at	1	.	pyruvate kinase isozyme G, chloroplast precursor	Metabolism.Primary metabolism.Carbohydrate metabolism.Glycolysis Gluconeogenesis.Glycolysis
VVTU615_at	1	GSVIVT01031525001	2-phosphoglycerate kinase	Metabolism.Primary metabolism.Carbohydrate metabolism.Glycolysis Gluconeogenesis.Glycolysis
VVTU923_at	1	GSVIVT01018938001	aldose 1-epimerase	Metabolism.Primary metabolism.Carbohydrate metabolism.Monosaccharide metabolism
VVTU3450_at	1	GSVIVT01017634001	galactinol synthase	Metabolism.Primary metabolism.Carbohydrate metabolism.Monosaccharide metabolism.Galactose metabolism
VVTU40245_at	1	GSVIVT01019545001	UDP-glucose 4-epimerase GEPI48	Metabolism.Primary metabolism.Carbohydrate metabolism.Monosaccharide metabolism.Galactose metabolism
VVTU877_at	1	GSVIVT01033398001	galactose-1-phosphate uridyl transferase	Metabolism.Primary metabolism.Carbohydrate metabolism.Monosaccharide metabolism.Galactose metabolism
VVTU12744_at	1	GSVIVT01036236001	SAC domain phosphoinositide (3,5)P2 phosphatase	Metabolism.Primary metabolism.Carbohydrate metabolism.Monosaccharide metabolism.Inositol phosphate metabolism
VVTU9324_at	1	GSVIVT01008898001	1-phosphatidylinositol-4-phosphate 5-kinase	Metabolism.Primary metabolism.Carbohydrate metabolism.Monosaccharide metabolism.Inositol phosphate metabolism
VVTU12102_at	1	GSVIVT01019467001	6-phosphogluconate dehydrogenase	Metabolism.Primary metabolism.Carbohydrate metabolism.Monosaccharide metabolism.Monosaccharide catabolism.Pentose-phosphate shunt
VVTU13533_s_at	1	GSVIVT01038616001	6-phosphogluconolactonase	Metabolism.Primary metabolism.Carbohydrate metabolism.Monosaccharide metabolism.Monosaccharide catabolism.Pentose-phosphate shunt
VVTU8153_at	1	GSVIVT01008169001	UDP-glycosyltransferase 89B2	Metabolism.Primary metabolism.Carbohydrate metabolism.Monosaccharide metabolism.Pentose glucuronate interconversion
VVTU24672_at	1	GSVIVT01011424001	beta-1,3-galactosyltransferase	Metabolism.Primary metabolism.Carbohydrate metabolism.Oligosaccharide metabolism
VVTU38141_s_at	1	GSVIVT01000056001	alpha-L-fucosidase 2 precursor	Metabolism.Primary metabolism.Carbohydrate metabolism.Oligosaccharide metabolism.Glycan metabolism.Glycan catabolism
VVTU6898_at	1	GSVIVT01008869001	alpha-L-fucosidase 2 precursor	Metabolism.Primary metabolism.Carbohydrate metabolism.Oligosaccharide metabolism.Glycan metabolism.Glycan catabolism
VVTU12253_at	1	GSVIVT01008002001	exostosin	Metabolism.Primary metabolism.Carbohydrate metabolism.Oligosaccharide metabolism.N-Glycan metabolism.N-Glycan biosynthesis
VVTU16109_at	1	GSVIVT01009332001	beta-1,4-mannosyltransferase	Metabolism.Primary metabolism.Carbohydrate metabolism.Oligosaccharide metabolism.N-Glycan metabolism.N-Glycan biosynthesis
VVTU31280_at	1	.	Beta 1,2 N-acetylglucosaminyltransferase	Metabolism.Primary metabolism.Carbohydrate metabolism.Oligosaccharide metabolism.N-Glycan metabolism.N-Glycan biosynthesis
VVTU5577_at	1	GSVIVT01000535001	Acetylglucosaminyltransferase	Metabolism.Primary metabolism.Carbohydrate metabolism.Oligosaccharide metabolism.N-Glycan metabolism.N-Glycan biosynthesis
VVTU24805_at	1	GSVIVT01001275001	Trehalose-6-phosphate phosphatase (AtTPPA)	Metabolism.Primary metabolism.Carbohydrate metabolism.Oligosaccharide metabolism.Trehalose metabolism
VVTU9302_at	1	GSVIVT01019610001	trehalase precursor	Metabolism.Primary metabolism.Carbohydrate metabolism.Oligosaccharide metabolism.Trehalose metabolism
VVTU67_at	1	GSVIVT01005024001	glycosyltransferase family protein 1	Metabolism.Primary metabolism.Carbohydrate metabolism.Polysaccharide metabolism
VVTU13085_at	1	GSVIVT01035013001	Beta-1,3-glucanase	Metabolism.Primary metabolism.Carbohydrate metabolism.Polysaccharide metabolism.Beta-1,3 glucan metabolism.Beta-1,3 glucan catabolism
VVTU13257_s_at	1	GSVIVT01019680001	starch synthase	Metabolism.Primary metabolism.Carbohydrate metabolism.Polysaccharide metabolism.Starch and sucrose metabolism.Starch biosynthesis catabolism.Starch biosynthesis
VVTU21174_s_at	1	GSVIVT01022530001	Sucrose-phosphatase.	Metabolism.Primary metabolism.Carbohydrate metabolism.Polysaccharide metabolism.Starch and sucrose metabolism.Sucrose biosynthesis
VVTU1802_at	1	GSVIVT01023812001	Bifunctional dihydrofolate reductase-thymidylate synthase 1	Metabolism.Primary metabolism.Coenzyme and prosthetic group metabolism.Folate metabolism
VVTU6778_at	1	GSVIVT01019962001	GTP cyclohydrolase I	Metabolism.Primary metabolism.Coenzyme and prosthetic group metabolism.Folate metabolism
VVTU13534_s_at	1	GSVIVT01035256001	Glutathione S-transferase 26 GSTF12	Metabolism.Primary metabolism.Coenzyme and prosthetic group metabolism.Glutathione metabolism
VVTU1504_at	1	GSVIVT01001479001	glutathione transferase microsomal	Metabolism.Primary metabolism.Coenzyme and prosthetic group metabolism.Glutathione metabolism
VVTU2944_at	1	GSVIVT01020831001	Glutathione S-transferase 9 GSTF9	Metabolism.Primary metabolism.Coenzyme and prosthetic group metabolism.Glutathione metabolism
VVTU3962_s_at	1	.	Glutathione S-transferase 25 GSTU7	Metabolism.Primary metabolism.Coenzyme and prosthetic group metabolism.Glutathione metabolism
VVTU5942_at	1	GSVIVT01007735001	Pantothenate kinase	Metabolism.Primary metabolism.Coenzyme and prosthetic group metabolism.Pantothenate and CoA metabolism.Pantothenate and CoA biosynthesis
VVTU18419_s_at	1	GSVIVT01001977001	thiazole biosynthetic enzyme, chloroplast (ARA6)	Metabolism.Primary metabolism.Coenzyme and prosthetic group metabolism.Thiamine metabolism.Thiamine biosynthesis
VVTU28263_s_at	1	GSVIVT01001977001	thiazole biosynthetic enzyme, chloroplast (ARA6)	Metabolism.Primary metabolism.Coenzyme and prosthetic group metabolism.Thiamine metabolism.Thiamine biosynthesis
VVTU28263_x_at	1	.	thiazole biosynthetic enzyme, chloroplast (ARA6)	Metabolism.Primary metabolism.Coenzyme and prosthetic group metabolism.Thiamine metabolism.Thiamine biosynthesis
VVTU1326_at	1	GSVIVT01011272001	nitrogen fixation NifU	Metabolism.Primary metabolism.Cofactor metabolism.Iron-sulur cluster metabolism.Iron-sulfur cluster assembly
VVTU12864_s_at	1	GSVIVT01015906001	coproporphyrinogen III oxidase, chloroplast precursor	Metabolism.Primary metabolism.Cofactor metabolism.Tetrapyrrole metabolism
VVTU20734_at	1	GSVIVT01020461001	protoporphyrinogen IX oxidase	Metabolism.Primary metabolism.Cofactor metabolism.Tetrapyrrole metabolism
VVTU3166_at	1	GSVIVT01023949001	isocitrate dehydrogenase subunit 1	Metabolism.Primary metabolism.Generation of metabolite precursors and energy.Citric acid cycle
VVTU37457_s_at	1	GSVIVT01013785001	ATP-citrate synthase	Metabolism.Primary metabolism.Generation of metabolite precursors and energy.Citric acid cycle
VVTU5246_at	1	GSVIVT01006474001	malate dehydrogenase Glyoxysomal	Metabolism.Primary metabolism.Generation of metabolite precursors and energy.Citric acid cycle
VVTU201_at	1	.	Alternative oxidase 4, chloroplastic/chromoplastic	Metabolism.Primary metabolism.Generation of metabolite precursors and energy.Electron transport
VVTU6073_at	1	GSVIVT01027767001	Electron transfer flavoprotein beta-subunit	Metabolism.Primary metabolism.Generation of metabolite precursors and energy.Electron transport
VVTU16710_s_at	1	GSVIVT01001093001	ubiquinol-cytochrome C reductase iron-sulfur subunit, mitochondrial	Metabolism.Primary metabolism.Generation of metabolite precursors and energy.Electron transport.Respiratory-chain phosphorylation
VVTU9692_at	1	GSVIVT01009345001	photosystem II PsbC protein	Metabolism.Primary metabolism.Generation of metabolite precursors and energy.Photosynthesis.Photosystem II
VVTU1614_at	1	.	germin-like protein	Metabolism.Primary metabolism.Generation of metabolite precursors and energy.Storage proteins
VVTU6272_at	1	GSVIVT01019068001	biotin carboxyl carrier protein 2 (BCCP2)	Metabolism.Primary metabolism.Lipid metabolism.Fatty acid metabolism.Fatty acid biosynthesis
[truncated: 3,284 more rows]

## Sheet: difclusterbetweenseasons
ProbeID_2007	Cluster_ 2007	ProbeID_2008	Cluster_ 2008
[truncated: 3,679 more rows]

## Sheet: cluster_functionalcategory
	Cluster 1						Cluster 2						Cluster 3						Cluster 4
[truncated: 46 more rows]
