# Supplementary material for: Transcript and metabolite analysis in Trincadeira cultivar reveals novel information regarding the dynamics of grape ripening
Source: BMC Plant Biol. 2011 Nov 2;11:149. doi: 10.1186/1471-2229-11-149 (PMC3215662; doi:10.1186/1471-2229-11-149)
Supplement: Additional file 6 — List of entire modulated gene set. Annotations based on the genome and based on EST-homology are provided. Separate lists of probesets differentially expressed at each year are included. All the information is made available in 6 sheets. [file 1471-2229-11-149-S6.XLS]

## Sheet: Table_dif_exp_genes
	Differentially expressed genes	EL35 vs EL32 2007 season	EL36 vs EL32 2007 season	EL35 vs EL32 2008 season	EL36 vs EL32 2008 season
	Up-regulated (FC>1.5)	2601	3850	2965	4521
	Down-regulated (FC<-1.5)	3416	4004	2620	3634

## Sheet: Probesets2007
GrapeGen	2007 34vs32	2007 35vs32	2007 36vs32	2008 35vs32	2008 36vs32
VVTU5322_at		-2.00	1.58
VVTU29067_at		-1.65	1.67
VVTU9107_s_at	-1.53		1.6
VVTU23091_at			-5.53
VVTU13218_at			-3.47
VVTU16362_at			-3.18
VVTU7075_at			-3.18
VVTU6246_at			-3.17
VVTU3045_at			-2.96
VVTU15746_s_at			-2.87
VVTU10727_at			-2.86
VVTU1583_at			-2.85
VVTU35657_s_at			-2.77
VVTU2674_at			-2.7
VVTU16167_at			-2.67
VVTU896_at			-2.63
VVTU39590_at			-2.6
VVTU29998_s_at			-2.51
VVTU8251_at			-2.45
VVTU4629_at			-2.41
VVTU7545_s_at			-2.4
VVTU12450_x_at			-2.37
VVTU5544_at			-2.35
VVTU12763_at			-2.34
VVTU3605_at			-2.26
VVTU5745_at			-2.25
VVTU9007_at			-2.23
VVTU28290_at			-2.22
VVTU22882_at			-2.19
VVTU27201_s_at			-2.18
VVTU40447_s_at			-2.15
VVTU2403_at			-2.14
VVTU17021_at			-2.14
VVTU9475_at			-2.12
VVTU7377_at			-2.12
VVTU9217_at			-2.1
VVTU13303_s_at			-2.1
VVTU38313_at			-2.1
VVTU4323_at			-2.08
VVTU8397_at			-2.08
VVTU10692_at			-2.07
VVTU38177_at			-2.06
VVTU4209_at			-2.06
VVTU15559_at			-2.06
VVTU5187_at			-2.05
VVTU40179_s_at			-2.05
VVTU20265_at			-2.05
VVTU21675_at			-2.05
VVTU12013_s_at			-2.05
VVTU7664_at			-2.05
VVTU4527_at			-2.03
VVTU21141_s_at			-2.03
VVTU8017_at			-2.03
VVTU15050_at			-2.02
VVTU1473_at			-2.02
VVTU9411_at			-2.01
VVTU31326_at			-1.99
VVTU2442_x_at			-1.99
VVTU13558_at			-1.97
VVTU13695_at			-1.97
VVTU35023_at			-1.96
VVTU4725_at			-1.96
VVTU13057_at			-1.95
VVTU9523_s_at			-1.95
VVTU38696_at			-1.95
VVTU8396_at			-1.94
VVTU5076_s_at			-1.94
VVTU4894_at			-1.94
VVTU39765_at			-1.94
VVTU29685_s_at			-1.94
VVTU22477_s_at			-1.94
VVTU6057_at			-1.94
VVTU5689_at			-1.94
VVTU13340_at			-1.93
VVTU29741_s_at			-1.91
VVTU17843_s_at			-1.91
VVTU8507_at			-1.91
VVTU9417_at			-1.9
VVTU5173_at			-1.9
VVTU36685_s_at			-1.9
VVTU12153_at			-1.89
VVTU40294_s_at			-1.89
VVTU13563_s_at			-1.89
VVTU8549_at			-1.88
VVTU40252_s_at			-1.88
VVTU2917_at			-1.88
VVTU11438_at			-1.88
VVTU17621_s_at			-1.87
VVTU6563_s_at			-1.87
VVTU3589_at			-1.86
VVTU3209_at			-1.85
VVTU27444_at			-1.85
VVTU9052_at			-1.85
VVTU34788_s_at			-1.84
VVTU2006_s_at			-1.83
VVTU13269_at			-1.83
VVTU9868_s_at			-1.83
VVTU25716_at			-1.83
VVTU34211_s_at			-1.83
VVTU7581_at			-1.82
VVTU8231_at			-1.82
VVTU27637_at			-1.82
VVTU28503_s_at			-1.81
VVTU4375_at			-1.81
VVTU3431_x_at			-1.8
VVTU7610_s_at			-1.79
VVTU1385_at			-1.79
VVTU38228_s_at			-1.79
VVTU37824_s_at			-1.79
VVTU1779_at			-1.78
VVTU3156_s_at			-1.78
VVTU23154_s_at			-1.77
VVTU7272_at			-1.77
VVTU8021_at			-1.76
VVTU7314_at			-1.76
VVTU4734_at			-1.76
VVTU7836_at			-1.76
VVTU20264_at			-1.76
VVTU6849_at			-1.76
VVTU4679_at			-1.75
VVTU3675_s_at			-1.75
VVTU3248_at			-1.75
VVTU26134_at			-1.75
VVTU17019_at			-1.75
VVTU6494_at			-1.75
VVTU28060_s_at			-1.75
VVTU10018_x_at			-1.75
VVTU21292_at			-1.75
VVTU5086_at			-1.74
VVTU20907_at			-1.74
VVTU6394_at			-1.74
VVTU26058_at			-1.74
VVTU3081_s_at			-1.73
VVTU11584_at			-1.73
VVTU10630_at			-1.73
VVTU6230_at			-1.73
VVTU8681_at			-1.73
VVTU21105_at			-1.72
VVTU6329_at			-1.71
VVTU5_at			-1.71
VVTU2965_s_at			-1.71
VVTU32484_s_at			-1.71
VVTU40698_s_at			-1.7
VVTU35419_at			-1.7
VVTU10485_at			-1.7
VVTU36166_s_at			-1.7
VVTU3801_s_at			-1.7
VVTU3594_at			-1.7
VVTU29937_s_at			-1.7
VVTU13200_at			-1.7
VVTU20618_at			-1.7
VVTU22595_at			-1.7
VVTU6054_at			-1.69
VVTU28168_s_at			-1.69
VVTU26696_at			-1.69
VVTU11921_at			-1.69
VVTU4105_at			-1.69
VVTU7689_at			-1.69
VVTU20453_at			-1.69
VVTU6413_at			-1.69
VVTU27568_s_at			-1.68
VVTU5725_at			-1.68
VVTU5427_at			-1.68
VVTU2601_at			-1.68
VVTU1908_at			-1.67
VVTU14574_at			-1.67
VVTU22635_at			-1.67
VVTU8700_at			-1.67
VVTU25731_s_at			-1.67
VVTU7531_s_at			-1.67
VVTU37027_at			-1.66
VVTU24071_at			-1.66
VVTU10722_at			-1.66
VVTU8739_at			-1.66
VVTU17350_at			-1.66
VVTU9754_at			-1.65
VVTU40793_s_at			-1.65
VVTU34665_s_at			-1.65
VVTU20867_s_at			-1.65
VVTU13785_at			-1.65
VVTU6198_at			-1.65
VVTU3284_at			-1.65
VVTU36928_at			-1.64
VVTU3126_at			-1.64
VVTU19139_s_at			-1.64
VVTU7980_at			-1.64
VVTU3652_at			-1.64
VVTU9423_at			-1.64
VVTU9231_at			-1.64
VVTU34863_s_at			-1.64
VVTU9267_s_at			-1.63
VVTU35481_s_at			-1.63
VVTU15408_at			-1.63
VVTU10213_at			-1.63
VVTU33063_s_at			-1.63
VVTU11241_at			-1.63
VVTU14392_x_at			-1.63
VVTU14719_at			-1.63
VVTU2416_at			-1.62
VVTU2352_s_at			-1.62
VVTU20760_at			-1.62
VVTU16165_at			-1.62
VVTU12371_at			-1.62
VVTU40131_at			-1.62
VVTU20768_at			-1.62
VVTU35230_at			-1.62
VVTU11300_at			-1.62
VVTU6907_s_at			-1.62
VVTU1255_at			-1.62
VVTU7843_s_at			-1.62
VVTU4929_at			-1.61
VVTU27069_at			-1.61
VVTU16674_at			-1.61
VVTU25777_at			-1.61
VVTU6507_at			-1.6
VVTU6015_at			-1.6
VVTU355_at			-1.6
VVTU1009_at			-1.6
VVTU5753_at			-1.6
VVTU12403_at			-1.6
VVTU13330_at			-1.6
VVTU723_at			-1.59
VVTU35065_s_at			-1.59
VVTU25868_at			-1.59
VVTU18305_s_at			-1.59
VVTU12804_at			-1.59
VVTU6342_at			-1.59
VVTU22819_at			-1.59
VVTU28830_at			-1.59
VVTU10834_s_at			-1.59
VVTU14219_at			-1.59
VVTU2357_at			-1.59
VVTU7491_at			-1.59
VVTU13032_at			-1.59
VVTU6809_at			-1.59
VVTU11240_at			-1.59
VVTU3753_at			-1.59
VVTU37887_s_at			-1.58
VVTU3455_at			-1.58
VVTU13371_at			-1.58
VVTU34531_at			-1.58
VVTU6658_s_at			-1.58
VVTU7673_at			-1.58
VVTU6308_at			-1.57
VVTU40359_at			-1.57
VVTU24498_at			-1.57
VVTU3619_at			-1.57
VVTU2617_at			-1.57
VVTU12577_at			-1.57
VVTU37076_at			-1.57
VVTU7120_at			-1.57
VVTU11566_at			-1.57
VVTU14532_at			-1.57
VVTU35147_at			-1.57
VVTU7393_s_at			-1.57
VVTU6636_s_at			-1.56
VVTU3312_at			-1.56
VVTU30779_at			-1.56
VVTU12526_s_at			-1.56
VVTU1384_s_at			-1.56
VVTU16374_s_at			-1.56
VVTU7414_x_at			-1.56
VVTU22868_x_at			-1.56
VVTU6411_at			-1.56
VVTU9011_at			-1.56
VVTU6365_at			-1.55
VVTU53_at			-1.55
VVTU17303_s_at			-1.55
VVTU16085_s_at			-1.55
VVTU513_at			-1.55
VVTU29633_at			-1.55
VVTU6650_at			-1.55
VVTU27085_s_at			-1.55
VVTU16793_at			-1.55
VVTU7668_s_at			-1.55
VVTU9331_at			-1.55
VVTU8503_at			-1.54
VVTU3376_x_at			-1.54
VVTU30314_s_at			-1.54
VVTU22842_s_at			-1.54
VVTU12426_s_at			-1.54
VVTU871_at			-1.54
VVTU10322_s_at			-1.54
VVTU15685_at			-1.54
VVTU19063_at			-1.54
VVTU3399_s_at			-1.54
VVTU34350_at			-1.54
VVTU5644_at			-1.53
VVTU27180_s_at			-1.53
VVTU15206_at			-1.53
VVTU14942_at			-1.53
VVTU12731_at			-1.53
VVTU10030_at			-1.53
VVTU1958_at			-1.53
VVTU20175_at			-1.53
VVTU34534_at			-1.53
VVTU6045_at			-1.53
VVTU40813_s_at			-1.53
VVTU5625_at			-1.53
VVTU20659_at			-1.53
VVTU3238_at			-1.53
VVTU35203_s_at			-1.53
VVTU35285_x_at			-1.52
VVTU34817_at			-1.52
VVTU32_at			-1.52
VVTU1825_at			-1.52
VVTU1569_at			-1.52
VVTU20280_s_at			-1.52
VVTU10021_at			-1.52
VVTU32481_at			-1.52
VVTU13097_s_at			-1.52
VVTU22853_at			-1.52
VVTU21909_s_at			-1.51
VVTU17413_at			-1.51
VVTU4684_at			-1.51
VVTU13887_at			-1.51
VVTU7495_s_at			-1.51
VVTU9057_s_at			-1.5
VVTU3119_s_at			-1.5
VVTU2369_at			-1.5
VVTU17411_at			-1.5
VVTU1282_at			-1.5
VVTU1049_at			-1.5
VVTU4205_x_at			-1.5
VVTU37844_at			-1.5
VVTU31939_at			-1.5
VVTU13696_at			-1.5
VVTU34607_at			-1.5
VVTU20912_at			-1.5
VVTU39500_at			-1.5
VVTU4542_at			-1.5
VVTU5813_at			-1.5
VVTU8169_at			-1.5
VVTU915_at			1.5
VVTU7540_at			1.5
VVTU4361_s_at			1.5
VVTU37229_at			1.5
VVTU35859_x_at			1.5
VVTU2885_at			1.5
VVTU27597_x_at			1.5
VVTU2294_at			1.5
VVTU22174_at			1.5
VVTU108_at			1.5
VVTU19351_x_at			1.5
VVTU3506_at			1.5
VVTU12589_at			1.5
VVTU6568_at			1.5
VVTU11727_at			1.5
VVTU32713_x_at			1.5
VVTU38105_at			1.5
VVTU1571_at			1.5
VVTU13944_s_at			1.5
VVTU19366_at			1.5
VVTU21791_x_at			1.5
VVTU26011_at			1.5
VVTU8496_at			1.5
VVTU42_x_at			1.5
VVTU9139_s_at			1.51
VVTU8307_at			1.51
VVTU7948_at			1.51
VVTU32710_s_at			1.51
VVTU21684_at			1.51
VVTU182_at			1.51
VVTU8752_at			1.51
VVTU35396_at			1.51
VVTU14104_at			1.51
VVTU7278_at			1.51
VVTU14621_s_at			1.51
VVTU12460_s_at			1.51
VVTU38150_at			1.51
VVTU22680_s_at			1.51
VVTU34098_at			1.51
VVTU12654_at			1.51
VVTU40278_x_at			1.51
VVTU34475_at			1.51
VVTU11915_at			1.51
VVTU38693_at			1.51
VVTU27293_x_at			1.51
VVTU407_at			1.51
VVTU7197_s_at			1.51
VVTU9433_s_at			1.52
VVTU40212_at			1.52
VVTU35074_s_at			1.52
VVTU34439_s_at			1.52
VVTU31893_at			1.52
VVTU27319_at			1.52
VVTU18854_x_at			1.52
VVTU17307_x_at			1.52
VVTU14187_s_at			1.52
VVTU34157_s_at			1.52
VVTU37614_at			1.52
VVTU2692_at			1.52
VVTU37720_at			1.52
VVTU12027_at			1.52
VVTU33162_at			1.52
VVTU34560_s_at			1.52
VVTU23870_at			1.52
VVTU9490_s_at			1.52
VVTU2627_s_at			1.52
VVTU4654_at			1.52
VVTU34200_at			1.52
VVTU7125_at			1.52
VVTU26006_at			1.52
VVTU4770_x_at			1.53
VVTU37015_at			1.53
VVTU27855_s_at			1.53
VVTU22427_at			1.53
VVTU21670_at			1.53
VVTU21376_at			1.53
VVTU12945_s_at			1.53
VVTU2719_at			1.53
VVTU29714_at			1.53
VVTU5100_at			1.53
VVTU11231_at			1.53
VVTU38061_at			1.53
VVTU5369_at			1.53
VVTU747_s_at			1.53
VVTU14715_at			1.53
VVTU34753_s_at			1.53
VVTU33616_x_at			1.53
VVTU737_at			1.53
VVTU40197_x_at			1.53
VVTU33466_at			1.53
VVTU460_at			1.53
VVTU27571_at			1.53
VVTU35398_s_at			1.53
VVTU27223_at			1.53
VVTU42_s_at			1.53
VVTU8809_at			1.54
VVTU846_at			1.54
VVTU3769_at			1.54
VVTU37079_at			1.54
VVTU35434_s_at			1.54
VVTU2349_at			1.54
VVTU21264_at			1.54
VVTU14438_at			1.54
VVTU34749_at			1.54
VVTU2539_at			1.54
VVTU9725_at			1.54
VVTU22269_s_at			1.54
VVTU21323_at			1.54
VVTU27425_at			1.54
VVTU14763_s_at			1.54
VVTU22685_at			1.54
VVTU36261_at			1.54
VVTU36852_at			1.54
VVTU9701_at			1.55
VVTU4807_at			1.55
VVTU27883_at			1.55
VVTU26939_at			1.55
VVTU21814_s_at			1.55
VVTU12788_at			1.55
VVTU5450_at			1.55
VVTU3930_at			1.55
VVTU35015_at			1.55
VVTU38620_at			1.55
VVTU17866_at			1.55
VVTU34897_at			1.55
VVTU22825_at			1.55
VVTU28871_at			1.55
VVTU1120_at			1.55
VVTU14786_at			1.55
VVTU849_at			1.56
VVTU7436_at			1.56
VVTU6673_at			1.56
VVTU402_at			1.56
VVTU38532_s_at			1.56
VVTU32544_s_at			1.56
VVTU322_at			1.56
VVTU22104_s_at			1.56
VVTU1097_at			1.56
VVTU10708_at			1.56
VVTU12856_at			1.56
VVTU39180_at			1.56
VVTU5829_at			1.56
VVTU6795_at			1.56
VVTU33308_x_at			1.56
VVTU34209_x_at			1.56
VVTU32181_at			1.56
VVTU1362_at			1.56
VVTU1078_at			1.56
VVTU19370_at			1.56
VVTU30633_at			1.57
VVTU19750_x_at			1.57
VVTU15779_at			1.57
VVTU12079_at			1.57
VVTU11062_at			1.57
VVTU28107_x_at			1.57
VVTU4445_at			1.57
VVTU22837_s_at			1.57
VVTU7410_at			1.57
VVTU10140_at			1.57
VVTU40197_at			1.57
VVTU16772_at			1.57
VVTU10000_at			1.57
VVTU14542_s_at			1.57
VVTU5152_at			1.58
VVTU39578_s_at			1.58
VVTU357_at			1.58
VVTU2652_at			1.58
VVTU18149_s_at			1.58
VVTU35353_s_at			1.58
VVTU2675_at			1.58
VVTU32102_x_at			1.58
VVTU6288_at			1.58
VVTU7275_at			1.58
VVTU6946_at			1.58
VVTU25653_at			1.58
VVTU15044_at			1.58
VVTU8261_s_at			1.58
VVTU14338_at			1.58
VVTU33477_at			1.58
VVTU36989_at			1.58
VVTU33349_x_at			1.58
VVTU35460_s_at			1.58
VVTU8072_s_at			1.59
VVTU7814_at			1.59
VVTU40298_at			1.59
VVTU39422_at			1.59
VVTU36277_at			1.59
VVTU21019_x_at			1.59
VVTU15985_at			1.59
VVTU14407_at			1.59
VVTU33248_at			1.59
VVTU233_at			1.59
VVTU2690_at			1.59
VVTU12522_at			1.59
VVTU9400_at			1.6
VVTU36683_at			1.6
VVTU35402_at			1.6
VVTU34623_at			1.6
VVTU33474_x_at			1.6
VVTU23008_at			1.6
VVTU21386_at			1.6
VVTU21254_s_at			1.6
VVTU18765_at			1.6
VVTU15257_at			1.6
VVTU8800_s_at			1.6
VVTU5799_at			1.6
VVTU17983_at			1.6
VVTU690_at			1.6
VVTU37157_at			1.6
VVTU15638_at			1.6
VVTU1149_at			1.6
VVTU20320_at			1.6
VVTU27188_at			1.6
VVTU3324_at			1.6
VVTU5562_at			1.61
VVTU25816_s_at			1.61
VVTU19211_at			1.61
VVTU18967_at			1.61
VVTU33493_s_at			1.61
VVTU16216_at			1.61
VVTU22031_at			1.61
VVTU13647_s_at			1.61
VVTU27223_x_at			1.61
VVTU18202_at			1.61
VVTU4184_s_at			1.62
VVTU35268_at			1.62
VVTU3426_at			1.62
VVTU3367_s_at			1.62
VVTU29564_x_at			1.62
VVTU27393_s_at			1.62
VVTU21093_at			1.62
VVTU6883_at			1.62
VVTU1325_at			1.62
VVTU31605_at			1.62
VVTU33763_at			1.62
VVTU40564_at			1.62
VVTU30888_at			1.62
VVTU5859_s_at			1.63
VVTU39464_at			1.63
VVTU32773_at			1.63
VVTU2741_at			1.63
VVTU16336_s_at			1.63
VVTU39667_x_at			1.63
VVTU4696_at			1.63
VVTU25128_at			1.63
VVTU3545_at			1.63
VVTU35257_s_at			1.63
VVTU33585_at			1.63
VVTU14506_s_at			1.63
VVTU35842_s_at			1.64
VVTU20719_at			1.64
VVTU18480_at			1.64
VVTU8655_at			1.64
VVTU40536_s_at			1.64
VVTU6864_s_at			1.64
VVTU7922_x_at			1.64
VVTU33513_x_at			1.64
VVTU38553_at			1.65
VVTU37030_at			1.65
VVTU30775_at			1.65
VVTU2380_s_at			1.65
VVTU21676_at			1.65
VVTU12194_at			1.65
VVTU1651_at			1.65
VVTU908_at			1.66
VVTU6153_at			1.66
VVTU681_s_at			1.66
VVTU15464_at			1.66
VVTU16437_at			1.66
VVTU21455_at			1.66
VVTU3137_at			1.66
VVTU18074_s_at			1.66
VVTU35225_s_at			1.66
VVTU32658_x_at			1.66
VVTU35017_at			1.66
VVTU40812_x_at			1.66
VVTU27138_x_at			1.66
VVTU24089_at			1.67
VVTU6490_at			1.67
VVTU23227_at			1.67
VVTU4378_at			1.67
VVTU30006_s_at			1.67
VVTU19644_at			1.67
VVTU8281_at			1.67
VVTU15074_at			1.67
VVTU2479_s_at			1.67
VVTU4115_s_at			1.68
VVTU21685_s_at			1.68
VVTU1069_at			1.68
VVTU7101_at			1.68
VVTU8879_s_at			1.68
VVTU25486_at			1.68
VVTU35871_s_at			1.68
VVTU6875_at			1.68
VVTU6971_at			1.68
VVTU33485_x_at			1.68
VVTU29921_x_at			1.68
VVTU32243_at			1.68
VVTU8187_at			1.69
VVTU5615_at			1.69
VVTU16857_at			1.69
VVTU3379_at			1.69
VVTU707_at			1.69
VVTU1456_s_at			1.69
VVTU13988_s_at			1.69
VVTU579_at			1.7
VVTU7273_s_at			1.7
VVTU18727_s_at			1.7
VVTU14690_at			1.7
VVTU39682_at			1.7
VVTU9547_s_at			1.71
VVTU3557_at			1.71
VVTU14559_at			1.71
VVTU12566_s_at			1.71
VVTU35377_at			1.71
VVTU36754_at			1.71
VVTU5391_at			1.71
VVTU3525_at			1.72
VVTU3315_at			1.72
VVTU21394_at			1.72
VVTU13358_at			1.72
VVTU9298_at			1.73
VVTU3927_at			1.73
VVTU38420_at			1.73
VVTU13194_at			1.73
VVTU32243_x_at			1.73
VVTU25020_s_at			1.73
VVTU33671_at			1.73
VVTU8969_s_at			1.73
VVTU6465_at			1.73
VVTU9711_s_at			1.73
VVTU27903_x_at			1.73
VVTU12331_at			1.74
VVTU1246_at			1.74
VVTU8060_at			1.74
VVTU32629_at			1.74
VVTU4773_at			1.74
VVTU19832_s_at			1.75
VVTU29284_at			1.75
VVTU35929_at			1.75
VVTU5885_s_at			1.75
VVTU14449_s_at			1.75
VVTU18998_at			1.75
VVTU8159_at			1.75
VVTU4577_at			1.76
VVTU39539_s_at			1.76
VVTU2178_s_at			1.76
VVTU36158_at			1.76
VVTU14503_at			1.76
VVTU32713_at			1.76
VVTU4673_at			1.76
VVTU11519_at			1.77
VVTU1354_at			1.77
VVTU3198_at			1.78
VVTU5657_s_at			1.79
VVTU5105_at			1.79
VVTU15806_at			1.79
VVTU15275_at			1.79
VVTU22030_at			1.79
VVTU38276_s_at			1.79
VVTU8849_at			1.79
VVTU9619_x_at			1.79
VVTU32274_x_at			1.79
VVTU1586_s_at			1.8
VVTU33671_x_at			1.8
VVTU5023_at			1.8
VVTU5553_s_at			1.81
VVTU1268_at			1.81
VVTU21591_s_at			1.82
VVTU9807_at			1.83
VVTU7899_x_at			1.83
VVTU3970_at			1.83
VVTU16659_at			1.83
VVTU5115_at			1.83
VVTU29355_at			1.83
VVTU39175_at			1.83
VVTU34474_at			1.84
VVTU806_at			1.84
VVTU16251_at			1.84
VVTU38080_at			1.85
VVTU5063_s_at			1.85
VVTU15006_at			1.85
VVTU21532_at			1.85
VVTU35055_at			1.85
VVTU39840_at			1.86
VVTU38720_at			1.86
VVTU30788_at			1.86
VVTU4579_at			1.86
VVTU1992_s_at			1.86
VVTU26484_at			1.87
VVTU4108_at			1.87
VVTU18764_at			1.87
VVTU33967_at			1.87
VVTU3351_s_at			1.88
VVTU6930_x_at			1.88
VVTU1991_at			1.89
VVTU15683_at			1.89
VVTU37065_x_at			1.9
VVTU33121_at			1.9
VVTU22082_x_at			1.9
VVTU24584_at			1.9
VVTU4760_at			1.91
VVTU821_s_at			1.91
VVTU3879_at			1.92
VVTU27742_at			1.92
VVTU7235_at			1.93
VVTU1982_at			1.93
VVTU29760_at			1.93
VVTU657_at			1.95
VVTU29985_x_at			1.96
VVTU22533_at			1.96
VVTU14772_at			1.96
VVTU12268_s_at			1.96
VVTU315_at			1.96
VVTU14424_at			1.96
VVTU27252_at			1.97
VVTU37085_at			1.98
VVTU19512_at			1.99
VVTU9956_at			2
VVTU21775_s_at			2.02
VVTU15742_at			2.02
VVTU13676_s_at			2.03
VVTU20258_at			2.05
VVTU13881_s_at			2.07
VVTU39722_s_at			2.07
VVTU31628_at			2.07
VVTU22695_x_at			2.08
VVTU35577_s_at			2.1
VVTU40645_at			2.11
VVTU21246_at			2.12
VVTU35999_at			2.13
VVTU22166_at			2.13
VVTU9780_s_at			2.13
VVTU2775_x_at			2.15
VVTU24759_at			2.16
VVTU22609_at			2.16
VVTU15775_at			2.17
VVTU34553_x_at			2.24
VVTU1773_at			2.25
VVTU13825_at			2.28
VVTU40275_s_at			2.3
VVTU35868_s_at			2.33
VVTU33664_at			2.36
VVTU9472_at			2.39
VVTU8515_at			2.46
VVTU24084_at			2.47
VVTU715_at			2.51
VVTU2671_at			2.57
VVTU13955_at			2.57
VVTU14747_s_at			2.58
VVTU10146_at			2.6
VVTU8784_at			2.63
VVTU12038_at			2.7
VVTU12267_s_at			2.72
VVTU9349_at			2.78
VVTU8323_x_at			2.91
VVTU11329_at			3.04
VVTU15058_at			3.13
VVTU5856_at			3.23
VVTU10655_at			3.68
VVTU15170_at			3.69
VVTU7619_x_at			3.73
VVTU24741_x_at			4.02
VVTU10162_s_at			6.62
VVTU9364_at			6.68
VVTU28231_at			10.96
VVTU12417_s_at			12.34
VVTU387_at			18.75
VVTU13759_at			35.87
VVTU1180_at		+1.50	1.56
VVTU19602_at		+1.51	1.51
VVTU7578_s_at		+1.51	1.82
VVTU12572_at		+1.51	1.86
VVTU31333_at		+1.51	1.93
VVTU12645_at		+1.52	1.5
VVTU2681_s_at		+1.52	1.51
VVTU15344_at	+1.52		1.58
VVTU14836_at	+1.52		1.61
VVTU13641_at		+1.52	1.83
VVTU4376_at		+1.52	1.84
VVTU11920_at		+1.52	1.85
VVTU4961_at		+1.52	1.88
VVTU22524_at		+1.53	1.5
VVTU2789_at		+1.53	1.54
VVTU35703_s_at		+1.53	1.55
VVTU7652_at		+1.53	1.55
VVTU32658_at		+1.53	1.58
VVTU21411_s_at		+1.53	1.59
VVTU8505_at		+1.53	1.65
VVTU18745_at		+1.53	1.69
VVTU6378_s_at		+1.53	1.7
VVTU7834_s_at		+1.53	1.76
VVTU12230_at		+1.54	1.59
VVTU22727_x_at		+1.54	1.65
VVTU12798_s_at		+1.54	1.66
VVTU13882_at		+1.54	1.75
VVTU13543_at	+1.55		1.51
VVTU584_at		+1.55	1.57
VVTU9887_s_at		+1.55	1.63
VVTU445_at		+1.55	1.73
VVTU4556_at		+1.55	1.78
VVTU20666_at	+1.55		1.87
VVTU21303_s_at		+1.55	1.88
VVTU9737_s_at		+1.55	2.11
VVTU27173_s_at		+1.55	2.12
VVTU12785_s_at		+1.55	2.2
VVTU9688_at	+1.56		1.75
VVTU28941_x_at		+1.57	1.65
VVTU22348_s_at		+1.57	1.74
VVTU9570_at		+1.57	1.9
VVTU3653_at	+1.57		1.95
VVTU33607_x_at		+1.58	1.5
VVTU1976_at		+1.58	1.54
VVTU3588_at		+1.58	1.56
VVTU2598_at		+1.58	1.6
VVTU2385_at		+1.58	1.66
VVTU14250_at		+1.58	1.66
VVTU14426_at		+1.58	2
VVTU32983_x_at		+1.59	1.52
VVTU13805_s_at		+1.59	1.66
VVTU9904_at		+1.59	1.68
VVTU3093_at		+1.59	1.83
VVTU27194_at		+1.60	1.5
VVTU7675_at		+1.60	1.59
VVTU40806_at		+1.60	1.64
VVTU11896_x_at		+1.61	1.57
VVTU27291_at		+1.61	1.59
VVTU2724_at		+1.61	1.6
VVTU7532_at		+1.61	1.64
VVTU189_at		+1.61	1.84
VVTU2422_s_at	+1.61		2.05
VVTU21202_at		+1.62	1.53
VVTU12350_at	+1.62		1.58
VVTU40729_at		+1.62	1.6
VVTU36958_at		+1.62	1.61
VVTU21818_s_at		+1.62	1.62
VVTU1142_at		+1.62	1.77
VVTU14442_at		+1.62	1.84
VVTU25757_x_at		+1.62	1.85
VVTU16108_at	+1.62		1.97
VVTU14888_s_at	+1.63		1.56
VVTU19088_at		+1.63	1.62
VVTU39600_x_at		+1.63	1.83
VVTU13791_at		+1.63	1.87
VVTU36735_at		+1.64	1.52
VVTU1901_at		+1.64	1.65
VVTU34891_at		+1.64	1.67
VVTU31398_x_at		+1.65	1.53
VVTU13831_x_at		+1.65	1.62
VVTU27442_at		+1.65	1.63
VVTU27355_x_at		+1.65	1.65
VVTU757_at		+1.65	1.72
VVTU23436_at	+1.65		1.79
VVTU40883_at		+1.65	1.83
VVTU29926_at		+1.65	1.88
VVTU3529_at		+1.65	1.98
VVTU810_at		+1.65	1.99
VVTU1423_at		+1.66	1.53
VVTU5862_x_at		+1.66	1.6
VVTU34993_at		+1.66	1.6
VVTU12263_at		+1.66	2.17
VVTU7027_at		+1.67	1.52
VVTU12057_at		+1.67	1.53
VVTU27355_at		+1.67	1.7
VVTU35584_s_at		+1.67	1.77
VVTU921_at		+1.68	1.55
VVTU787_s_at		+1.68	1.57
VVTU18819_at		+1.68	1.63
VVTU4374_at		+1.68	1.64
VVTU20722_s_at		+1.68	1.67
VVTU8703_at		+1.68	1.77
VVTU21415_s_at		+1.68	1.88
VVTU3272_at		+1.69	1.51
VVTU22731_s_at		+1.69	1.61
VVTU18056_s_at		+1.69	1.65
VVTU6837_at		+1.69	1.83
VVTU16743_s_at	+1.69		2.17
VVTU7244_at	+1.70		1.52
VVTU17361_at		+1.70	1.56
VVTU32183_x_at		+1.70	1.61
VVTU752_at		+1.70	2.13
VVTU4418_at		+1.71	1.53
VVTU33356_at		+1.71	1.55
VVTU12931_s_at		+1.71	1.64
VVTU34825_at		+1.71	1.7
VVTU38515_at		+1.71	1.99
VVTU27220_at		+1.72	1.65
VVTU35825_at	+1.72		1.75
VVTU35204_at		+1.72	2.32
VVTU3751_at		+1.73	1.55
VVTU28520_s_at		+1.73	1.64
VVTU15174_at		+1.73	1.93
VVTU8910_at		+1.74	1.57
VVTU12656_at		+1.74	1.72
VVTU22357_at		+1.74	1.78
VVTU40799_at		+1.75	1.5
VVTU2912_at		+1.75	1.54
VVTU12176_x_at		+1.75	1.56
VVTU17300_s_at		+1.75	1.97
VVTU5737_x_at		+1.76	1.53
VVTU3158_at		+1.76	1.6
VVTU5118_s_at		+1.76	1.69
VVTU16609_at		+1.76	1.72
VVTU12562_at	+1.76		1.82
VVTU29926_x_at		+1.77	2.23
VVTU13214_at		+1.77	2.92
VVTU12309_at		+1.78	1.55
VVTU33356_x_at		+1.78	1.72
VVTU17385_at		+1.78	1.82
VVTU39457_x_at		+1.78	1.97
VVTU1695_s_at		+1.79	1.51
VVTU27284_x_at	+1.80		2.03
VVTU35878_s_at		+1.80	2.61
VVTU16873_s_at		+1.81	1.83
VVTU2805_s_at		+1.83	1.55
VVTU35694_at		+1.83	1.58
VVTU31655_x_at		+1.83	2.01
VVTU21072_s_at		+1.84	1.63
VVTU23225_at	+1.85		1.53
VVTU11775_at		+1.85	1.62
VVTU39457_at		+1.85	1.88
VVTU27407_at		+1.86	1.7
VVTU3992_at		+1.86	1.71
VVTU4078_s_at		+1.87	1.66
VVTU33672_at		+1.87	1.73
VVTU38331_s_at		+1.87	1.89
VVTU20002_at		+1.88	1.55
VVTU20307_s_at		+1.88	1.59
VVTU27399_x_at		+1.88	1.73
VVTU35253_x_at		+1.88	2.15
VVTU4229_at		+1.89	1.54
VVTU14666_at		+1.89	3.22
VVTU2433_at	+1.90		1.7
VVTU2312_at		+1.90	1.7
VVTU35218_at		+1.90	1.78
VVTU35761_s_at		+1.90	1.83
VVTU27471_at	+1.95		1.89
VVTU5728_at		+1.95	1.89
VVTU13818_at		+1.95	1.96
VVTU12631_at		+1.95	1.96
VVTU32512_at		+1.95	2.01
VVTU39426_x_at		+1.96	1.63
VVTU5401_at	+1.96		1.65
VVTU25002_at	+1.96		2.05
VVTU13573_at		+1.96	2.12
VVTU21405_x_at		+1.96	2.28
VVTU35442_x_at		+1.98	1.52
VVTU27313_at		+1.98	1.88
VVTU4241_at		+2.00	1.56
VVTU4420_s_at		+2.00	1.87
VVTU27298_x_at		+2.00	1.89
VVTU14281_at		+2.00	2.42
VVTU691_at		+2.01	1.67
VVTU21405_at		+2.03	1.88
VVTU13712_s_at		+2.04	1.95
VVTU18932_at		+2.05	2.9
VVTU7156_at	+2.06		2.21
VVTU2843_at		+2.11	1.78
VVTU29911_at		+2.13	1.72
VVTU21431_x_at		+2.13	2.33
VVTU8087_at		+2.14	2.31
VVTU6992_at		+2.16	2.23
VVTU11861_s_at		+2.18	1.86
VVTU1295_at		+2.19	1.77
VVTU21252_at		+2.19	2.43
VVTU21000_s_at		+2.23	2.38
VVTU8645_at		+2.24	2.43
VVTU39770_s_at	+2.27		1.89
VVTU35950_at		+2.28	2.24
VVTU5186_at		+2.29	2.21
VVTU8738_s_at		+2.30	2.17
VVTU12785_x_at		+2.31	2.14
VVTU21431_at		+2.34	2.33
VVTU6290_at		+2.36	1.76
VVTU1933_at	+2.37		1.78
VVTU14074_at		+2.39	2.51
VVTU21252_x_at		+2.40	2.63
VVTU774_at		+2.43	2.29
VVTU21274_x_at		+2.45	3.47
VVTU4154_at		+2.46	1.75
VVTU8668_at		+2.53	1.66
VVTU37343_at		+2.58	4.92
VVTU796_at		+2.59	2.62
VVTU35260_x_at		+2.82	3.54
VVTU2169_s_at		+3.11	1.67
VVTU22035_at		+3.14	1.6
VVTU12910_s_at		+3.87	3.86
VVTU741_s_at		+3.93	3.22
VVTU15047_at		+4.59	1.53
VVTU2680_at	+1.50
VVTU39791_s_at	+1.50
VVTU18213_s_at	+1.50
VVTU3761_x_at		+1.50
VVTU37283_at		+1.50
VVTU21953_x_at		+1.50
VVTU18962_at		+1.50
VVTU18425_at		+1.50
VVTU16601_s_at		+1.50
VVTU1550_at		+1.50
VVTU24367_at		+1.50
VVTU31578_at		+1.50
VVTU1231_s_at		+1.50
VVTU14153_at		+1.50
VVTU33176_x_at		+1.50
VVTU6250_at	+1.50	+2.19	1.81
VVTU4270_at	+1.51
VVTU37108_at	+1.51
VVTU4710_s_at	+1.51
VVTU9654_at		+1.51
VVTU14675_at		+1.51
VVTU12261_at		+1.51
VVTU18397_at		+1.51
VVTU15155_at		+1.51
VVTU12477_s_at		+1.51
VVTU25769_at		+1.51
VVTU37434_x_at		+1.51
VVTU5805_at	+1.51		-1.56
VVTU120_at	+1.52
VVTU6286_at		+1.52
VVTU5005_at		+1.52
VVTU33451_s_at		+1.52
VVTU25465_at		+1.52
VVTU16024_x_at		+1.52
VVTU14257_at		+1.52
VVTU27240_at		+1.52
VVTU4176_at		+1.52
VVTU11955_s_at		+1.52
VVTU7431_at		+1.52
VVTU1701_at		+1.52
VVTU13937_at		+1.52
VVTU7198_at		+1.52
VVTU13337_at		+1.52
VVTU32476_x_at		+1.52
VVTU34102_at		+1.52
VVTU3380_at	+1.52	+1.53	1.75
VVTU6094_at	+1.52	+2.03
VVTU38583_s_at	+1.53
VVTU7366_at		+1.53
VVTU12861_at		+1.53
VVTU5387_s_at		+1.53
VVTU19840_at		+1.53
VVTU1292_at		+1.53
VVTU33146_x_at		+1.53
VVTU18245_at		+1.53
VVTU8229_at		+1.53
VVTU3578_at		+1.53
VVTU32018_at		+1.53
VVTU32915_x_at	+1.53	+1.60
VVTU13464_at	+1.53	+1.72	1.91
VVTU11055_at	+1.53		-1.74
VVTU15662_at		+1.53	-2.24
VVTU8292_at		+1.54
VVTU26361_at		+1.54
VVTU19782_at		+1.54
VVTU16330_at		+1.54
VVTU17764_at		+1.54
VVTU20447_at		+1.54
VVTU2345_at		+1.54
VVTU3696_s_at		+1.54
VVTU30736_at		+1.54
VVTU9439_at		+1.54
VVTU12987_s_at		+1.54
VVTU6529_at		+1.54
VVTU22397_s_at		+1.54
VVTU8062_s_at		+1.54
VVTU13012_at	+1.54	+1.84	1.53
VVTU26483_at	+1.55
VVTU9883_at	+1.55
VVTU26062_at		+1.55
VVTU22818_at		+1.55
VVTU20331_at		+1.55
VVTU16950_at		+1.55
VVTU12978_at		+1.55
VVTU33515_x_at		+1.55
VVTU36128_s_at		+1.55
VVTU7696_s_at		+1.55
VVTU8360_at		+1.55
VVTU21840_at		+1.55
VVTU33969_at		+1.55
VVTU753_at		+1.55
VVTU33679_x_at		+1.55
VVTU22756_at	+1.55	+1.52
VVTU8725_s_at		+1.55	-1.88
VVTU30507_s_at	+1.55		-2.13
VVTU5162_at	+1.56
VVTU15160_at	+1.56
VVTU8948_s_at		+1.56
VVTU19706_s_at		+1.56
VVTU14963_s_at		+1.56
VVTU18834_at		+1.56
VVTU25388_at		+1.56
VVTU29645_at		+1.56
VVTU6841_at	+1.56		-1.56
VVTU4306_at	+1.57
VVTU6307_at		+1.57
VVTU5666_at		+1.57
VVTU4683_s_at		+1.57
VVTU36252_s_at		+1.57
VVTU12260_at		+1.57
VVTU1305_s_at		+1.57
VVTU32735_at		+1.57
VVTU31267_at		+1.57
VVTU29531_at		+1.57
VVTU18200_at		+1.57
VVTU6335_at	+1.58
VVTU5082_at	+1.58
VVTU34901_s_at	+1.58
VVTU13034_s_at	+1.58
VVTU37726_at	+1.58
VVTU34573_s_at	+1.58
VVTU7638_s_at		+1.58
VVTU14444_at		+1.58
VVTU16916_s_at		+1.58
VVTU17008_x_at		+1.58
VVTU3680_at		+1.58
VVTU4517_at		+1.58
VVTU12141_at		+1.58
VVTU11784_at		+1.58
VVTU9610_at		+1.58
VVTU153_at		+1.58
VVTU1887_at		+1.58
VVTU8765_at	+1.58	+1.61	2.1
VVTU23525_at	+1.58	+2.07
VVTU8661_at	+1.59
VVTU22478_at	+1.59
VVTU35561_at		+1.59
VVTU34385_at		+1.59
VVTU4522_at		+1.59
VVTU9276_at		+1.59
VVTU35099_at		+1.59
VVTU14321_at		+1.59
VVTU31270_x_at		+1.59
VVTU21360_s_at		+1.59
VVTU20500_at		+1.59
VVTU32798_at		+1.59
VVTU35372_at	+1.59	+1.71
VVTU2709_at	+1.60
VVTU10183_at	+1.60
VVTU5910_at		+1.60
VVTU16707_x_at		+1.60
VVTU25753_at		+1.60
VVTU32623_s_at		+1.60
VVTU2929_at		+1.60
VVTU33592_at		+1.60
VVTU10216_at	+1.60	+1.58
VVTU33719_s_at	+1.61
VVTU1312_at	+1.61
VVTU8181_s_at	+1.61
VVTU8129_at		+1.61
VVTU4792_at		+1.61
VVTU2140_s_at		+1.61
VVTU13928_s_at		+1.61
VVTU13898_s_at		+1.61
VVTU31438_at		+1.61
VVTU35228_s_at		+1.61
VVTU16623_s_at		+1.61
VVTU4046_at	+1.62
VVTU16944_at	+1.62
VVTU1077_at		+1.62
VVTU40184_at		+1.62
VVTU3899_s_at		+1.62
VVTU8470_at		+1.62
VVTU5070_at	+1.62	+1.87	2.09
VVTU16273_at		+1.62	-1.72
VVTU28757_s_at	+1.62		-2.2
VVTU2014_at	+1.62	-6.73	-3.45
VVTU36960_s_at		+1.63
VVTU12191_at		+1.63
VVTU26535_at		+1.63
VVTU10497_s_at		+1.63
VVTU20417_s_at		+1.63
VVTU17302_at		+1.63
VVTU4167_at		+1.63
VVTU6384_at		+1.63
VVTU38152_s_at	+1.63	+1.54
VVTU31824_s_at	+1.63	-1.75	-1.56
VVTU7368_at	+1.64
VVTU34281_s_at	+1.64
VVTU9648_at	+1.64
VVTU34644_at	+1.64
VVTU6205_at	+1.64
VVTU946_at		+1.64
VVTU37422_at		+1.64
VVTU32781_x_at		+1.64
VVTU19941_at		+1.64
VVTU32067_s_at		+1.64
VVTU23642_at		+1.64
VVTU31413_x_at		+1.64
VVTU11975_x_at		+1.64
VVTU3186_s_at	+1.65
VVTU8089_at		+1.65
VVTU22437_at		+1.65
VVTU22574_at		+1.65
VVTU18200_x_at		+1.65
VVTU31270_at		+1.65
VVTU4878_at		+1.65
VVTU974_at	+1.65	+1.71	1.75
VVTU8753_at	+1.66
VVTU35069_at		+1.66
VVTU27588_at		+1.66
VVTU11863_s_at		+1.66
VVTU3501_s_at		+1.66
VVTU25674_at		+1.66
VVTU3082_at	+1.67
VVTU37467_at		+1.67
VVTU18992_at		+1.67
VVTU6995_at		+1.67
VVTU8553_at		+1.67
VVTU9561_s_at		+1.67
VVTU6840_at		+1.67
VVTU32347_at		+1.67
VVTU5277_at	+1.67	+1.60	1.54
VVTU38566_x_at	+1.68
VVTU9787_at	+1.68
VVTU33495_x_at		+1.68
VVTU3299_at		+1.68
VVTU158_at		+1.68
VVTU16718_at		+1.68
VVTU17317_at		+1.68
VVTU8660_s_at	+1.68	-1.57
VVTU29911_x_at		+1.69
VVTU2758_at		+1.69
VVTU9642_s_at		+1.69
VVTU33682_x_at		+1.69
VVTU22329_s_at		+1.69
VVTU12180_at		+1.69
VVTU1672_at		+1.70
VVTU7698_s_at		+1.70
VVTU29268_at		+1.70
VVTU15736_at	+1.70		-1.78
VVTU8830_at		+1.71
VVTU7842_at		+1.71
VVTU32111_x_at		+1.71
VVTU34287_at		+1.71
VVTU27106_at		+1.71
VVTU4637_at		+1.71
VVTU11380_at	+1.72
VVTU34758_at		+1.72
VVTU13546_at		+1.72
VVTU14486_at		+1.72
VVTU6874_at	+1.72	+1.79	1.9
VVTU9329_at	+1.73
VVTU34447_s_at		+1.73
VVTU22520_at		+1.73
VVTU6333_at		+1.73
VVTU22337_at	+1.73	+1.88
VVTU1297_at	+1.73	+2.00	2.06
VVTU35651_s_at	+1.74
VVTU3246_at		+1.74
VVTU1_at		+1.74
VVTU6516_at		+1.74
VVTU40883_s_at		+1.74
VVTU11815_at		+1.74
VVTU14990_at	+1.74	+1.88
VVTU2434_at	+1.75
VVTU21301_at	+1.75
VVTU18626_s_at	+1.75
VVTU30472_at		+1.75
VVTU13562_at		+1.75
VVTU15235_at	+1.75	-1.77
VVTU12042_at	+1.76
VVTU13385_at		+1.76
VVTU21391_s_at		+1.76
VVTU37442_s_at		+1.76
VVTU10135_at		+1.76
VVTU2916_at	+1.77
VVTU16141_at		+1.77
VVTU22953_s_at		+1.77
VVTU31818_at		+1.78
VVTU3867_s_at		+1.78
VVTU14679_s_at	+1.78	+1.53
VVTU3190_at		+1.78	-1.82
VVTU9077_at		+1.79
VVTU16072_at		+1.79
VVTU12605_s_at		+1.79
VVTU6964_s_at		+1.79
VVTU19536_at	+1.80
VVTU40466_s_at		+1.80
VVTU13733_at		+1.80
VVTU22891_at		+1.80
VVTU3565_at		+1.80
VVTU29441_x_at		+1.80
VVTU4131_s_at	+1.80	+2.12	2.72
VVTU40225_s_at		+1.81
VVTU35335_at		+1.81
VVTU2983_s_at	+1.82
VVTU14988_at	+1.82
VVTU18026_s_at		+1.82
VVTU12052_at		+1.82
VVTU32364_s_at		+1.82
VVTU9746_s_at	+1.82	+2.25	1.79
VVTU14944_at		+1.85
VVTU7774_at	+1.86
VVTU17669_at		+1.87
VVTU32981_at		+1.87
VVTU13113_x_at		+1.87
VVTU38556_at	+1.88
VVTU27235_x_at		+1.88
VVTU32306_x_at		+1.88
VVTU13919_x_at		+1.88
VVTU11587_at		+1.89
VVTU19903_s_at		+1.89
VVTU26715_x_at		+1.90
VVTU4651_at		+1.90
VVTU1566_at	+1.90	+2.69	2.21
VVTU7283_x_at		+1.91
VVTU798_at		+1.91
VVTU13806_s_at		+1.91
VVTU26776_s_at	+1.92
VVTU32306_at		+1.92
VVTU8825_at	+1.93	+2.12	2.04
VVTU18420_x_at		+1.94
VVTU13597_at	+1.94	+1.89
VVTU3106_at	+1.94		-1.53
VVTU19516_at	+1.95
VVTU8742_s_at	+1.95		-1.51
VVTU31032_at		+1.96
VVTU25675_x_at		+1.96
VVTU10961_at		+1.97
VVTU13141_at	+1.99
VVTU12145_s_at		+1.99
VVTU30233_s_at		+1.99
VVTU33160_x_at		+1.99
VVTU11506_at		+2.00
VVTU18429_s_at	+2.00	+1.94
VVTU29641_s_at	+2.00	-1.90
VVTU1811_at	+2.01
VVTU15668_at	+2.01
VVTU3950_s_at	+2.02
VVTU10165_at		+2.02
VVTU30588_at	+2.04
VVTU16671_at	+2.05
VVTU25402_at		+2.05
VVTU4186_s_at	+2.06	+2.55	1.99
VVTU26934_at		+2.07
VVTU2332_at		+2.07
VVTU2902_at		+2.08
VVTU36945_s_at		+2.09
VVTU16889_at	+2.10
VVTU6000_at	+2.11
VVTU15964_s_at	+2.12	+2.29
VVTU18261_s_at		+2.14
VVTU20746_x_at		+2.14
VVTU14345_at	+2.16
VVTU10263_at	+2.16
VVTU9607_at		+2.18
VVTU4898_at	+2.18	+2.19
VVTU16453_x_at		+2.20
VVTU4925_at	+2.21
VVTU2557_at	+2.27	+2.60	1.55
VVTU6502_at	+2.32
VVTU17481_s_at	+2.33	+2.48	1.58
VVTU16748_at		+2.34
VVTU14164_at		+2.34
VVTU3921_s_at	+2.41
VVTU34392_at	+2.43
VVTU2637_at	+2.43		-2.4
VVTU16635_x_at		+2.49
VVTU2304_at	+2.50
VVTU4171_at		+2.60
VVTU8599_at	+2.61
VVTU5065_at		+2.61
VVTU6717_at		+2.61
VVTU37806_s_at	+2.66
VVTU9086_at	+2.66	+1.62
VVTU17341_s_at	+2.71
VVTU1123_at		+2.71
VVTU7138_at	+2.94
VVTU3250_at	+3.03	+3.44	1.77
VVTU14878_s_at	+3.04
VVTU2237_at		+3.23
VVTU894_at	+3.38	+6.14
VVTU8179_at		+3.47
VVTU38599_at	+3.50	+2.59	4.56
VVTU22691_s_at		+3.53
VVTU1214_at	+3.64	+4.65	9.25
VVTU8716_at		+3.93
VVTU7189_at	-1.50
VVTU38204_at	-1.50
VVTU1827_at	-1.50
VVTU15846_at	-1.50
VVTU14768_at	-1.50
VVTU7574_at	-1.50
VVTU10688_at	-1.50
VVTU27601_at	-1.50
VVTU39951_s_at	-1.50
VVTU7986_at	-1.50
VVTU6973_at		-1.50
VVTU3193_s_at		-1.50
VVTU17282_at		-1.50
VVTU14882_at		-1.50
VVTU10281_at		-1.50
VVTU22612_at		-1.50
VVTU21066_at		-1.50
VVTU6315_at		-1.50
VVTU8637_s_at		-1.50
VVTU835_at		-1.50
VVTU9092_at		-1.50
VVTU12401_s_at		-1.50
VVTU16198_at		-1.50	-1.66
VVTU27_at		-1.50	-1.68
VVTU9681_at		-1.50	-1.8
VVTU21916_at		-1.50	-1.85
VVTU827_at	-1.50	-1.53	-1.7
VVTU4947_at	-1.50	-1.78
VVTU10173_at	-1.50	-1.94	-2.34
VVTU694_at	-1.50		-2.05
VVTU721_at	-1.51
VVTU34926_at	-1.51
VVTU3140_at	-1.51
VVTU10946_at	-1.51
VVTU9575_at		-1.51
VVTU5525_at		-1.51
VVTU3915_at		-1.51
VVTU37822_at		-1.51
VVTU26087_at		-1.51
VVTU14453_at		-1.51
VVTU17047_s_at		-1.51
VVTU5328_s_at		-1.51
VVTU9758_at		-1.51
VVTU10147_at		-1.51
VVTU1941_at		-1.51
VVTU29065_at		-1.51
VVTU11579_at		-1.51
VVTU23271_at		-1.51
VVTU5887_at		-1.51	-1.52
VVTU7169_at	-1.51		-1.61
VVTU3591_s_at		-1.51	-1.61
VVTU3977_at		-1.51	-1.64
VVTU5989_at	-1.51		-1.86
VVTU15814_at		-1.51	-1.89
VVTU823_at		-1.51	-1.91
VVTU15134_at	-1.51	-1.71	-1.5
VVTU6617_s_at	-1.52
VVTU25243_at	-1.52
VVTU5038_at	-1.52
VVTU9002_s_at		-1.52
VVTU8673_at		-1.52
VVTU5816_s_at		-1.52
VVTU38943_s_at		-1.52
VVTU29501_at		-1.52
VVTU26650_at		-1.52
VVTU1199_at		-1.52
VVTU15602_at		-1.52
VVTU15807_at		-1.52
VVTU5551_at		-1.52
VVTU21310_at		-1.52
VVTU40606_s_at		-1.52
VVTU8190_s_at		-1.52
VVTU9902_at	-1.52	+1.52
VVTU4541_at		-1.52	-1.76
VVTU11454_at		-1.52	-1.82
VVTU17360_at		-1.52	-1.84
VVTU363_at		-1.52	-1.88
VVTU13581_at	-1.52	-1.82	-1.95
VVTU7099_s_at	-1.52		-2.23
VVTU7223_at	-1.53
VVTU17353_s_at	-1.53
VVTU624_at		-1.53
VVTU4644_at		-1.53
VVTU4185_at		-1.53
VVTU38090_at		-1.53
VVTU22283_at		-1.53
VVTU15577_s_at		-1.53
VVTU7608_at		-1.53
VVTU15396_at		-1.53
VVTU34907_at		-1.53
VVTU7384_s_at		-1.53
VVTU38248_at		-1.53
VVTU11043_at		-1.53
VVTU3391_at		-1.53
VVTU3393_at		-1.53
VVTU8950_at	-1.53		-1.5
VVTU12089_at		-1.53	-1.51
VVTU21650_at	-1.53		-1.57
VVTU8333_at	-1.53		-1.58
VVTU1776_at		-1.53	-1.59
VVTU23663_at		-1.53	-1.65
VVTU10351_at		-1.53	-1.7
VVTU735_s_at		-1.53	-2.3
VVTU12571_s_at		-1.53	-2.31
VVTU3077_at		-1.53	-2.55
VVTU15287_at	-1.54
VVTU632_at	-1.54
VVTU12710_s_at	-1.54
VVTU21387_at	-1.54
VVTU26639_at		-1.54
VVTU12033_at		-1.54
VVTU11669_at		-1.54
VVTU35705_s_at		-1.54
VVTU21970_at		-1.54
VVTU19111_s_at		-1.54
VVTU40344_at		-1.54
VVTU5411_at		-1.54
VVTU4845_at		-1.54
VVTU23317_at		-1.54
VVTU17368_at		-1.54
VVTU6132_at		-1.54
VVTU13441_at		-1.54
VVTU16791_at	-1.54		-1.5
VVTU9023_at		-1.54	-1.91
VVTU630_at	-1.54	-1.83	-1.64
VVTU1649_at		-1.54	-2.05
VVTU2042_at		-1.54	-2.12
VVTU9163_at	-1.55
VVTU8480_at	-1.55
VVTU4740_at	-1.55
VVTU18900_s_at	-1.55
VVTU1610_at	-1.55
VVTU35369_s_at	-1.55
VVTU5916_at	-1.55
VVTU9127_at	-1.55
VVTU8379_at	-1.55
VVTU4981_at		-1.55
VVTU40471_at		-1.55
VVTU27474_x_at		-1.55
VVTU22583_at		-1.55
VVTU112_at		-1.55
VVTU14191_at		-1.55
VVTU24143_at		-1.55
VVTU40219_x_at		-1.55
VVTU21478_at		-1.55
VVTU32471_s_at		-1.55
VVTU16227_at		-1.55
VVTU16023_at		-1.55
VVTU13352_at		-1.55
VVTU20656_at		-1.55	-1.65
VVTU37840_at		-1.55	-1.65
VVTU40703_at		-1.55	-1.69
VVTU15560_at		-1.55	-1.86
VVTU38371_at	-1.55	-1.79	-1.77
VVTU3370_at	-1.56
VVTU1494_at	-1.56
VVTU29689_at		-1.56
VVTU6979_at		-1.56
VVTU25474_at		-1.56
VVTU25274_at		-1.56
VVTU12124_s_at		-1.56
VVTU14618_at		-1.56
VVTU9710_at		-1.56	-1.55
VVTU240_at		-1.56	-1.57
VVTU14780_at	-1.56	-1.86	-1.8
VVTU15252_at		-1.56	-2.21
VVTU15301_s_at	-1.56	-2.53	-2.46
VVTU8889_at	-1.57
VVTU3130_at	-1.57
VVTU449_at	-1.57
VVTU9243_at	-1.57
VVTU4614_at		-1.57
VVTU38095_at		-1.57
VVTU1673_at		-1.57
VVTU16286_at		-1.57
VVTU13368_at		-1.57
VVTU11054_at		-1.57
VVTU26198_at		-1.57
VVTU25294_s_at		-1.57
VVTU27268_at		-1.57
VVTU3216_at		-1.57
VVTU9006_at	-1.57		-1.51
VVTU34809_s_at		-1.57	-1.52
VVTU18124_s_at		-1.57	-1.71
VVTU24361_s_at		-1.57	-1.82
VVTU14386_at		-1.57	-1.99
VVTU8090_s_at	-1.57	-1.52
VVTU7794_at	-1.57	-1.59	-1.5
VVTU17340_at	-1.57	-1.86
VVTU4428_at	-1.57		-2.19
VVTU7141_at	-1.58
VVTU29756_s_at	-1.58
VVTU19109_s_at	-1.58
VVTU15517_s_at	-1.58
VVTU1595_s_at	-1.58
VVTU3655_at	-1.58
VVTU16633_at	-1.58
VVTU7651_at	-1.58
VVTU9646_at		-1.58
VVTU9106_at		-1.58
VVTU740_at		-1.58
VVTU3120_at		-1.58
VVTU34352_at		-1.58
VVTU8918_at		-1.58
VVTU15641_at		-1.58
VVTU31420_s_at		-1.58
VVTU1861_at		-1.58
VVTU38091_at		-1.58
VVTU30918_at		-1.58	-1.5
VVTU5062_x_at		-1.58	-1.52
VVTU6399_at		-1.58	-1.56
VVTU21944_at		-1.58	-1.63
VVTU15209_s_at		-1.58	-1.64
VVTU34456_at	-1.58		-1.7
VVTU7346_at		-1.58	-1.7
VVTU12430_s_at		-1.58	-1.89
VVTU14787_s_at		-1.58	-2.15
VVTU16974_s_at		-1.58	-2.29
VVTU39866_s_at		-1.59
VVTU9455_s_at		-1.59
VVTU17316_at		-1.59
VVTU10332_at		-1.59
VVTU19567_s_at		-1.59
VVTU36263_at		-1.59
VVTU1140_at		-1.59
VVTU37627_at		-1.59	-1.67
VVTU6757_at		-1.59	-1.72
VVTU9233_at		-1.59	-1.86
VVTU22585_s_at	-1.59	-1.53	-1.72
VVTU651_at	-1.59	-1.83	-2.9
VVTU23042_at		-1.59	-2
VVTU13846_at		-1.59	-2.22
VVTU755_at	-1.60
VVTU6260_at	-1.60
VVTU11998_at	-1.60
VVTU1393_at	-1.60
VVTU39795_at		-1.60
VVTU26077_at		-1.60
VVTU15922_at		-1.60
VVTU24977_at		-1.60
VVTU39519_x_at		-1.60
VVTU524_at		-1.60
VVTU3037_at		-1.60
VVTU7637_at		-1.60
VVTU37828_at		-1.60
VVTU6372_at		-1.60
VVTU27914_at	-1.60		-1.54
VVTU30550_s_at		-1.60	-1.93
VVTU12175_at	-1.60	-1.58
VVTU15254_at	-1.61
VVTU9470_at		-1.61
VVTU5403_at		-1.61
VVTU39452_s_at		-1.61
VVTU21430_at		-1.61
VVTU17911_x_at		-1.61
VVTU10583_at		-1.61
VVTU1491_s_at		-1.61
VVTU26052_at		-1.61
VVTU1888_at		-1.61
VVTU34631_s_at		-1.61
VVTU4794_s_at		-1.61	-1.58
VVTU16762_at		-1.61	-1.59
VVTU12189_at	-1.61		-1.66
VVTU6937_s_at	-1.61		-1.69
VVTU2927_s_at		-1.61	-1.75
VVTU24286_at		-1.61	-1.75
VVTU31715_s_at	-1.61	-1.59	-1.5
VVTU4978_s_at		-1.62
VVTU28377_x_at		-1.62
VVTU29689_x_at		-1.62
VVTU15122_s_at		-1.62
VVTU15507_at		-1.62
VVTU17939_s_at		-1.62
VVTU5763_at		-1.62
VVTU20967_s_at		-1.62	-1.63
VVTU5747_at		-1.62	-1.69
VVTU1424_at		-1.62	-1.95
VVTU9536_at		-1.62	-1.95
VVTU38462_at		-1.62	-1.98
VVTU17362_at	-1.62	-1.71	-1.76
VVTU40749_at	-1.62	-1.71	-2.23
VVTU5132_at	-1.63
VVTU13111_at	-1.63
VVTU1000_at	-1.63
VVTU16210_at	-1.63
VVTU24654_at	-1.63
VVTU24891_at	-1.63
VVTU20443_at		-1.63
VVTU20996_at		-1.63
VVTU34596_at		-1.63	-1.62
VVTU28198_s_at		-1.63	-1.63
VVTU10988_at		-1.63	-1.84
VVTU35370_s_at	-1.64
VVTU5773_at		-1.64
VVTU1640_at		-1.64
VVTU17954_s_at		-1.64
VVTU14143_at		-1.64
VVTU13225_at		-1.64
VVTU2630_at		-1.64	-1.5
VVTU3176_s_at	-1.64		-1.71
VVTU10785_at	-1.64	-1.58	-2
VVTU20871_x_at	-1.64	-1.80	-1.99
VVTU9240_at	-1.64	-1.81
VVTU5397_at	-1.65
VVTU1088_at	-1.65
VVTU3477_at		-1.65
VVTU21954_at		-1.65
VVTU14427_at		-1.65
VVTU13748_at		-1.65
VVTU21460_at		-1.65
VVTU17425_s_at		-1.65
VVTU3737_at		-1.65
VVTU7352_s_at		-1.65
VVTU34154_at		-1.65
VVTU9685_at		-1.65
VVTU37202_at		-1.65
VVTU2273_at		-1.65
VVTU185_at		-1.65
VVTU8046_at	-1.65	+1.78
VVTU36659_s_at		-1.65	-1.56
VVTU14302_s_at		-1.65	-1.59
VVTU40015_at		-1.65	-1.65
VVTU37669_s_at		-1.65	-1.84
VVTU11599_at		-1.65	-1.99
VVTU25724_at	-1.65	-1.84	-1.56
VVTU37643_at		-1.65	-2.16
VVTU39735_s_at		-1.65	-2.2
VVTU12889_at		-1.65	-3.69
VVTU21683_at	-1.66
VVTU19388_s_at	-1.66
VVTU39509_x_at	-1.66
VVTU534_at		-1.66
VVTU918_at		-1.66
VVTU17364_at		-1.66
VVTU15944_at		-1.66
VVTU368_at		-1.66
VVTU7250_s_at		-1.66
VVTU21905_at	-1.66		-1.57
VVTU37664_at		-1.66	-1.6
VVTU34746_s_at		-1.66	-1.63
VVTU3018_at		-1.66	-1.87
VVTU6257_at	-1.66	-1.50	-1.75
VVTU15245_at	-1.66	-1.58	-1.54
VVTU32432_s_at	-1.66	-1.59	-1.55
VVTU1416_at	-1.66	-1.68	-1.85
VVTU30585_at	-1.66	-1.75	-2.36
VVTU5264_s_at	-1.66		-2.45
VVTU6063_at	-1.67
VVTU39617_x_at	-1.67
VVTU8819_at		-1.67
VVTU38133_at		-1.67
VVTU13137_at		-1.67
VVTU12105_s_at		-1.67
VVTU34091_at		-1.67
VVTU38060_at		-1.67
VVTU38278_at		-1.67
VVTU16660_at		-1.67
VVTU18_at	-1.67		-1.56
VVTU35582_s_at		-1.67	-1.57
VVTU3773_at		-1.67	-1.61
VVTU10352_at		-1.67	-1.72
VVTU27596_at		-1.67	-1.85
VVTU40476_s_at		-1.67	-2.2
VVTU12026_at		-1.67	-2.4
VVTU14909_at	-1.68
VVTU5549_at		-1.68
VVTU20517_x_at		-1.68
VVTU37089_at		-1.68	-1.54
VVTU26162_at		-1.68	-1.58
VVTU35493_x_at		-1.68	-1.62
VVTU3581_at		-1.68	-1.67
VVTU23152_at		-1.68	-1.88
VVTU13193_s_at	-1.68	-1.69	-1.98
VVTU35882_s_at	-1.68	-1.82	-1.87
VVTU7476_s_at		-1.68	-2.03
VVTU16740_s_at		-1.68	-2.05
VVTU3603_at		-1.68	-2.31
VVTU27126_s_at	-1.69
VVTU1808_at	-1.69
VVTU35645_s_at		-1.69
VVTU22304_at		-1.69
VVTU14457_s_at		-1.69
VVTU875_s_at		-1.69
VVTU20415_at		-1.69
VVTU6214_at	-1.69		-1.63
VVTU16628_at		-1.69	-1.68
VVTU9456_at	-1.69		-1.94
VVTU39479_at		-1.70
VVTU13775_at		-1.70
VVTU33457_at		-1.70
VVTU7728_at		-1.70
VVTU39086_at		-1.70
VVTU10521_at	-1.70	+2.50
VVTU13050_s_at		-1.70	-1.52
VVTU3061_at		-1.70	-1.55
VVTU25392_s_at		-1.70	-1.59
VVTU11160_at		-1.70	-1.64
VVTU6370_at		-1.70	-1.65
VVTU3421_at		-1.70	-1.81
VVTU39368_at		-1.70	-1.82
VVTU27270_at		-1.70	-1.84
VVTU8363_at	-1.71
VVTU2109_s_at		-1.71	-1.54
VVTU7122_at	-1.71		-1.62
VVTU559_at	-1.71	-1.50	-1.5
VVTU11458_at	-1.71	-1.65
VVTU1444_at	-1.72
VVTU1778_at		-1.72
VVTU39476_at		-1.72
VVTU38386_at		-1.72
VVTU14896_s_at		-1.72
VVTU14052_at		-1.72
VVTU14589_s_at		-1.72	-1.52
VVTU21695_at		-1.72	-1.56
VVTU16673_s_at	-1.72		-1.79
VVTU12167_at		-1.72	-1.96
VVTU58_at	-1.72	-1.57
VVTU6955_at	-1.72	-1.63
VVTU10898_at	-1.72	-1.86	-2.2
VVTU16474_s_at		-1.72	-2.04
VVTU11309_at		-1.72	-2.05
VVTU6496_s_at		-1.72	-2.86
VVTU8737_at	-1.73
VVTU8775_at		-1.73
VVTU39744_at		-1.73
VVTU2311_at		-1.73
VVTU6072_at		-1.73
VVTU8048_at		-1.73
VVTU38098_at		-1.73
VVTU1249_s_at		-1.73
VVTU22796_s_at	-1.73		-1.54
VVTU5367_at		-1.73	-1.77
VVTU21665_at	-1.73	-1.57
VVTU9525_at	-1.73	-1.95	-2.19
VVTU17971_s_at		-1.73	-2.06
VVTU4532_at	-1.74
VVTU16143_s_at	-1.74
VVTU28015_s_at		-1.74
VVTU25723_at		-1.74
VVTU40146_at		-1.74
VVTU14934_at		-1.74
VVTU35669_s_at		-1.74
VVTU9071_at		-1.74	-1.52
VVTU964_at		-1.74	-1.67
VVTU34465_at		-1.74	-1.69
VVTU38782_at	-1.74	-1.86	-2.13
VVTU7413_at		-1.74	-2.36
VVTU15434_at	-1.75
VVTU6804_at		-1.75
VVTU27182_s_at		-1.75
VVTU13154_s_at		-1.75
VVTU20988_x_at		-1.75
VVTU31940_x_at		-1.75
VVTU2061_at		-1.75	-1.5
VVTU7587_at		-1.75	-1.75
VVTU22347_at		-1.75	-1.92
VVTU3641_at	-1.75	-1.56
VVTU7330_at	-1.75	-1.72	-2.42
VVTU38169_x_at	-1.75	-1.87	-1.8
VVTU35975_s_at	-1.76
VVTU3346_s_at	-1.76
VVTU40195_at		-1.76
VVTU13827_at		-1.76
VVTU7535_x_at		-1.76
VVTU17168_at		-1.76
VVTU9997_at		-1.76	-1.76
VVTU5715_at	-1.76	-1.52	-2.17
VVTU634_at	-1.76	-1.65	-1.56
VVTU16432_at		-1.76	-2.29
VVTU11173_at		-1.76	-2.36
VVTU11414_at		-1.76	-2.49
VVTU2899_at	-1.77
VVTU13925_s_at	-1.77
VVTU1648_at	-1.77
VVTU13744_at		-1.77
VVTU6273_at		-1.77
VVTU37837_at		-1.77
VVTU16874_at		-1.77
VVTU19465_s_at	-1.77		-1.66
VVTU5383_at		-1.77	-1.74
VVTU4287_x_at		-1.77	-2.05
VVTU15405_at	-1.78
VVTU2264_s_at		-1.78
VVTU9659_at		-1.78
VVTU38275_at		-1.78
VVTU38568_at		-1.78	-1.57
VVTU14871_at		-1.78	-1.85
VVTU22999_at		-1.78	-1.87
VVTU36141_at	-1.78	-1.67
VVTU5804_at		-1.78	-2.07
VVTU23116_s_at		-1.78	-2.19
VVTU14518_at	-1.78	-2.03	-1.71
VVTU30400_at	-1.78	-2.35
VVTU16096_at	-1.79
VVTU10324_at	-1.79
VVTU37628_at		-1.79
VVTU5191_at	-1.79	+2.00
VVTU20953_at		-1.79	-1.52
VVTU4322_at		-1.79	-1.95
VVTU4440_at	-1.79	-1.56
VVTU2840_s_at	-1.79	-1.92
VVTU9875_at		-1.79	-2.12
VVTU34212_at	-1.79	-2.50	-3.03
VVTU40766_at		-1.80
VVTU10867_at		-1.80
VVTU13436_at		-1.80	-1.5
VVTU24918_at		-1.80	-1.61
VVTU12739_at		-1.80	-1.86
VVTU13045_at		-1.80	-1.89
VVTU20512_at		-1.80	-1.91
VVTU33488_s_at		-1.81
VVTU6970_at		-1.81
VVTU17174_at		-1.81
VVTU40743_at		-1.81	-1.56
VVTU1922_at		-1.81	-1.76
VVTU9979_at		-1.81	-1.9
VVTU28458_s_at	-1.81	-1.71
VVTU4022_at	-1.81	-1.96	-1.7
VVTU18791_s_at	-1.82
VVTU39774_at	-1.82
VVTU27086_at	-1.82
VVTU37756_at		-1.82
VVTU7132_s_at		-1.82
VVTU18530_s_at		-1.82
VVTU9410_at		-1.82	-1.67
VVTU15312_at		-1.82	-1.78
VVTU1147_at	-1.82	-2.30	-2.56
VVTU17005_at	-1.83
VVTU10527_at		-1.83
VVTU2838_at		-1.83
VVTU40783_s_at		-1.83
VVTU37266_at		-1.83
VVTU3323_at	-1.83		-1.64
VVTU28485_at		-1.83	-1.95
VVTU38271_s_at	-1.83	-2.99
VVTU22924_s_at	-1.84
VVTU12402_s_at		-1.84
VVTU7076_x_at		-1.84
VVTU39394_s_at		-1.84
VVTU14869_at		-1.84	-1.52
VVTU34367_at		-1.84	-1.55
VVTU37323_s_at	-1.84		-1.86
VVTU21242_at		-1.84	-1.92
VVTU13567_at		-1.85
VVTU17818_s_at		-1.85	-1.86
VVTU40605_s_at		-1.85	-1.91
VVTU4350_at		-1.85	-1.93
VVTU4962_s_at	-1.85	-1.66	-1.61
VVTU33929_at	-1.85	-1.87
VVTU11004_s_at		-1.85	-2.03
VVTU38436_at		-1.85	-2.09
VVTU32212_s_at	-1.86
VVTU15797_at	-1.86
VVTU2852_at		-1.86
VVTU33903_s_at		-1.86
VVTU14125_at		-1.86	-1.57
VVTU22886_at		-1.86	-2.12
VVTU39662_at	-1.86	-2.04	-2.52
VVTU15371_s_at		-1.87
VVTU10482_at		-1.87
VVTU37110_at		-1.87
VVTU25574_s_at		-1.87	-1.59
VVTU10686_at		-1.87	-1.63
VVTU19456_s_at		-1.87	-2.32
VVTU21235_at		-1.88	-1.62
VVTU2822_s_at		-1.88	-1.91
VVTU22062_at		-1.88	-2.7
VVTU13315_at		-1.88	-2.7
VVTU40350_at		-1.89
VVTU29287_at		-1.89
VVTU25941_at		-1.89	-1.88
VVTU309_at	-1.89	-1.57
VVTU7844_at		-1.89	-2.96
VVTU17657_s_at		-1.90
VVTU15236_at		-1.90
VVTU11858_at		-1.90
VVTU14718_x_at		-1.90
VVTU29556_at		-1.90	-1.57
VVTU37102_at	-1.91
VVTU29478_at	-1.91
VVTU17006_at		-1.91
VVTU11862_at		-1.91
VVTU2582_at	-1.91	-1.81
VVTU17013_at		-1.91	-2.01
VVTU22232_at		-1.91	-2.11
VVTU9894_at		-1.91	-2.38
VVTU12703_s_at		-1.91	-2.49
VVTU2249_at	-1.92
VVTU3882_x_at		-1.92
[truncated: 285 more rows]

## Sheet: Probesets2008
GrapeGen	2007 34vs32	2007 35vs32	2007 36vs32	2008 35vs32	2008 36vs32
VVTU4437_at				+1.50
VVTU39741_s_at				+1.50
VVTU35025_x_at				+1.50
VVTU30657_at				+1.50
VVTU2972_at				+1.50
VVTU25642_s_at				+1.50
VVTU23411_at				+1.50
VVTU22898_at				+1.50
VVTU1931_at				+1.50
VVTU18696_s_at				+1.50
VVTU17549_at				+1.50
VVTU14795_at				+1.50
VVTU1046_at				+1.50
VVTU26627_at				+1.50
VVTU3854_s_at				+1.50
VVTU9232_at				+1.50
VVTU25037_at				+1.50
VVTU7966_at				+1.50
VVTU27161_s_at				+1.50
VVTU14537_at				+1.50
VVTU7649_at				+1.50
VVTU4153_at				+1.50
VVTU4446_at				+1.50
VVTU3066_at				+1.50
VVTU4942_at				+1.50
VVTU9844_at				+1.50
VVTU36961_at				+1.50
VVTU39495_s_at				+1.50
VVTU5730_s_at					+1.50
VVTU4412_s_at					+1.50
VVTU24727_at					+1.50
VVTU22074_s_at					+1.50
VVTU21887_s_at					+1.50
VVTU1841_at					+1.50
VVTU13354_at					+1.50
VVTU12855_s_at					+1.50
VVTU12699_at					+1.50
VVTU11897_at					+1.50
VVTU16275_at					+1.50
VVTU3739_at					+1.50
VVTU16157_at					+1.50
VVTU22944_at					+1.50
VVTU7149_at					+1.50
VVTU4016_at					+1.50
VVTU12435_at					+1.50
VVTU1331_s_at					+1.50
VVTU1882_at					+1.50
VVTU20586_at					+1.50
VVTU35379_s_at					+1.50
VVTU25878_at				+1.50	+1.52
VVTU4506_s_at				+1.50	+1.53
VVTU37691_at				+1.50	+1.55
VVTU31143_at				+1.50	+1.57
VVTU37987_at				+1.50	+1.60
VVTU2808_at				+1.50	+1.61
VVTU3287_at				+1.50	+1.62
VVTU6432_at				+1.50	+1.81
VVTU39821_s_at				+1.50	+1.81
VVTU9745_s_at				+1.50	+1.93
VVTU6603_at				+1.50	+2.04
VVTU4401_at				+1.50	+2.20
VVTU14918_at				+1.50	+2.24
VVTU968_s_at				+1.51
VVTU3280_at				+1.51
VVTU31268_at				+1.51
VVTU15049_at				+1.51
VVTU12988_s_at				+1.51
VVTU15619_at				+1.51
VVTU25336_s_at				+1.51
VVTU11846_s_at				+1.51
VVTU7239_at				+1.51
VVTU8479_at				+1.51
VVTU39457_s_at				+1.51
VVTU9343_at					+1.51
VVTU9292_at					+1.51
VVTU34842_at					+1.51
VVTU34503_at					+1.51
VVTU3341_at					+1.51
VVTU3266_at					+1.51
VVTU28032_s_at					+1.51
VVTU1591_at					+1.51
VVTU14049_s_at					+1.51
VVTU1261_at					+1.51
VVTU12453_s_at					+1.51
VVTU12433_s_at					+1.51
VVTU10695_at					+1.51
VVTU3302_s_at					+1.51
VVTU37531_at					+1.51
VVTU7580_s_at					+1.51
VVTU32063_at					+1.51
VVTU30394_at					+1.51
VVTU32003_x_at					+1.51
VVTU6026_at					+1.51
VVTU7769_s_at					+1.51
VVTU39771_at					+1.51
VVTU8010_at					+1.51
VVTU9917_x_at					+1.51
VVTU19634_s_at					+1.51
VVTU22054_at					+1.51
VVTU5202_at					+1.51
VVTU36932_s_at				+1.51	+1.60
VVTU4145_s_at				+1.51	+1.62
VVTU4620_s_at				+1.51	+1.63
VVTU3640_at				+1.51	+1.67
VVTU19838_s_at				+1.51	+1.69
VVTU36889_at				+1.51	+1.89
VVTU1476_at				+1.51	+1.96
VVTU6780_at				+1.51	+2.00
VVTU6905_at				+1.52
VVTU24998_at				+1.52
VVTU4874_at				+1.52
VVTU13314_at				+1.52
VVTU40707_at				+1.52
VVTU5028_at				+1.52
VVTU7033_at					+1.52
VVTU5208_at					+1.52
VVTU4694_at					+1.52
VVTU40306_at					+1.52
VVTU30053_x_at					+1.52
VVTU24713_at					+1.52
VVTU19084_s_at					+1.52
VVTU15016_at					+1.52
VVTU13728_s_at					+1.52
VVTU5374_at					+1.52
VVTU10828_at					+1.52
VVTU4557_at					+1.52
VVTU15862_at					+1.52
VVTU5651_at					+1.52
VVTU8450_s_at					+1.52
VVTU3102_at					+1.52
VVTU2130_at					+1.52
VVTU26724_at					+1.52
VVTU9081_at					+1.52
VVTU9214_at				+1.52	+1.50
VVTU24487_at				+1.52	+1.51
VVTU37642_at				+1.52	+1.55
VVTU13198_at				+1.52	+1.58
VVTU5496_at				+1.52	+1.66
VVTU14410_at				+1.52	+1.69
VVTU18416_s_at				+1.52	+1.76
VVTU17804_at				+1.52	+1.78
VVTU39384_s_at				+1.52	+1.90
VVTU1250_at				+1.52	+1.91
VVTU13482_at				+1.52	+2.16
VVTU21726_at				+1.52	+2.29
VVTU13383_s_at				+1.52	+2.66
VVTU7300_at				+1.53
VVTU32955_at				+1.53
VVTU26558_at				+1.53
VVTU19189_s_at				+1.53
VVTU15722_at				+1.53
VVTU33098_s_at				+1.53
VVTU10004_s_at				+1.53
VVTU2982_at				+1.53
VVTU22714_s_at				+1.53
VVTU7111_s_at				+1.53
VVTU9694_at				+1.53
VVTU9328_s_at					+1.53
VVTU8749_at					+1.53
VVTU3900_at					+1.53
VVTU35592_at					+1.53
VVTU3448_at					+1.53
VVTU25783_at					+1.53
VVTU2214_at					+1.53
VVTU17918_s_at					+1.53
VVTU13044_at					+1.53
VVTU12074_at					+1.53
VVTU1105_at					+1.53
VVTU18181_s_at					+1.53
VVTU19138_s_at					+1.53
VVTU15501_at					+1.53
VVTU8177_at					+1.53
VVTU12611_at					+1.53
VVTU10954_at					+1.53
VVTU21667_at					+1.53
VVTU9899_at					+1.53
VVTU14891_s_at					+1.53
VVTU12002_at					+1.53
VVTU35923_s_at					+1.53
VVTU38272_at					+1.53
VVTU35181_s_at					+1.53
VVTU7839_s_at					+1.53
VVTU8436_at					+1.53
VVTU17419_at					+1.53
VVTU5284_at					+1.53
VVTU15183_at				+1.53	+1.60
VVTU10645_at				+1.53	+1.63
VVTU23151_at				+1.53	+1.72
VVTU4006_at				+1.53	+1.76
VVTU7048_at				+1.53	+1.77
VVTU2943_s_at				+1.53	+2.02
VVTU6075_at				+1.53	+2.07
VVTU6577_at				+1.53	+2.47
VVTU3429_at				+1.54
VVTU25052_at				+1.54
VVTU17392_at				+1.54
VVTU16752_at				+1.54
VVTU13912_s_at				+1.54
VVTU4312_at				+1.54
VVTU37443_at				+1.54
VVTU25464_x_at				+1.54
VVTU2425_at				+1.54
VVTU32574_at				+1.54
VVTU35386_at				+1.54
VVTU10915_at				+1.54
VVTU11276_at				+1.54
VVTU30441_s_at				+1.54
VVTU6266_at					+1.54
VVTU5183_at					+1.54
VVTU34558_at					+1.54
VVTU3400_at					+1.54
VVTU30476_at					+1.54
VVTU28044_at					+1.54
VVTU24693_at					+1.54
VVTU24414_at					+1.54
VVTU16846_at					+1.54
VVTU10356_at					+1.54
VVTU25763_s_at					+1.54
VVTU17749_s_at					+1.54
VVTU21128_s_at					+1.54
VVTU5627_at					+1.54
VVTU14221_at					+1.54
VVTU33115_at					+1.54
VVTU4300_at					+1.54
VVTU2151_at					+1.54
VVTU32720_at					+1.54
VVTU6014_at					+1.54
VVTU12099_s_at					+1.54
VVTU14462_at					+1.54
VVTU2020_at					+1.54
VVTU6988_at					+1.54
VVTU5080_at				+1.54	+1.61
VVTU24646_at				+1.54	+1.68
VVTU8888_at				+1.54	+1.70
VVTU31089_at				+1.54	+1.76
VVTU6869_at				+1.54	+1.84
VVTU10273_at				+1.54	+1.92
VVTU7406_at				+1.54	+2.10
VVTU8526_at				+1.55
VVTU8237_at				+1.55
VVTU7702_at				+1.55
VVTU6737_at				+1.55
VVTU15879_s_at				+1.55
VVTU14635_at				+1.55
VVTU29457_s_at				+1.55
VVTU16630_s_at				+1.55
VVTU204_at				+1.55
VVTU34087_at				+1.55
VVTU30634_at				+1.55
VVTU2552_at				+1.55
VVTU16134_at				+1.55
VVTU1691_at				+1.55
VVTU29692_at				+1.55
VVTU9065_at					+1.55
VVTU569_at					+1.55
VVTU38227_at					+1.55
VVTU34551_x_at					+1.55
VVTU30392_at					+1.55
VVTU5157_at					+1.55
VVTU16476_at					+1.55
VVTU8098_s_at					+1.55
VVTU8156_at					+1.55
VVTU3810_s_at					+1.55
VVTU9038_at					+1.55
VVTU5699_at					+1.55
VVTU3670_s_at					+1.55
VVTU28529_s_at					+1.55
VVTU12020_at					+1.55
VVTU22297_at					+1.55
VVTU34398_at					+1.55
VVTU35855_at					+1.55
VVTU4405_at				+1.55	+1.50
VVTU38484_s_at				+1.55	+1.52
VVTU8576_s_at				+1.55	+1.53
VVTU14190_at				+1.55	+1.55
VVTU24764_at				+1.55	+1.57
VVTU15539_at				+1.55	+1.60
VVTU21855_at				+1.55	+1.66
VVTU696_at				+1.55	+1.79
VVTU9009_at				+1.55	+1.81
VVTU9806_at				+1.55	+1.88
VVTU9177_s_at				+1.55	+2.00
VVTU24369_at				+1.55	+2.10
VVTU6037_at				+1.56
VVTU4297_at				+1.56
VVTU37031_at				+1.56
VVTU34357_s_at				+1.56
VVTU28487_s_at				+1.56
VVTU12442_s_at				+1.56
VVTU35644_at				+1.56
VVTU20247_s_at				+1.56
VVTU4444_at				+1.56
VVTU13666_s_at				+1.56
VVTU14401_s_at				+1.56
VVTU25833_at				+1.56
VVTU1395_s_at				+1.56
VVTU6013_s_at				+1.56
VVTU17399_at				+1.56
VVTU37704_s_at					+1.56
VVTU28108_at					+1.56
VVTU17389_s_at					+1.56
VVTU1707_at					+1.56
VVTU14481_s_at					+1.56
VVTU12085_at					+1.56
VVTU40809_s_at					+1.56
VVTU23848_at					+1.56
VVTU14270_s_at					+1.56
VVTU20784_at					+1.56
VVTU5461_at					+1.56
VVTU4129_s_at					+1.56
VVTU17441_s_at					+1.56
VVTU13367_s_at					+1.56
VVTU5798_at					+1.56
VVTU5668_s_at					+1.56
VVTU4450_at					+1.56
VVTU6431_at					+1.56
VVTU3147_at				+1.56	+1.56
VVTU17708_s_at				+1.56	+1.65
VVTU7942_at				+1.56	+1.69
VVTU25809_at				+1.56	+1.69
VVTU28005_at				+1.56	+1.75
VVTU14015_at				+1.56	+1.76
VVTU9008_at				+1.56	+1.78
VVTU34961_at				+1.56	+1.88
VVTU14952_at				+1.56	+1.88
VVTU7040_at				+1.56	+1.92
VVTU14529_s_at				+1.57
VVTU14063_at				+1.57
VVTU13134_s_at				+1.57
VVTU4321_s_at				+1.57
VVTU8850_at				+1.57
VVTU26008_at				+1.57
VVTU11725_at				+1.57
VVTU985_s_at				+1.57
VVTU16202_at				+1.57
VVTU39962_s_at				+1.57
VVTU26029_at				+1.57
VVTU15297_s_at				+1.57
VVTU16142_at				+1.57
VVTU29446_at				+1.57
VVTU1783_at				+1.57
VVTU24564_at				+1.57
VVTU10795_at				+1.57
VVTU33203_x_at				+1.57
VVTU16091_s_at				+1.57
VVTU35333_at					+1.57
VVTU32059_s_at					+1.57
VVTU3174_s_at					+1.57
VVTU28560_s_at					+1.57
VVTU2646_s_at					+1.57
VVTU2077_s_at					+1.57
VVTU12270_s_at					+1.57
VVTU28296_s_at					+1.57
VVTU37279_at					+1.57
VVTU7865_at					+1.57
VVTU2759_s_at					+1.57
VVTU2019_at					+1.57
VVTU12648_at					+1.57
VVTU2942_s_at					+1.57
VVTU24569_at					+1.57
VVTU3350_s_at					+1.57
VVTU31931_at				+1.57	+1.52
VVTU16679_at				+1.57	+1.54
VVTU11878_at				+1.57	+1.54
VVTU33253_s_at				+1.57	+1.55
VVTU27820_at				+1.57	+1.57
VVTU17108_s_at				+1.57	+1.57
VVTU16940_at				+1.57	+1.62
VVTU813_s_at				+1.57	+1.74
VVTU37122_at				+1.57	+1.92
VVTU4003_at				+1.57	+2.15
VVTU10639_at				+1.57	+2.29
VVTU24852_s_at				+1.57	+2.34
VVTU33639_x_at				+1.57	-1.61
VVTU5492_at				+1.58
VVTU3806_s_at				+1.58
VVTU20928_at				+1.58
VVTU18231_s_at				+1.58
VVTU15953_at				+1.58
VVTU14032_at				+1.58
VVTU15860_at				+1.58
VVTU4159_at				+1.58
VVTU38154_at				+1.58
VVTU37164_at				+1.58
VVTU26518_at				+1.58
VVTU37760_s_at				+1.58
VVTU2754_at				+1.58
VVTU17503_at				+1.58
VVTU6539_at					+1.58
VVTU4587_at					+1.58
VVTU38525_at					+1.58
VVTU38370_s_at					+1.58
VVTU33583_at					+1.58
VVTU2953_at					+1.58
VVTU29247_at					+1.58
VVTU15874_at					+1.58
VVTU14312_at					+1.58
VVTU3308_at					+1.58
VVTU3623_at					+1.58
VVTU1126_at					+1.58
VVTU6655_at					+1.58
VVTU8449_at					+1.58
VVTU20629_at					+1.58
VVTU37978_at					+1.58
VVTU10159_at					+1.58
VVTU6858_at				+1.58	+1.58
VVTU15787_at				+1.58	+1.64
VVTU27329_at				+1.58	+1.71
VVTU21094_at				+1.58	+1.77
VVTU2260_at				+1.58	+1.83
VVTU21445_at				+1.58	+1.87
VVTU18381_at				+1.58	+1.88
VVTU344_at				+1.58	+1.93
VVTU6595_s_at				+1.58	+2.04
VVTU7806_at				+1.58	+2.07
VVTU4639_at				+1.59
VVTU3164_s_at				+1.59
VVTU28235_at				+1.59
VVTU16683_at				+1.59
VVTU15918_at				+1.59
VVTU11096_at				+1.59
VVTU32383_at				+1.59
VVTU14318_at				+1.59
VVTU4127_s_at				+1.59
VVTU9674_at				+1.59
VVTU35352_s_at				+1.59
VVTU5327_at				+1.59
VVTU34837_at				+1.59
VVTU13931_s_at				+1.59
VVTU35522_s_at				+1.59
VVTU9621_at					+1.59
VVTU7134_at					+1.59
VVTU3754_at					+1.59
VVTU36604_at					+1.59
VVTU24481_at					+1.59
VVTU22708_at					+1.59
VVTU17091_at					+1.59
VVTU16145_at					+1.59
VVTU15940_at					+1.59
VVTU2926_at					+1.59
VVTU7697_at					+1.59
VVTU24543_at					+1.59
VVTU26504_at					+1.59
VVTU5504_at					+1.59
VVTU6850_at					+1.59
VVTU166_s_at					+1.59
VVTU22577_at					+1.59
VVTU15221_s_at					+1.59
VVTU16436_s_at					+1.59
VVTU9616_at					+1.59
VVTU12192_at					+1.59
VVTU9067_at					+1.59
VVTU20999_at					+1.59
VVTU9559_s_at					+1.59
VVTU7952_at					+1.59
VVTU2257_at				+1.59	+1.53
VVTU23991_at				+1.59	+1.57
VVTU1394_at				+1.59	+1.68
VVTU15055_at				+1.59	+1.68
VVTU22230_at				+1.59	+1.73
VVTU601_s_at				+1.59	+1.77
VVTU1208_s_at				+1.59	+1.78
VVTU19102_s_at				+1.59	+1.81
VVTU37512_at				+1.59	+1.87
VVTU9300_at				+1.60
VVTU7900_s_at				+1.60
VVTU5243_at				+1.60
VVTU4331_at				+1.60
VVTU35250_s_at				+1.60
VVTU34303_at				+1.60
VVTU30669_at				+1.60
VVTU12857_at				+1.60
VVTU12300_s_at				+1.60
VVTU40254_at				+1.60
VVTU1989_at				+1.60
VVTU5786_at				+1.60
VVTU7092_at				+1.60
VVTU6844_at				+1.60
VVTU10447_at				+1.60
VVTU11989_s_at				+1.60
VVTU36946_at					+1.60
VVTU3277_at					+1.60
VVTU29734_at					+1.60
VVTU25695_at					+1.60
VVTU1602_at					+1.60
VVTU15575_at					+1.60
VVTU11354_at					+1.60
VVTU9895_s_at					+1.60
VVTU5748_at					+1.60
VVTU40270_s_at					+1.60
VVTU11869_s_at					+1.60
VVTU8903_x_at					+1.60
VVTU4213_at					+1.60
VVTU23080_at					+1.60
VVTU3833_x_at					+1.60
VVTU37728_at					+1.60
VVTU33828_s_at				+1.60	+1.61
VVTU13252_x_at				+1.60	+1.85
VVTU16739_at				+1.60	+1.88
VVTU12092_at				+1.60	+1.94
VVTU31020_at				+1.60	+2.08
VVTU13326_at				+1.60	+2.52
VVTU9770_at				+1.61
VVTU8424_at				+1.61
VVTU39569_at				+1.61
VVTU3849_at				+1.61
VVTU35951_at				+1.61
VVTU11573_at				+1.61
VVTU15432_s_at				+1.61
VVTU24796_at				+1.61
VVTU37300_at				+1.61
VVTU29254_s_at				+1.61
VVTU36216_at				+1.61
VVTU5167_at				+1.61
VVTU26926_at				+1.61
VVTU35416_s_at				+1.61
VVTU21605_at				+1.61
VVTU38476_x_at					+1.61
VVTU3512_at					+1.61
VVTU2718_at					+1.61
VVTU21622_s_at					+1.61
VVTU16941_at					+1.61
VVTU15754_at					+1.61
VVTU15692_at					+1.61
VVTU34129_at					+1.61
VVTU2011_s_at					+1.61
VVTU744_s_at					+1.61
VVTU22634_s_at					+1.61
VVTU25157_at					+1.61
VVTU28755_at					+1.61
VVTU27580_at					+1.61
VVTU2933_at					+1.61
VVTU15063_s_at				+1.61	+1.51
VVTU15621_at				+1.61	+1.55
VVTU18211_at				+1.61	+1.62
VVTU15572_at				+1.61	+1.63
VVTU68_at				+1.62
VVTU38283_at				+1.62
VVTU35025_at				+1.62
VVTU21466_x_at				+1.62
VVTU19391_s_at				+1.62
VVTU34539_s_at				+1.62
VVTU40144_at				+1.62
VVTU11581_at				+1.62
VVTU20814_at				+1.62
VVTU22084_at				+1.62
VVTU83_at					+1.62
VVTU7276_at					+1.62
VVTU6687_at					+1.62
VVTU6629_s_at					+1.62
VVTU36943_at					+1.62
VVTU2863_at					+1.62
VVTU23210_at					+1.62
VVTU20437_at					+1.62
VVTU16129_at					+1.62
VVTU4257_at					+1.62
VVTU21164_at					+1.62
VVTU5055_at					+1.62
VVTU30923_at					+1.62
VVTU16417_at					+1.62
VVTU7203_s_at					+1.62
VVTU17348_at					+1.62
VVTU40243_s_at					+1.62
VVTU13545_at					+1.62
VVTU15123_at					+1.62
VVTU15618_at					+1.62
VVTU6157_at					+1.62
VVTU35355_at					+1.62
VVTU14269_at					+1.62
VVTU12428_s_at				+1.62	+1.53
VVTU39119_at				+1.62	+1.57
VVTU9549_at				+1.62	+1.66
VVTU14560_at				+1.62	+1.67
VVTU24536_at				+1.62	+1.68
VVTU12408_at				+1.62	+1.78
VVTU14526_s_at				+1.62	+2.00
VVTU9981_at				+1.63
VVTU3806_at				+1.63
VVTU4090_at				+1.63
VVTU1705_at				+1.63
VVTU27302_s_at				+1.63
VVTU27763_s_at				+1.63
VVTU5486_at				+1.63
VVTU23469_at				+1.63
VVTU10341_at				+1.63
VVTU38139_s_at					+1.63
VVTU2153_at					+1.63
VVTU1885_s_at					+1.63
VVTU1855_s_at					+1.63
VVTU12688_at					+1.63
VVTU1040_at					+1.63
VVTU6196_at					+1.63
VVTU130_at					+1.63
VVTU14443_at					+1.63
VVTU15856_at					+1.63
VVTU35196_s_at					+1.63
VVTU35532_at					+1.63
VVTU20733_at					+1.63
VVTU18192_at				+1.63	+1.66
VVTU24868_at				+1.63	+1.76
VVTU191_at				+1.63	+2.32
VVTU6667_at				+1.64
VVTU21255_at				+1.64
VVTU15696_at				+1.64
VVTU25084_at				+1.64
VVTU7732_at				+1.64
VVTU4076_at				+1.64
VVTU1757_at				+1.64
VVTU7442_x_at				+1.64
VVTU21319_s_at				+1.64
VVTU8971_at					+1.64
VVTU5312_at					+1.64
VVTU4669_at					+1.64
VVTU36146_s_at					+1.64
VVTU30375_at					+1.64
VVTU25532_at					+1.64
VVTU15053_s_at					+1.64
VVTU13434_at					+1.64
VVTU12643_at					+1.64
VVTU37504_at					+1.64
VVTU4846_at					+1.64
VVTU40895_s_at					+1.64
VVTU20392_at					+1.64
VVTU9206_at					+1.64
VVTU14588_at					+1.64
VVTU11583_at					+1.64
VVTU38225_at					+1.64
VVTU3363_at					+1.64
VVTU15469_at				+1.64	+1.56
VVTU7661_at				+1.64	+1.59
VVTU3282_s_at				+1.64	+1.60
VVTU9208_at				+1.64	+1.71
VVTU7693_at				+1.65
VVTU4916_at				+1.65
VVTU4575_at				+1.65
VVTU26573_at				+1.65
VVTU19604_s_at				+1.65
VVTU8823_at				+1.65
VVTU4799_at				+1.65
VVTU33030_at				+1.65
VVTU9474_at					+1.65
VVTU8256_at					+1.65
VVTU36060_at					+1.65
VVTU27852_x_at					+1.65
VVTU2716_at					+1.65
VVTU14828_at					+1.65
VVTU29841_s_at					+1.65
VVTU22795_at					+1.65
VVTU15423_at					+1.65
VVTU16618_s_at					+1.65
VVTU30646_at					+1.65
VVTU13402_at					+1.65
VVTU16903_at					+1.65
VVTU18937_s_at				+1.65	+1.50
VVTU4937_at				+1.65	+1.53
VVTU1210_at				+1.65	+1.55
VVTU7866_at				+1.65	+1.56
VVTU6096_at				+1.65	+1.57
VVTU26081_at				+1.65	+1.58
VVTU90_at				+1.65	+1.67
VVTU38274_at				+1.65	+1.68
VVTU38481_at				+1.65	+1.72
VVTU954_s_at				+1.65	+1.85
VVTU24359_at				+1.65	+2.06
VVTU4028_at				+1.65	+2.09
VVTU28046_at				+1.65	-2.01
VVTU38511_at				+1.66
VVTU27939_s_at				+1.66
VVTU25097_at				+1.66
VVTU22434_at				+1.66
VVTU21483_s_at				+1.66
VVTU22409_at				+1.66
VVTU25166_s_at				+1.66
VVTU28586_at				+1.66
VVTU95_at					+1.66
VVTU9281_at					+1.66
VVTU39754_at					+1.66
VVTU34871_s_at					+1.66
VVTU33608_at					+1.66
VVTU22310_at					+1.66
VVTU9340_s_at					+1.66
VVTU5444_s_at					+1.66
VVTU24771_at					+1.66
VVTU5388_at					+1.66
VVTU6278_at					+1.66
VVTU7096_at					+1.66
VVTU14493_at					+1.66
VVTU36489_at				+1.66	+1.54
VVTU4765_at				+1.66	+1.55
VVTU4730_at				+1.66	+1.56
VVTU12886_at				+1.66	+1.58
VVTU15934_at				+1.66	+1.71
VVTU35653_s_at				+1.66	+1.73
VVTU7378_at				+1.66	+1.73
VVTU689_s_at				+1.66	+1.74
VVTU38421_at				+1.66	+1.85
VVTU25794_at				+1.66	+1.86
VVTU22672_at				+1.66	+1.93
VVTU8780_s_at				+1.67
VVTU2987_at				+1.67
VVTU27007_at				+1.67
VVTU734_at				+1.67
VVTU34318_at					+1.67
VVTU3032_at					+1.67
VVTU2685_s_at					+1.67
VVTU2501_at					+1.67
VVTU14044_at					+1.67
VVTU12983_at					+1.67
VVTU11936_s_at					+1.67
VVTU24732_at					+1.67
VVTU1747_at					+1.67
VVTU15728_at					+1.67
VVTU13346_s_at					+1.67
VVTU38004_s_at					+1.67
VVTU22532_at					+1.67
VVTU5128_at					+1.67
VVTU3065_at					+1.67
VVTU39948_at					+1.67
VVTU16001_at					+1.67
VVTU30460_at					+1.67
VVTU14108_at					+1.67
VVTU3507_at					+1.67
VVTU28699_at				+1.67	+1.55
VVTU9032_at				+1.67	+1.56
VVTU1313_at				+1.67	+1.69
VVTU21949_at				+1.67	+1.83
VVTU9289_at				+1.68
VVTU8921_at				+1.68
VVTU7364_at				+1.68
VVTU23072_at				+1.68
VVTU26115_at				+1.68
VVTU6021_at					+1.68
VVTU33108_x_at					+1.68
VVTU24489_at					+1.68
VVTU12907_at					+1.68
VVTU11505_at					+1.68
VVTU247_at					+1.68
VVTU10130_at					+1.68
VVTU39822_s_at					+1.68
VVTU35995_s_at					+1.68
VVTU775_at					+1.68
VVTU13936_s_at					+1.68
VVTU39826_at					+1.68
VVTU1694_at					+1.68
VVTU37004_at					+1.68
VVTU26093_at					+1.68
VVTU28339_at					+1.68
VVTU21231_at					+1.68
VVTU24547_at				+1.68	+1.50
VVTU7905_at				+1.68	+1.67
VVTU6111_at				+1.68	+1.70
VVTU1190_at				+1.68	+1.90
VVTU9686_at				+1.69
VVTU37114_at				+1.69
VVTU27985_at				+1.69
VVTU23494_at				+1.69
VVTU16797_s_at				+1.69
VVTU5059_at				+1.69
VVTU2477_at				+1.69
VVTU17707_at				+1.69
VVTU26596_at				+1.69
VVTU36171_at					+1.69
VVTU19552_s_at					+1.69
VVTU13040_s_at					+1.69
VVTU4_at					+1.69
VVTU3116_at					+1.69
VVTU18548_s_at					+1.69
VVTU11931_at					+1.69
VVTU15324_at					+1.69
VVTU26402_at					+1.69
VVTU36912_s_at					+1.69
VVTU34383_s_at					+1.69
VVTU17404_at				+1.69	+1.51
VVTU39806_at				+1.69	+1.65
VVTU125_at				+1.69	+1.74
VVTU5917_at				+1.69	+1.75
VVTU22052_at				+1.69	+1.80
VVTU36053_s_at				+1.69	+1.99
VVTU37498_s_at				+1.69	+2.01
VVTU22220_s_at				+1.69	+2.18
VVTU6870_at				+1.70
VVTU1213_s_at				+1.70
VVTU4911_s_at				+1.70
VVTU37355_at				+1.70
VVTU7721_at				+1.70
VVTU37112_at				+1.70
VVTU37765_s_at					+1.70
VVTU34340_s_at					+1.70
VVTU2519_at					+1.70
VVTU12620_at					+1.70
VVTU15460_at					+1.70
VVTU10518_at					+1.70
VVTU2924_s_at					+1.70
VVTU3479_at					+1.70
VVTU15583_at					+1.70
VVTU39116_at					+1.70
VVTU12996_s_at					+1.70
VVTU14374_at				+1.70	+1.52
VVTU3129_at				+1.70	+1.56
VVTU15623_at				+1.70	+1.73
VVTU29597_s_at				+1.70	+1.94
VVTU15538_at				+1.70	+2.07
VVTU652_s_at				+1.71
VVTU12858_at				+1.71
VVTU13181_at				+1.71
VVTU12199_s_at				+1.71
VVTU27738_at				+1.71
VVTU39726_at					+1.71
VVTU38888_at					+1.71
VVTU36198_x_at					+1.71
VVTU17506_at					+1.71
VVTU26785_s_at					+1.71
VVTU2220_at					+1.71
VVTU24779_at					+1.71
VVTU14088_s_at					+1.71
VVTU37070_at					+1.71
VVTU5685_s_at					+1.71
VVTU25652_s_at					+1.71
VVTU4648_at					+1.71
VVTU5513_at				+1.71	+1.73
VVTU14845_at				+1.71	+1.77
VVTU6108_at				+1.71	+1.83
VVTU29846_at				+1.71	+2.12
VVTU941_at				+1.72
VVTU12387_at				+1.72
VVTU13310_at				+1.72
VVTU26025_at				+1.72
VVTU37211_at				+1.72
VVTU34388_x_at				+1.72
VVTU3408_at					+1.72
VVTU2824_at					+1.72
VVTU34173_at					+1.72
VVTU14883_at					+1.72
VVTU37956_at					+1.72
VVTU9877_s_at					+1.72
VVTU6199_at					+1.72
VVTU1654_s_at					+1.72
VVTU14276_at					+1.72
VVTU2490_at					+1.72
VVTU8432_at				+1.72	+1.58
VVTU40404_s_at				+1.72	+1.62
VVTU8740_at				+1.72	+1.73
VVTU26572_at				+1.72	+1.84
VVTU8076_at				+1.72	+1.86
VVTU1655_at				+1.72	+2.02
VVTU8_at				+1.73
VVTU4344_at				+1.73
VVTU39443_at				+1.73
VVTU34480_s_at				+1.73
VVTU4290_at				+1.73
VVTU36217_at				+1.73
VVTU2831_s_at					+1.73
VVTU14867_s_at					+1.73
VVTU13675_at					+1.73
VVTU33786_at					+1.73
VVTU7824_at					+1.73
VVTU16373_at					+1.73
VVTU13630_at					+1.73
VVTU6397_at					+1.73
VVTU10446_at					+1.73
VVTU952_at					+1.73
VVTU37034_at				+1.73	+1.52
VVTU3427_at				+1.73	+1.66
VVTU34661_at				+1.73	+1.68
VVTU37331_at				+1.73	+1.80
VVTU8186_at				+1.74
VVTU37698_at				+1.74
VVTU29585_at				+1.74
VVTU24348_at				+1.74
VVTU7316_at				+1.74
VVTU34257_s_at				+1.74
VVTU8954_at				+1.74
VVTU9578_at				+1.74
VVTU2896_at					+1.74
VVTU16484_s_at					+1.74
VVTU15289_at					+1.74
VVTU1014_at					+1.74
VVTU39919_at					+1.74
VVTU1307_at					+1.74
VVTU580_at					+1.74
VVTU34431_s_at					+1.74
VVTU1764_at				+1.74	+1.67
VVTU40266_at				+1.74	+1.78
VVTU26423_at				+1.74	+1.82
VVTU5929_at				+1.74	+1.96
VVTU5968_at				+1.74	+1.97
VVTU37036_at				+1.74	+2.30
VVTU37153_s_at				+1.74	-2.01
VVTU4098_at				+1.75
VVTU28469_at				+1.75
VVTU26917_at				+1.75
VVTU16242_at				+1.75
VVTU38437_at				+1.75
VVTU3638_at				+1.75
VVTU22847_at				+1.75
VVTU3007_at					+1.75
VVTU2672_s_at					+1.75
VVTU17378_s_at					+1.75
VVTU2338_at					+1.75
VVTU15104_at					+1.75
VVTU34520_at					+1.75
VVTU38592_at					+1.75
VVTU22488_at					+1.75
VVTU15435_at					+1.75
VVTU332_at					+1.75
VVTU13694_at					+1.75
VVTU1442_s_at				+1.75	+1.84
VVTU17561_x_at				+1.75	+1.86
VVTU19031_at				+1.75	+1.98
VVTU1236_at				+1.75	+2.10
VVTU24368_at				+1.75	+2.22
VVTU4700_s_at				+1.75	+2.38
VVTU23889_at				+1.75	+2.38
VVTU4564_at				+1.76
VVTU27251_s_at				+1.76
VVTU14713_at				+1.76
VVTU11101_at				+1.76
VVTU10335_at				+1.76
VVTU5582_at				+1.76
VVTU7566_at					+1.76
VVTU24859_at					+1.76
VVTU18310_s_at					+1.76
VVTU14454_at					+1.76
VVTU16435_at					+1.76
VVTU8067_at					+1.76
VVTU2947_at					+1.76
VVTU12612_at					+1.76
VVTU5673_at				+1.76	+1.68
VVTU35138_at				+1.76	+1.71
VVTU21835_at				+1.76	+1.73
VVTU15225_at				+1.76	+1.73
VVTU34510_at				+1.76	+1.80
VVTU37794_at				+1.76	+1.86
VVTU6456_at				+1.76	+1.98
VVTU16107_at				+1.76	+2.15
VVTU7152_s_at				+1.77
VVTU34674_s_at				+1.77
VVTU34848_s_at				+1.77
VVTU25862_at				+1.77
VVTU37104_at				+1.77
VVTU8131_s_at					+1.77
VVTU11449_at					+1.77
VVTU16876_at					+1.77
VVTU7263_at					+1.77
VVTU27357_s_at					+1.77
VVTU5621_at				+1.77	+1.74
VVTU11371_at				+1.77	+1.94
VVTU37890_s_at				+1.77	+2.06
VVTU5774_at				+1.78
VVTU39740_at				+1.78
VVTU2653_at				+1.78
VVTU18281_s_at				+1.78
VVTU4221_at				+1.78
VVTU578_at				+1.78
VVTU2462_at				+1.78
VVTU7694_at					+1.78
VVTU6772_s_at					+1.78
VVTU6391_at					+1.78
VVTU15072_at					+1.78
VVTU34676_s_at					+1.78
VVTU40868_at					+1.78
VVTU13868_at					+1.78
VVTU38306_at					+1.78
VVTU35214_at					+1.78
VVTU16531_s_at					+1.78
VVTU9089_at					+1.78
VVTU37_at					+1.78
VVTU8438_at					+1.78
VVTU37022_at					+1.78
VVTU1498_at				+1.78	+1.55
VVTU26540_at				+1.78	+1.57
VVTU3585_at				+1.78	+1.69
VVTU13763_s_at				+1.78	+2.18
VVTU6720_at				+1.79
VVTU37096_at				+1.79
VVTU30469_at				+1.79
VVTU39179_at				+1.79
VVTU28644_at				+1.79
VVTU7402_at				+1.79
VVTU6150_at				+1.79
VVTU23900_at				+1.79
VVTU14735_at				+1.79
VVTU593_at				+1.79
VVTU8043_at					+1.79
VVTU6503_at					+1.79
VVTU15699_at					+1.79
VVTU7658_s_at					+1.79
VVTU24650_at					+1.79
VVTU13677_x_at					+1.79
VVTU33755_at					+1.79
VVTU34134_at					+1.79
VVTU12625_at					+1.79
VVTU35603_x_at				+1.79	+1.56
VVTU18287_s_at				+1.79	+1.57
VVTU19042_s_at				+1.79	+1.59
VVTU10504_at				+1.79	+1.65
VVTU5422_at				+1.79	+1.65
VVTU15081_at				+1.79	+1.71
VVTU13610_at				+1.79	+1.87
VVTU22683_s_at				+1.79	+1.88
VVTU5966_at				+1.79	+2.00
VVTU1534_at				+1.79	+2.59
VVTU29981_at				+1.80
VVTU1104_at				+1.80
VVTU7680_at				+1.80
VVTU4509_at					+1.80
VVTU25985_at					+1.80
VVTU20881_at					+1.80
VVTU30671_x_at					+1.80
VVTU7307_s_at				+1.80	+1.54
VVTU4840_at				+1.80	+1.62
VVTU3593_s_at				+1.80	+1.76
VVTU8463_at				+1.80	+1.88
VVTU32126_x_at				+1.80	-2.91
VVTU8384_at				+1.81
VVTU20854_at				+1.81
VVTU15613_at				+1.81
VVTU9244_at					+1.81
VVTU6331_at					+1.81
VVTU5708_at					+1.81
VVTU37650_at					+1.81
VVTU24520_at					+1.81
VVTU23578_at					+1.81
VVTU17950_at					+1.81
VVTU39751_at					+1.81
VVTU9630_at					+1.81
VVTU8486_at					+1.81
VVTU12649_at					+1.81
VVTU35279_s_at					+1.81
VVTU40431_at				+1.81	+1.81
VVTU40136_s_at				+1.81	+1.96
VVTU20743_s_at				+1.81	+2.16
VVTU11645_at				+1.81	+2.26
VVTU18630_at				+1.81	+2.47
VVTU31457_s_at				+1.81	+2.53
VVTU30357_at				+1.82
VVTU11082_at				+1.82
VVTU5339_s_at				+1.82
VVTU3624_at				+1.82
VVTU30622_at				+1.82
VVTU15107_at				+1.82
VVTU6718_at					+1.82
VVTU36189_s_at					+1.82
VVTU5394_at					+1.82
VVTU40135_at					+1.82
VVTU1412_at					+1.82
VVTU14931_at					+1.82
VVTU13687_at					+1.82
VVTU5681_at					+1.82
VVTU15512_at				+1.82	+1.51
VVTU32464_s_at				+1.82	+1.52
VVTU36865_at				+1.82	+1.66
VVTU27958_at				+1.82	+1.67
VVTU5587_at				+1.82	+1.89
VVTU14450_at				+1.82	+1.90
VVTU15410_at				+1.82	+2.55
VVTU28941_s_at				+1.82	-1.51
VVTU5004_at				+1.83
VVTU40479_s_at				+1.83
VVTU12658_at				+1.83
VVTU37934_at				+1.83
VVTU35061_s_at				+1.83
VVTU23058_at					+1.83
VVTU16294_at					+1.83
VVTU1090_at					+1.83
VVTU10394_at					+1.83
VVTU17310_at					+1.83
VVTU5661_s_at					+1.83
VVTU26879_at				+1.83	+1.70
VVTU10626_at				+1.83	+1.76
VVTU18926_at				+1.83	+1.85
VVTU13438_s_at				+1.84
VVTU1724_x_at					+1.84
VVTU12615_at					+1.84
VVTU16493_at					+1.84
VVTU30462_at					+1.84
VVTU2029_at					+1.84
VVTU12556_at				+1.84	+1.62
VVTU30970_at				+1.84	+1.68
VVTU11926_at				+1.84	+1.74
VVTU39648_at				+1.84	+1.85
VVTU10534_at				+1.84	+1.87
VVTU39779_at				+1.84	+2.14
VVTU30724_at				+1.85
VVTU16306_at				+1.85
VVTU40180_s_at				+1.85
VVTU5209_at				+1.85
VVTU40150_at				+1.85
VVTU754_at					+1.85
VVTU6166_at					+1.85
VVTU5653_at					+1.85
VVTU1823_at					+1.85
VVTU9912_s_at					+1.85
VVTU37155_at					+1.85
VVTU12060_at				+1.85	+1.52
VVTU24331_at				+1.85	+2.79
VVTU3883_s_at				+1.86
VVTU22318_at					+1.86
VVTU10190_at					+1.86
VVTU38795_s_at					+1.86
VVTU9263_s_at					+1.86
VVTU21081_at					+1.86
VVTU29155_s_at					+1.86
VVTU442_at					+1.86
VVTU9585_at				+1.86	+1.71
VVTU28602_s_at				+1.86	+1.87
VVTU8911_at				+1.87
VVTU3610_at				+1.87
VVTU3587_x_at				+1.87
VVTU6439_at					+1.87
VVTU39790_at					+1.87
VVTU23465_at					+1.87
VVTU16308_at					+1.87
VVTU4146_at					+1.87
VVTU4837_at					+1.87
VVTU5465_at				+1.87	+1.69
VVTU12899_at				+1.87	+2.22
VVTU6376_at				+1.87	+2.27
VVTU5899_at				+1.88
VVTU38126_at				+1.88
VVTU1323_at				+1.88
VVTU28266_at					+1.88
VVTU26541_at					+1.88
VVTU26059_at					+1.88
VVTU23052_at					+1.88
VVTU14790_at					+1.88
VVTU12676_s_at					+1.88
VVTU7753_at					+1.88
VVTU39221_at					+1.88
VVTU12083_at					+1.88
VVTU34258_s_at					+1.88
VVTU21794_at				+1.88	+1.87
VVTU12158_at				+1.88	+2.05
VVTU5760_s_at				+1.89
VVTU13379_at				+1.89
VVTU6091_s_at					+1.89
VVTU2998_at					+1.89
VVTU22914_at					+1.89
VVTU1209_at					+1.89
VVTU11134_at				+1.89	+1.75
VVTU35302_s_at				+1.89	+1.81
VVTU22602_at				+1.90
VVTU11776_s_at				+1.90
VVTU32273_s_at				+1.90
VVTU39941_at					+1.90
VVTU37475_at					+1.90
VVTU16166_at					+1.90
VVTU13222_at					+1.90
VVTU3587_at					+1.90
VVTU33754_s_at					+1.90
VVTU38358_at					+1.90
VVTU8422_at					+1.90
VVTU10720_at				+1.90	+1.72
VVTU8755_at				+1.90	+1.78
VVTU10952_at				+1.90	+1.80
VVTU33370_s_at				+1.90	+2.03
VVTU39901_at				+1.91
VVTU21063_s_at				+1.91
VVTU34273_at				+1.91
VVTU3201_at				+1.91
VVTU14069_at				+1.91
VVTU40386_at				+1.91
VVTU5198_at					+1.91
VVTU39720_at					+1.91
VVTU15362_at					+1.91
VVTU22335_s_at				+1.91	+1.51
VVTU5136_at				+1.91	+1.59
VVTU7088_at				+1.91	+1.70
VVTU8456_at				+1.91	+1.78
VVTU25917_at				+1.91	+1.89
VVTU26046_at				+1.91	+1.98
VVTU40582_s_at				+1.92
VVTU34684_s_at				+1.92
VVTU16656_s_at				+1.92
VVTU16193_at				+1.92
VVTU26554_at				+1.92
VVTU3553_at				+1.92
VVTU14470_at					+1.92
VVTU19050_s_at				+1.92	+1.51
VVTU32055_at				+1.92	+1.66
VVTU37701_at				+1.92	+1.86
VVTU38595_s_at				+1.93
VVTU37099_at				+1.93
VVTU1745_s_at				+1.93
VVTU4729_at					+1.93
VVTU26082_at					+1.93
VVTU16103_at					+1.93
VVTU17065_s_at					+1.93
VVTU37239_s_at					+1.93
VVTU13276_s_at					+1.93
VVTU35_at				+1.93	+1.58
VVTU38564_s_at				+1.93	+1.64
VVTU11228_at				+1.93	+1.76
VVTU1430_at				+1.93	+1.98
VVTU6681_at				+1.93	+2.17
VVTU284_at				+1.93	+2.51
VVTU4812_at				+1.94
VVTU38186_s_at				+1.94
VVTU38013_at				+1.94
VVTU13427_at				+1.94
VVTU1652_at				+1.94
VVTU3587_s_at				+1.94
VVTU38498_at					+1.94
VVTU22359_at					+1.94
VVTU14078_at					+1.94
VVTU16841_s_at					+1.94
VVTU9169_at					+1.94
VVTU37834_at					+1.94
VVTU2492_s_at					+1.94
VVTU23853_at				+1.94	+1.53
VVTU1854_at				+1.94	+1.71
VVTU7756_at				+1.94	+1.78
VVTU28593_at				+1.94	+1.79
VVTU25027_at				+1.94	+2.05
VVTU37660_at				+1.95
VVTU8786_s_at					+1.95
VVTU13349_at					+1.95
VVTU12932_at					+1.95
VVTU11019_at					+1.95
VVTU25366_at					+1.95
VVTU8404_at					+1.95
VVTU7607_at				+1.95	+1.51
VVTU14167_at				+1.95	+1.63
VVTU27242_at				+1.95	+1.81
VVTU31409_x_at				+1.95	+1.83
VVTU31215_s_at				+1.95	+1.95
VVTU14555_s_at				+1.96
VVTU17287_at				+1.96
VVTU24579_at				+1.96
VVTU22973_s_at				+1.96
VVTU6010_at					+1.96
VVTU4000_at					+1.96
VVTU25614_s_at					+1.96
VVTU35902_s_at					+1.96
VVTU32460_at				+1.97
VVTU38007_s_at				+1.97
VVTU7752_at					+1.97
VVTU4514_s_at					+1.97
VVTU35090_at					+1.97
VVTU11828_x_at					+1.97
VVTU33757_at					+1.97
VVTU7960_at					+1.97
VVTU26339_at					+1.97
VVTU14439_at				+1.97	+1.90
VVTU17827_s_at				+1.98
VVTU17469_s_at				+1.98
VVTU37693_x_at				+1.98
VVTU25440_at					+1.98
VVTU6427_at					+1.98
VVTU9991_at					+1.98
VVTU3476_at				+1.98	+2.30
VVTU8620_at				+1.99
VVTU37964_at				+1.99
VVTU25737_at					+1.99
VVTU1894_at					+1.99
VVTU4935_at					+1.99
VVTU39680_at				+1.99	+1.76
VVTU9254_at				+1.99	+1.78
VVTU14469_at				+1.99	+2.02
VVTU27960_at				+1.99	+2.03
VVTU11386_at				+1.99	+2.09
VVTU29825_s_at				+2.00
VVTU1512_at				+2.00
VVTU21003_at					+2.00
VVTU39911_at					+2.00
VVTU25884_at					+2.00
VVTU34497_at				+2.00	+1.51
VVTU8904_s_at				+2.00	+2.06
VVTU13553_at				+2.00	+2.11
VVTU25103_at				+2.00	+2.13
VVTU24924_at				+2.00	+2.13
VVTU36097_at				+2.00	+2.25
VVTU3634_at				+2.00	+2.32
VVTU38438_s_at				+2.01
VVTU19541_s_at				+2.01
VVTU5721_s_at				+2.01
VVTU6256_s_at				+2.01
VVTU25968_at					+2.01
VVTU4200_at					+2.01
VVTU9492_at					+2.01
VVTU39404_at					+2.01
VVTU24899_at					+2.01
VVTU34840_s_at				+2.01	+1.65
VVTU7467_s_at				+2.01	+1.99
VVTU8919_at				+2.01	+2.74
VVTU8232_at				+2.02
VVTU13471_at				+2.02
VVTU16792_at				+2.02
VVTU3244_at				+2.02
VVTU8369_at					+2.02
VVTU5078_s_at					+2.02
VVTU28190_s_at					+2.02
VVTU12218_at					+2.02
VVTU20184_x_at					+2.02
VVTU5790_s_at				+2.03
VVTU16999_at				+2.03
VVTU12347_s_at				+2.03
VVTU1514_at				+2.03
VVTU31503_at					+2.03
VVTU10129_at					+2.03
VVTU22278_at					+2.03
VVTU17278_at				+2.03	+1.88
VVTU25871_at				+2.03	+2.39
VVTU15587_s_at				+2.04
VVTU10298_at				+2.04	+1.54
VVTU7227_at				+2.04	+1.68
VVTU38426_at				+2.04	+1.82
VVTU14085_s_at				+2.04	+2.63
VVTU35938_s_at				+2.05
VVTU8530_s_at					+2.05
VVTU3853_x_at					+2.05
VVTU28144_at					+2.05
VVTU28439_at				+2.06
VVTU37071_at					+2.06
VVTU7737_at				+2.07
VVTU35109_s_at				+2.07
VVTU2248_at				+2.07
VVTU10039_s_at				+2.07
VVTU6067_s_at				+2.07
VVTU18131_s_at				+2.07	+1.57
VVTU8885_s_at				+2.07	+1.68
VVTU15503_at				+2.07	+1.92
VVTU16133_s_at				+2.07	+2.31
VVTU17372_at				+2.07	+2.37
VVTU8474_at				+2.08
VVTU18856_at					+2.08
VVTU14613_at					+2.08
VVTU13030_at					+2.08
VVTU8595_at					+2.08
VVTU33003_at				+2.08	+1.52
VVTU5283_at				+2.08	+1.58
VVTU40194_s_at				+2.08	+1.75
VVTU17109_at				+2.09
VVTU10940_at				+2.09
VVTU4763_at					+2.09
VVTU17619_at				+2.09	+2.54
VVTU28965_s_at				+2.10
VVTU28439_x_at				+2.10
VVTU8073_at					+2.10
VVTU22627_at					+2.10
VVTU34423_at					+2.10
VVTU27869_at					+2.10
VVTU4011_at				+2.10	+1.85
VVTU34466_s_at				+2.11
VVTU1972_at					+2.11
VVTU34064_at					+2.11
VVTU12196_at					+2.11
VVTU8676_at					+2.11
VVTU6148_at				+2.11	+1.95
VVTU30792_at					+2.12
VVTU4029_at				+2.12	+1.63
VVTU25872_s_at				+2.12	+1.97
VVTU5680_s_at				+2.13
VVTU4656_at				+2.13
VVTU26944_at					+2.13
VVTU13978_at					+2.13
VVTU16547_at					+2.13
VVTU7214_at				+2.13	+2.01
VVTU15620_at				+2.13	+2.04
VVTU7045_s_at				+2.13	+2.16
VVTU9196_at				+2.14
VVTU6816_at					+2.14
VVTU4852_s_at					+2.14
VVTU26629_at					+2.14
VVTU2420_at					+2.14
VVTU24626_at					+2.14
VVTU6489_s_at				+2.14	+1.67
VVTU13169_at				+2.14	+1.77
VVTU28484_at				+2.15
VVTU3726_at				+2.15
VVTU925_at				+2.15	+1.91
VVTU37916_at				+2.16
VVTU22549_at				+2.16
VVTU11076_at					+2.16
VVTU20840_at				+2.16	+1.81
VVTU17265_s_at				+2.17
VVTU18499_s_at				+2.17
VVTU39942_at					+2.17
VVTU34419_at					+2.17
VVTU15859_at					+2.17
VVTU27710_s_at				+2.17	+1.66
VVTU34766_s_at				+2.17	+2.06
VVTU13423_s_at				+2.18
VVTU34081_at				+2.18
VVTU35618_s_at					+2.18
VVTU5122_at				+2.19
VVTU11753_s_at					+2.19
VVTU26793_at					+2.19
VVTU12464_s_at				+2.19	+1.50
VVTU40377_s_at				+2.19	+1.81
VVTU28437_at				+2.19	+2.86
VVTU27314_s_at				+2.20
VVTU11811_at					+2.20
VVTU11003_at					+2.20
VVTU8444_s_at					+2.20
VVTU16723_at					+2.20
VVTU14823_at				+2.20	+1.76
VVTU7667_at				+2.21
VVTU21067_s_at					+2.21
VVTU35289_s_at					+2.21
VVTU38672_at					+2.22
VVTU13990_at					+2.22
VVTU10176_at					+2.22
VVTU40160_s_at				+2.22	+1.82
VVTU28461_at				+2.22	+1.90
VVTU28608_at				+2.23
VVTU25770_s_at				+2.23
VVTU8466_at				+2.23
VVTU36607_at				+2.23
VVTU24140_at					+2.23
VVTU9583_s_at				+2.23	+2.32
VVTU34628_s_at				+2.24
VVTU7778_at					+2.24
VVTU39508_at				+2.24	+1.67
VVTU13168_at				+2.24	+2.19
VVTU26158_at				+2.24	+2.75
VVTU27298_s_at				+2.25
VVTU25925_at					+2.25
VVTU21222_s_at					+2.25
VVTU22663_at					+2.25
VVTU13873_at					+2.25
VVTU37751_at				+2.25	+1.67
VVTU2845_s_at				+2.25	+2.33
VVTU35832_s_at				+2.26
VVTU5913_s_at				+2.26	+2.00
VVTU6084_s_at				+2.26	+2.21
VVTU28066_at				+2.27
VVTU8758_at				+2.27
VVTU13996_at					+2.27
VVTU24841_at				+2.27	+1.59
VVTU21495_s_at				+2.27	+1.87
VVTU24038_at				+2.27	+2.17
VVTU3768_x_at				+2.27	+2.21
VVTU22870_at				+2.27	+2.79
VVTU2875_at					+2.28
VVTU7646_at					+2.28
VVTU35988_s_at				+2.28	+1.63
VVTU26719_at				+2.28	+1.99
VVTU31409_at				+2.28	+2.06
VVTU37839_at				+2.29
VVTU37973_at					+2.29
VVTU2930_at				+2.29	+3.04
VVTU8874_at				+2.30
VVTU19123_at					+2.30
VVTU14754_s_at					+2.30
VVTU11219_at				+2.30	+2.03
VVTU6053_at				+2.31
VVTU7595_at					+2.31
VVTU28331_s_at				+2.32
VVTU3904_at				+2.32
VVTU3834_x_at				+2.33
VVTU7446_at					+2.33
VVTU13173_at				+2.34
VVTU15566_at					+2.34
VVTU1387_s_at				+2.34	+2.01
VVTU24510_at				+2.35
VVTU676_at				+2.36
VVTU39408_at					+2.36
VVTU25300_s_at				+2.36	+2.70
VVTU39386_at				+2.37	+1.83
VVTU35516_s_at				+2.37	+2.01
VVTU32711_at				+2.38
VVTU33229_at				+2.38
VVTU11909_at					+2.38
VVTU28347_at					+2.38
VVTU20962_at					+2.38
VVTU35358_x_at				+2.39
VVTU22844_at					+2.39
VVTU36172_at				+2.39	+2.37
VVTU16935_at				+2.39	+4.39
VVTU11841_at				+2.40	+2.16
VVTU9114_at				+2.41
VVTU39432_s_at				+2.41
VVTU40488_at					+2.41
VVTU26952_at				+2.42
VVTU4074_at				+2.42
VVTU6031_at				+2.42	+3.73
VVTU39435_s_at					+2.43
VVTU15394_s_at				+2.44
VVTU38280_at				+2.44
VVTU4681_at					+2.45
VVTU40152_at				+2.45	+1.63
VVTU9173_at				+2.46
VVTU36140_s_at				+2.46	+1.98
VVTU11679_at				+2.46	+2.56
VVTU4266_s_at					+2.47
VVTU26915_at					+2.47
VVTU26497_at				+2.47	+2.59
VVTU31462_at				+2.47	+2.81
VVTU29997_at					+2.48
VVTU20612_at				+2.50
VVTU13460_at				+2.50	+2.53
VVTU264_at				+2.51	+2.10
VVTU3493_at				+2.51	+2.25
VVTU5377_at				+2.51	+2.33
VVTU37709_at				+2.52
VVTU9207_at				+2.52
VVTU14028_s_at				+2.52
VVTU35156_s_at					+2.52
VVTU15522_at					+2.53
VVTU8542_at				+2.53	+3.62
VVTU16158_at					+2.54
VVTU6815_at				+2.54	+1.95
VVTU38735_at				+2.54	+2.18
VVTU1581_s_at				+2.54	+6.92
VVTU25822_at					+2.57
VVTU40594_at					+2.57
VVTU28802_at				+2.58	+3.17
VVTU2876_s_at				+2.59
VVTU6238_at				+2.59	+2.52
VVTU32908_at				+2.60
VVTU4566_at				+2.60
VVTU24182_at				+2.61
VVTU3294_at				+2.61
VVTU36178_s_at					+2.62
VVTU14093_at				+2.62	+1.73
VVTU32469_s_at				+2.62	+2.23
VVTU35659_s_at				+2.62	+3.07
VVTU28039_s_at				+2.63
VVTU38493_at				+2.63	+1.63
VVTU34909_s_at				+2.64
VVTU512_at					+2.64
VVTU3987_at					+2.64
VVTU26142_at				+2.65	+1.99
VVTU7575_at				+2.67
VVTU17011_at				+2.68
VVTU1438_s_at				+2.68
VVTU10503_at					+2.68
VVTU38460_at				+2.68	+2.01
VVTU40420_at				+2.68	+2.83
VVTU6835_s_at				+2.73	+2.25
VVTU10006_at					+2.74
VVTU33373_s_at				+2.75
VVTU12666_s_at				+2.76	+1.86
VVTU9113_at				+2.77
VVTU31524_x_at				+2.77	+1.63
VVTU10218_at				+2.78	+1.55
VVTU17744_s_at				+2.79	+2.00
VVTU4733_at					+2.82
VVTU29143_s_at				+2.83	+2.35
VVTU14676_at				+2.84	+4.22
VVTU21300_s_at				+2.85	+2.15
VVTU2547_at					+2.89
VVTU36756_at					+2.89
VVTU7964_at				+2.92	+1.88
VVTU35884_at					+2.96
VVTU759_at					+2.97
VVTU36606_at				+2.97	+3.97
VVTU13710_s_at				+28.41
VVTU19675_s_at				+29.62
VVTU38002_at				+3.01
VVTU26995_x_at				+3.01	+2.95
VVTU18949_s_at					+3.05
VVTU9152_at				+3.08
VVTU9116_at				+3.08	+2.17
VVTU37906_s_at				+3.08	+2.22
VVTU16229_at					+3.16
VVTU14205_at				+3.17	+2.00
VVTU22508_at				+3.19	+1.86
VVTU14751_at				+3.20
VVTU12465_s_at				+3.20	+2.41
VVTU4391_at					+3.25
VVTU3891_at				+3.34
VVTU9821_s_at				+3.34	+2.77
VVTU5955_at				+3.35
VVTU20990_at					+3.40
VVTU15844_at				+3.40	+1.77
VVTU12613_at				+3.41	+5.05
VVTU14788_at					+3.42
VVTU35020_at					+3.50
VVTU173_at				+3.51	+2.73
VVTU36284_at					+3.52
VVTU22671_at					+3.58
VVTU17041_at				+3.62
VVTU40381_at				+3.77	+4.85
VVTU21866_x_at				+3.79	+2.64
VVTU8185_at				+3.89	+1.65
VVTU773_at				+3.93	+4.18
VVTU3375_at					+3.97
VVTU29822_s_at				+30.37
VVTU17146_s_at				+31.22
VVTU32676_s_at				+32.85
VVTU14926_x_at					+4.04
VVTU4311_at					+4.25
VVTU37172_x_at					+4.49
VVTU31524_at				+4.81	+3.33
VVTU21179_s_at				+5.15
VVTU40216_s_at				+5.28
VVTU14603_at					+5.65
VVTU8162_at				+7.94	+3.36
VVTU6523_at				+8.97	+9.10
VVTU7850_at				-1.50
VVTU37460_at				-1.50
VVTU3097_s_at				-1.50
VVTU23311_at				-1.50
VVTU1850_at				-1.50
VVTU6920_at				-1.50
VVTU16036_at				-1.50
VVTU2513_at				-1.50
VVTU7205_at				-1.50
VVTU31070_x_at				-1.50
VVTU932_s_at					-1.50
VVTU8855_at					-1.50
VVTU34986_at					-1.50
VVTU22569_s_at					-1.50
VVTU5310_at					-1.50
VVTU4366_at					-1.50
VVTU4125_s_at					-1.50
VVTU1985_at					-1.50
VVTU7734_at					-1.50
VVTU35495_at					-1.50
VVTU9159_s_at				-1.50	-1.51
VVTU19150_at				-1.50	-1.53
VVTU14233_at				-1.50	-1.55
VVTU6769_at				-1.51
VVTU4544_at				-1.51
VVTU35663_at				-1.51
VVTU32366_at				-1.51
VVTU30336_at				-1.51
VVTU15026_at				-1.51
VVTU14879_at				-1.51
VVTU12358_at				-1.51
VVTU12259_at				-1.51
VVTU12164_at				-1.51
VVTU17499_at				-1.51
VVTU15316_at				-1.51
VVTU25971_at				-1.51
VVTU38142_at				-1.51
VVTU7023_at				-1.51
VVTU4355_at				-1.51
VVTU19568_s_at				-1.51
VVTU35326_at				-1.51
VVTU31246_x_at				-1.51
VVTU9721_at					-1.51
VVTU7401_at					-1.51
VVTU3220_at					-1.51
VVTU30022_s_at					-1.51
VVTU18535_s_at					-1.51
VVTU17615_s_at					-1.51
VVTU1045_at					-1.51
VVTU20479_at					-1.51
VVTU27627_s_at					-1.51
VVTU5470_at					-1.51
VVTU1159_at					-1.51
VVTU6524_at					-1.51
VVTU3109_at					-1.51
VVTU10326_at				-1.51	-1.50
VVTU19414_at				-1.51	-1.51
VVTU2578_at				-1.51	-1.55
VVTU1055_at				-1.51	-1.67
VVTU10525_at				-1.51	-1.74
VVTU29189_at				-1.51	-1.76
VVTU38334_at				-1.51	-1.82
VVTU39400_s_at				-1.51	-1.85
VVTU21127_s_at				-1.51	-1.91
VVTU9161_at				-1.52
VVTU4236_at				-1.52
VVTU39729_at				-1.52
VVTU30552_s_at				-1.52
VVTU27659_x_at				-1.52
VVTU13010_at				-1.52
VVTU20099_at				-1.52
VVTU3539_at				-1.52
VVTU13062_s_at				-1.52
VVTU29413_x_at				-1.52
VVTU31997_x_at				-1.52
VVTU9336_at					-1.52
VVTU7213_at					-1.52
VVTU34306_at					-1.52
VVTU24629_at					-1.52
VVTU10737_at					-1.52
VVTU12187_at					-1.52
VVTU40854_at					-1.52
VVTU2776_at					-1.52
VVTU27431_x_at					-1.52
VVTU5020_at					-1.52
VVTU13155_at					-1.52
VVTU34851_s_at					-1.52
VVTU21692_s_at					-1.52
VVTU25238_at					-1.52
VVTU25980_at				-1.52	-1.97
VVTU6765_at				-1.53
VVTU3803_at				-1.53
VVTU29563_x_at				-1.53
VVTU2013_at				-1.53
VVTU14643_at				-1.53
VVTU17373_at				-1.53
VVTU13428_at				-1.53
VVTU19927_at				-1.53
VVTU10679_at				-1.53
VVTU40428_s_at					-1.53
VVTU29814_at					-1.53
VVTU27519_at					-1.53
VVTU10024_at					-1.53
VVTU9017_at					-1.53
VVTU21090_at					-1.53
VVTU5552_at					-1.53
VVTU10726_at					-1.53
VVTU30986_at				-1.53	-1.64
VVTU24400_at				-1.53	-1.64
VVTU40209_at				-1.53	-1.74
VVTU37733_at				-1.53	-1.96
VVTU8383_at				-1.54
VVTU455_at				-1.54
VVTU27414_x_at				-1.54
VVTU3293_at				-1.54
VVTU25752_at				-1.54
VVTU29933_x_at				-1.54
VVTU16051_at				-1.54
VVTU1771_at				-1.54
VVTU3722_at				-1.54
VVTU7128_at				-1.54
VVTU14819_at				-1.54
VVTU1471_s_at					-1.54
VVTU13299_at					-1.54
VVTU3236_at					-1.54
VVTU727_at					-1.54
VVTU34371_at					-1.54
VVTU9311_at					-1.54
VVTU2851_at					-1.54
VVTU38496_s_at					-1.54
VVTU1725_at					-1.54
VVTU2252_s_at					-1.54
VVTU7799_s_at				-1.54	-1.58
VVTU27774_at				-1.54	-1.62
VVTU10440_at				-1.54	-1.67
VVTU29982_x_at				-1.54	-1.86
VVTU13619_at				-1.54	-2.01
VVTU8493_at				-1.55
VVTU6145_at				-1.55
VVTU34197_at				-1.55
VVTU1937_at				-1.55
VVTU19331_at				-1.55
VVTU13280_at				-1.55
VVTU11210_at				-1.55
VVTU12590_at				-1.55
VVTU27289_at				-1.55
VVTU20916_at				-1.55
VVTU32864_x_at				-1.55
VVTU7997_at					-1.55
VVTU4927_at					-1.55
VVTU30453_at					-1.55
VVTU28195_at					-1.55
VVTU2708_at					-1.55
VVTU7229_at					-1.55
VVTU26094_at					-1.55
VVTU22534_s_at					-1.55
VVTU26818_at					-1.55
VVTU14095_at					-1.55
VVTU5182_at					-1.55
VVTU12244_s_at					-1.55
VVTU20369_at					-1.55
VVTU12866_s_at				-1.55	+1.50
VVTU15450_at				-1.55	+1.84
VVTU7371_at				-1.55	-1.74
VVTU26529_s_at				-1.55	-1.78
VVTU5732_at				-1.55	-1.84
VVTU4914_at				-1.56
VVTU19174_at				-1.56
VVTU18984_at				-1.56
VVTU2796_s_at				-1.56
VVTU31875_at				-1.56
VVTU5460_at				-1.56
VVTU24150_at				-1.56
VVTU27781_s_at				-1.56
VVTU8932_at					-1.56
VVTU5265_at					-1.56
VVTU163_at					-1.56
VVTU20622_at					-1.56
VVTU14800_s_at					-1.56
VVTU40818_x_at					-1.56
VVTU20610_at				-1.56	-1.61
VVTU35511_at				-1.56	-1.63
VVTU27379_at				-1.56	-1.71
VVTU32982_x_at				-1.56	-1.71
VVTU15281_at				-1.56	-1.74
VVTU19100_at				-1.57
VVTU11181_at				-1.57
VVTU25865_at				-1.57
VVTU31577_x_at				-1.57
VVTU27237_at				-1.57
VVTU776_at					-1.57
VVTU40305_at					-1.57
VVTU29280_at					-1.57
VVTU17423_s_at					-1.57
VVTU31528_x_at					-1.57
VVTU35741_at					-1.57
VVTU15101_at					-1.57
VVTU40559_s_at					-1.57
VVTU12211_at					-1.57
VVTU10996_at				-1.57	-1.54
VVTU14384_at				-1.57	-1.58
VVTU1949_at				-1.57	-1.82
VVTU7200_x_at				-1.57	-1.82
VVTU40346_at				-1.57	-1.91
VVTU39716_at				-1.58
VVTU27450_at				-1.58
VVTU21277_at				-1.58
VVTU16983_x_at				-1.58
VVTU16698_at				-1.58
VVTU13026_at				-1.58
VVTU12646_at				-1.58
VVTU32678_x_at				-1.58
VVTU31997_at				-1.58
VVTU24377_at					-1.58
VVTU22650_at					-1.58
VVTU15908_at					-1.58
VVTU4130_at					-1.58
VVTU6531_s_at					-1.58
VVTU11204_at					-1.58
VVTU13080_at				-1.58	+1.65
VVTU9795_at				-1.58	-1.54
VVTU22436_at				-1.58	-1.64
VVTU34478_at				-1.58	-1.73
VVTU501_at				-1.58	-1.79
VVTU36882_at				-1.58	-1.87
VVTU16958_at				-1.58	-1.88
VVTU39622_at				-1.59
VVTU37888_at				-1.59
VVTU24126_x_at				-1.59
VVTU19452_at				-1.59
VVTU14701_at				-1.59
VVTU5130_at				-1.59
VVTU3893_at					-1.59
VVTU13967_s_at					-1.59
VVTU24979_at					-1.59
VVTU2691_s_at					-1.59
VVTU12361_at					-1.59
VVTU8054_at					-1.59
VVTU12777_s_at					-1.59
VVTU33647_x_at					-1.59
VVTU17339_at					-1.59
VVTU6276_at					-1.59
VVTU2894_at					-1.59
VVTU15378_at				-1.59	-1.50
VVTU20906_at				-1.59	-1.78
VVTU4768_at				-1.59	-1.78
VVTU3195_s_at				-1.59	-1.84
VVTU9193_at				-1.59	-1.96
VVTU8975_at				-1.60
VVTU20621_s_at				-1.60
VVTU7398_s_at				-1.60
VVTU37497_x_at				-1.60
VVTU22157_s_at				-1.60
VVTU18241_at				-1.60
VVTU23522_at				-1.60
VVTU3056_at				-1.60
VVTU302_at					-1.60
VVTU16970_at					-1.60
VVTU25667_at					-1.60
VVTU24441_at					-1.60
VVTU32974_x_at					-1.60
VVTU622_at					-1.60
VVTU24974_at				-1.60	-1.60
VVTU9774_at				-1.61
VVTU28263_at				-1.61
VVTU19153_s_at				-1.61
VVTU39184_at				-1.61
VVTU15210_s_at				-1.61
VVTU8005_at				-1.61
VVTU38282_s_at				-1.61
VVTU4403_at					-1.61
VVTU29825_x_at					-1.61
VVTU20897_at					-1.61
VVTU16927_x_at					-1.61
VVTU12366_at					-1.61
VVTU14430_at					-1.61
VVTU35039_s_at					-1.61
VVTU4329_at					-1.61
VVTU4652_at				-1.61	+2.65
VVTU11779_at				-1.61	-1.57
VVTU15363_at				-1.61	-1.59
VVTU27967_at				-1.61	-1.62
VVTU3714_x_at				-1.62
VVTU3083_at				-1.62
VVTU33518_at				-1.62
VVTU21289_s_at					-1.62
VVTU14808_s_at					-1.62
VVTU13908_at					-1.62
VVTU8826_at					-1.62
VVTU29375_s_at					-1.62
VVTU14921_s_at					-1.62
VVTU39944_at					-1.62
VVTU5227_at				-1.63
VVTU32814_at				-1.63
VVTU25776_at				-1.63
VVTU24304_at				-1.63
VVTU20430_at				-1.63
VVTU6977_at				-1.63
VVTU40898_s_at				-1.63
VVTU31889_x_at				-1.63
VVTU21285_at					-1.63
VVTU27073_x_at					-1.63
VVTU34460_at					-1.63
VVTU22280_at					-1.63
VVTU38541_at				-1.63	-1.58
VVTU9250_at				-1.63	-1.60
VVTU36575_at				-1.63	-1.82
VVTU473_at				-1.64
VVTU25321_s_at				-1.64
VVTU19276_at				-1.64
VVTU32986_at				-1.64
VVTU34110_at				-1.64
VVTU3001_at				-1.64
VVTU32655_at				-1.64
VVTU35429_s_at				-1.64
VVTU15484_at					-1.64
VVTU10431_at					-1.64
VVTU31170_x_at					-1.64
VVTU24746_at					-1.64
VVTU26682_at					-1.64
VVTU14629_at				-1.64	+2.01
VVTU2488_at				-1.64	-1.52
VVTU4746_at				-1.64	-1.52
VVTU12661_at				-1.64	-1.68
VVTU13378_at				-1.64	-1.71
VVTU27505_x_at				-1.64	-1.82
VVTU21804_at				-1.64	-1.85
VVTU6097_at				-1.65
VVTU5712_at				-1.65
VVTU36875_at				-1.65
VVTU35714_at				-1.65
VVTU15752_at				-1.65
VVTU12677_at				-1.65
VVTU34051_at				-1.65
VVTU40319_s_at				-1.65
VVTU19419_x_at				-1.65
VVTU32847_x_at				-1.65
VVTU39923_s_at					-1.65
VVTU32299_x_at					-1.65
VVTU11621_at					-1.65
VVTU3111_at					-1.65
VVTU8798_at					-1.65
VVTU37364_x_at				-1.65	-1.51
VVTU37463_at				-1.65	-1.54
VVTU6357_at				-1.66
VVTU5299_at				-1.66
VVTU15451_at				-1.66
VVTU3609_at				-1.66
VVTU8469_at				-1.66
VVTU10838_at					-1.66
VVTU20084_at				-1.66	-1.52
VVTU2328_at				-1.67
VVTU22126_at				-1.67
VVTU38516_at				-1.67
VVTU212_at				-1.67
VVTU4402_x_at				-1.67
VVTU16289_at				-1.67
VVTU27303_x_at					-1.67
VVTU27143_s_at					-1.67
VVTU12697_s_at					-1.67
VVTU11272_at					-1.67
VVTU21207_at					-1.67
VVTU9671_at				-1.67	+1.79
VVTU8213_at				-1.67	-1.54
VVTU20250_s_at				-1.67	-1.55
VVTU8999_at				-1.67	-1.70
VVTU5338_at				-1.67	-1.75
VVTU22876_at				-1.67	-1.78
VVTU40159_s_at				-1.67	-1.86
VVTU7623_at				-1.68
VVTU4996_s_at				-1.68
VVTU32096_at				-1.68
VVTU14388_at				-1.68
VVTU6049_at				-1.68
VVTU31799_at				-1.68
VVTU8674_at				-1.68
VVTU3151_at				-1.68
VVTU12546_at				-1.68
VVTU30207_x_at				-1.68
VVTU3118_s_at					-1.68
VVTU18116_s_at					-1.68
VVTU18790_at					-1.68
VVTU11123_at				-1.68	+1.70
VVTU8219_at				-1.68	-1.63
VVTU16588_at				-1.68	-2.07
VVTU7622_at				-1.69
VVTU360_at				-1.69
VVTU26892_at				-1.69
VVTU20885_at				-1.69
VVTU535_at					-1.69
VVTU4882_s_at					-1.69
VVTU38021_s_at					-1.69
VVTU1480_s_at					-1.69
VVTU28744_at					-1.69
VVTU9419_at					-1.69
VVTU21345_s_at					-1.69
VVTU420_at					-1.69
VVTU15114_at				-1.69	-1.59
VVTU14519_at				-1.69	-1.66
VVTU21159_at				-1.69	-1.93
VVTU29770_at				-1.69	-1.97
VVTU9662_at				-1.70
VVTU7224_at				-1.70
VVTU20025_at				-1.70
VVTU26056_at					-1.70
VVTU8154_at					-1.70
VVTU20293_at				-1.70	-1.68
VVTU21734_at				-1.70	-1.74
[truncated: 346 more rows]

## Sheet: Probesets2007and2008
GrapeGen	2007 34vs32	2007 35vs32	2007 36vs32	2008 35vs32	2008 36vs32
VVTU30458_x_at		+1.50			+1.51
VVTU22831_at		+1.50		+1.52
VVTU4784_at		+1.50			+1.57
VVTU31467_s_at		+1.50			+1.63
VVTU13959_s_at		+1.50		+1.83
VVTU5200_at	+1.50			+1.95
VVTU20644_s_at		+1.50		+2.11
VVTU16985_s_at		+1.50		-1.51
VVTU8280_at		+1.50		-1.68	-1.60
VVTU25121_at	+1.50	+1.52	1.73	+1.58
VVTU39020_at	+1.50	+1.65	-1.74	+1.91
VVTU3744_at	+1.50	+1.70		+1.91
VVTU13837_at	+1.50	+1.81	2.71	+1.58	+2.18
VVTU16975_at	+1.50	+1.86	2.25	+1.93	+3.40
VVTU16502_at	+1.50	+17.88	2.23	+5.55	+2.57
VVTU8134_at	+1.50	+2.02	3.07	+2.38	+3.54
VVTU33262_s_at	+1.50	+2.12	3.52		+2.77
VVTU2254_at	+1.50	+2.17	4.55	+1.81	+4.02
VVTU7634_at	+1.50	+2.23	3.3	+1.70	+2.75
VVTU10605_at	+1.50	+2.48	3.1	+2.08	+3.08
VVTU30434_x_at	+1.50	+2.57	1.77	+1.88	+1.83
VVTU20979_s_at		+1.50	1.52	+1.78	+1.60
VVTU3182_at		+1.50	1.59		+1.53
VVTU18869_s_at		+1.50	1.61		+1.68
VVTU3430_at		+1.50	1.61	+1.70	+1.56
VVTU1398_at		+1.50	1.67	+1.50	+1.67
VVTU37039_at	+1.50		1.68		+1.83
VVTU9239_at		+1.50	1.77		+1.84
VVTU9138_at		+1.50	1.78	+1.92
VVTU8222_at		+1.50	1.83		+1.57
VVTU12181_at		+1.50	1.83		+1.83
VVTU32477_s_at		+1.50	1.87		+1.55
VVTU30781_at		+1.50	1.91	+1.60	+1.97
VVTU25409_at		+1.50	1.92	-2.42
VVTU1547_s_at		+1.50	1.93	-1.64	+1.76
VVTU36605_at		+1.50	1.96	+1.53	+2.17
VVTU17816_s_at		+1.50	1.97		+1.58
VVTU13229_at		+1.50	1.97	+1.97	+2.40
VVTU10153_at		+1.50	1.99		+1.87
VVTU26487_at		+1.50	2.04	+1.87	+2.34
VVTU10613_at	+1.50		2.07	+1.70
VVTU40785_at		+1.50	2.09		+1.99
VVTU6801_at	+1.50		-2.22	+2.33
VVTU9519_at		+1.50	2.9		+1.91
VVTU32507_s_at		+1.51		+1.50
VVTU26865_at		+1.51		+1.54	+1.56
VVTU17306_at		+1.51		+1.55	+1.50
VVTU6894_at		+1.51		+1.65	+1.68
VVTU3091_at		+1.51			+1.71
VVTU27227_x_at		+1.51		-1.65
VVTU34738_s_at	+1.51	+1.65	3.12	+1.56	+3.84
VVTU2821_at	+1.51	+1.94		+2.19	+2.30
VVTU36413_at	+1.51	+2.13	3.08		+2.94
VVTU9185_at	+1.51	+2.97	2.61		+1.86
VVTU30595_at		+1.51	1.54		+1.72
VVTU1945_at		+1.51	1.56		+2.12
VVTU35507_at		+1.51	1.61		+1.76
VVTU37854_s_at		+1.51	1.62	+1.67	+1.80
VVTU5037_at		+1.51	1.73	+1.56	+1.69
VVTU3012_at		+1.51	1.78		+1.98
VVTU4764_at		+1.51	1.86	+2.01	+1.70
VVTU1906_at	+1.51		-2.04	-1.51	-1.95
VVTU3760_at		+1.51	2.13	+1.56	+1.93
VVTU564_at		+1.51	2.14		+1.73
VVTU4533_at		+1.51	2.14		+1.90
VVTU15951_at		+1.51	2.27		+4.61
VVTU13232_at		+1.51	2.35	+1.57	+3.44
VVTU14733_at		+1.51	2.62	+1.64	+1.95
VVTU25466_at		+1.51	2.67	+2.59	+4.32
VVTU3504_s_at	+1.51	-3.82	-14.01		-3.21
VVTU4359_at		+1.51	4.86		+1.79
VVTU1630_at		+1.52			+1.50
VVTU1269_s_at		+1.52		+1.56
VVTU27641_at		+1.52		+1.57
VVTU6931_at		+1.52			+1.57
VVTU6868_at		+1.52		+1.59
VVTU14524_at		+1.52		+1.62
VVTU8634_at		+1.52		+1.72	+1.59
VVTU27894_at	+1.52			+1.99	+1.99
VVTU38503_at	+1.52				+2.05
VVTU24715_at		+1.52			+2.14
VVTU29574_s_at		+1.52		+2.22
VVTU30155_s_at		+1.52		+2.25
VVTU4138_s_at		+1.52			+2.56
VVTU11671_at	+1.52	+1.52	2.65	+1.59	+2.47
VVTU3318_at	+1.52	+1.74	2.57		+2.26
VVTU15230_at	+1.52	+3.59	2.28	+5.24	+3.46
VVTU5854_at	+1.52	+5.08	2.91	+3.28	+2.62
VVTU10100_at	+1.52	+7.35	2.57	+2.93
VVTU16947_at	+1.52		1.57		+2.92
VVTU2590_at		+1.52	1.62		+1.54
VVTU1586_at		+1.52	1.63	+1.86	+1.77
VVTU7184_s_at		+1.52	1.66		+1.65
VVTU7070_at		+1.52	1.68		+1.53
VVTU21408_at		+1.52	1.68		+1.90
VVTU21322_at		+1.52	1.71		+1.80
VVTU1499_at		+1.52	1.78		+1.77
VVTU26544_at		+1.52	1.78		+2.20
VVTU2787_at	+1.52		1.85		+1.86
VVTU1256_at		+1.52	1.93		+1.76
VVTU9236_at		+1.52	1.93		+2.25
VVTU6186_at		+1.52	1.95		+2.05
VVTU10456_at		+1.52	1.98		+3.06
VVTU16450_at	+1.52		2	+1.99	+2.28
VVTU22695_s_at		+1.52	2.01	+1.69	+1.71
VVTU39943_s_at		+1.52	2.06		+1.68
VVTU6985_at		+1.52	2.06		+1.90
VVTU11896_s_at		+1.52	-2.06	+1.81
VVTU15513_at		+1.52	2.08		+3.86
VVTU29870_x_at	+1.52		-2.19		-2.08
VVTU24291_s_at		+1.52	-2.25	+2.19	-1.67
VVTU8310_at		+1.52	2.36	+1.52	+1.77
VVTU7039_at		+1.52	2.36		+1.62
VVTU13916_s_at		+1.52	2.8	+1.52	+2.16
VVTU35113_s_at	+1.52	-2.06	-5.25		-6.83
VVTU7645_at		+1.52	3.26		+2.17
VVTU14766_at		+1.52	3.61	+1.52	+4.12
VVTU5868_at		+1.52	5.28		+19.16
VVTU13230_x_at		+1.53		+1.52
VVTU21477_s_at		+1.53		+1.57
VVTU22200_at		+1.53		+1.60
VVTU34658_s_at		+1.53		+1.68
VVTU4025_at	+1.53				-1.51
VVTU515_at		+1.53		-1.64
VVTU30587_at	+1.53				-1.71
VVTU1079_at	+1.53	+1.55	1.55		+2.04
VVTU1242_at	+1.53	+1.55	1.84		+1.57
VVTU29704_at	+1.53	+1.66	2.12		+2.65
VVTU27362_at	+1.53	+1.74	2.13	+2.55	+5.29
VVTU3690_at	+1.53	+2.15	3.56	+2.05	+3.61
VVTU2535_at	+1.53	+2.35	2.67	+2.13	+4.01
VVTU16280_at		+1.53	1.59		+1.72
VVTU6332_at		+1.53	1.68		+1.95
VVTU13099_s_at		+1.53	1.69	+2.46
VVTU7679_at		+1.53	1.7		+1.76
VVTU32301_s_at		+1.53	1.73		+1.58
VVTU5287_at		+1.53	1.74	+2.17	+3.13
VVTU38478_s_at		+1.53	1.8		+1.51
VVTU38144_s_at		+1.53	1.8		+1.67
VVTU1763_at		+1.53	1.89		+1.58
VVTU22665_at		+1.53	1.9		+2.35
VVTU12028_at		+1.53	1.91	+1.60	+1.65
VVTU2072_at		+1.53	1.94		+2.49
VVTU11984_at		+1.53	1.95		+1.59
VVTU25133_s_at		+1.53	1.95		+1.86
VVTU3695_s_at		+1.53	1.98		+1.60
VVTU16731_s_at		+1.53	1.99		+1.90
VVTU7639_s_at		+1.53	2.05		+3.17
VVTU3445_at		+1.53	2.11	+1.86	+1.87
VVTU13616_s_at		+1.53	2.17		+2.02
VVTU15120_s_at		+1.53	2.18	+1.60	+1.72
VVTU5282_at		+1.53	2.25		+2.20
VVTU9325_s_at		+1.53	2.44		+2.76
VVTU6775_at		+1.53	2.46		+1.71
VVTU5117_at		+1.53	2.85	+4.00	+6.02
VVTU40814_s_at	+1.53	-2.05	-2.49	-2.61	-4.28
VVTU9704_at		+1.53	-3.2	-1.60	-2.88
VVTU25407_at		+1.53	3.21		+2.59
VVTU16771_at		+1.53	3.58		+4.27
VVTU23599_at		+1.54			+1.51
VVTU32312_at	+1.54			+1.59
VVTU5608_s_at		+1.54		+1.59	+1.54
VVTU244_at		+1.54		+1.76
VVTU23281_at		+1.54		+2.10	+2.75
VVTU3013_at		+1.54		+2.81
VVTU6989_at		+1.54			-1.63
VVTU24401_at	+1.54	+1.53		+1.70
VVTU39332_s_at	+1.54	+1.62	-2.11	+1.75
VVTU38256_at	+1.54	+1.92	2.65	+2.63	+2.59
VVTU21708_at	+1.54	+2.02	2.58	+1.67	+1.99
VVTU9506_at	+1.54	+2.57	1.65	+2.66
VVTU18996_at		+1.54	1.6		+1.51
VVTU4264_at		+1.54	1.61		+1.78
VVTU3199_s_at		+1.54	1.64		+1.70
VVTU16164_s_at		+1.54	1.67		+1.60
VVTU25043_at		+1.54	1.67	+1.83	+1.63
VVTU7779_at		+1.54	1.76		+1.97
VVTU20771_at		+1.54	1.85		+2.20
VVTU9327_at		+1.54	1.88		+2.03
VVTU1967_s_at		+1.54	1.94	+1.84	+2.09
VVTU8001_at	+1.54	-1.50	-2.01	-1.68	-1.93
VVTU951_at	+1.54	-1.51	-2.79		-2.77
VVTU22495_at	+1.54	-1.82	-7.73		-7.54
VVTU4235_at		+1.54	2	+1.50	+2.20
VVTU11617_at		+1.54	2.05		+1.69
VVTU37367_at		+1.54	2.11		+1.97
VVTU31177_s_at		+1.54	2.19		+1.91
VVTU23837_s_at		+1.54	2.29		+2.39
VVTU608_at		+1.54	2.47		+2.28
VVTU40591_s_at		+1.54	2.5		+3.17
VVTU25744_at		+1.54	2.52		+2.33
VVTU35499_at		+1.54	2.69		+1.94
VVTU22346_at		+1.54	2.91	+1.63	+2.17
VVTU13526_at		+1.54	3.28		+3.73
VVTU8925_at	+1.54		4.33		+4.43
VVTU8882_at		+1.54	5.66		+5.48
VVTU37902_at		+1.54	8.99	+3.83	+13.02
VVTU7656_at		+1.55		+1.55
VVTU4753_at		+1.55			+1.59
VVTU11907_s_at		+1.55		+1.63	+1.50
VVTU11835_at		+1.55		+1.76	+1.62
VVTU40720_s_at		+1.55		+2.51
VVTU4511_at	+1.55	+1.53	2.15		+2.49
VVTU7173_at	+1.55	+1.86	2.14		+2.30
VVTU14904_at	+1.55	+1.87	3.46	+1.52	+3.15
VVTU27253_at		+1.55	1.52	-1.97
VVTU8003_at		+1.55	1.54		+1.50
VVTU21659_s_at		+1.55	1.57		+1.64
VVTU3996_at		+1.55	1.58		+1.62
VVTU1361_s_at		+1.55	1.64	+1.93
VVTU880_at		+1.55	1.79		+1.77
VVTU3306_at		+1.55	1.82		+1.88
VVTU2152_at		+1.55	1.83		+1.65
VVTU22313_s_at		+1.55	1.96		+1.85
VVTU5451_at		+1.55	1.97		+1.58
VVTU5603_s_at		+1.55	1.99		+1.90
VVTU8928_at	+1.55	-1.56	1.5		+1.90
VVTU39777_at		+1.55	2.03	+1.55	+2.40
VVTU6270_at		+1.55	2.08		+1.85
VVTU39850_at	+1.55		2.32		+1.56
VVTU4554_at	+1.55		-2.46	+1.75
VVTU12797_at		+1.55	2.59		+3.09
VVTU1304_at		+1.55	2.61		+2.04
VVTU13637_s_at		+1.55	2.98	+1.51	+2.88
VVTU15036_s_at		+1.55	3.09	+1.61	+3.04
VVTU12342_s_at		+1.55	3.24		+2.97
VVTU21922_at		+1.55	3.72		+4.09
VVTU32671_x_at	+1.56			+1.53	-1.97
VVTU9797_at		+1.56		+1.59	+1.82
VVTU3051_at		+1.56		+1.62	+2.39
VVTU5546_at		+1.56		+1.70
VVTU8577_x_at		+1.56		+1.71
VVTU4332_s_at		+1.56		+1.72
VVTU13966_at		+1.56			+1.74
VVTU12161_at		+1.56		+1.90	+1.64
VVTU2083_s_at		+1.56		+2.07
VVTU8357_at		+1.56		+2.63	+1.95
VVTU37021_s_at		+1.56		+2.64	+2.49
VVTU19065_at		+1.56		-1.58
VVTU39542_at		+1.56			-1.71
VVTU1031_at	+1.56	+1.52		+1.71	+1.73
VVTU25751_at	+1.56	+1.53	2.09		+2.34
VVTU23873_at	+1.56	+1.58	4.19	+1.87	+3.06
VVTU15268_at	+1.56	+2.06	2.25		+2.68
VVTU3478_at	+1.56	+2.20	4.03	+1.76	+2.94
VVTU30155_x_at	+1.56	+2.67	2.93	+2.26	+1.95
VVTU3223_at	+1.56	+3.16	3.63	+2.10	+2.58
VVTU5907_at	+1.56	+3.52	3.34		+4.46
VVTU13917_at	+1.56	+4.80	4.08	+1.85	+3.26
VVTU38388_at		+1.56	-1.54		-2.20
VVTU8388_at		+1.56	1.59		+1.66
VVTU4520_at		+1.56	1.69		+1.81
VVTU16892_at		+1.56	1.71		+1.60
VVTU23251_s_at		+1.56	1.74		+1.85
VVTU2882_at		+1.56	1.75	+2.11
VVTU37241_at		+1.56	1.82		+1.64
VVTU9557_at		+1.56	1.83	+1.64	+2.47
VVTU15919_at		+1.56	-1.83	+2.57	-1.75
VVTU8099_s_at		+1.56	1.85		+1.73
VVTU8165_at		+1.56	1.88		+2.28
VVTU17199_at		+1.56	1.95		+1.66
VVTU25976_at		+1.56	1.96	+1.58	+2.09
VVTU9756_at		+1.56	1.97		+2.47
VVTU4163_at		+1.56	2	+1.50	+1.90
VVTU6965_s_at		+1.56	2.1		+2.00
VVTU6474_at		+1.56	-2.18	+3.34
VVTU1864_at		+1.56	2.39	+1.53	+2.37
VVTU34880_s_at		+1.56	2.4		+2.08
VVTU2522_at		+1.56	2.63		+3.24
VVTU5697_at		+1.56	2.71		+2.64
VVTU34381_at		+1.56	2.74		+2.28
VVTU39345_s_at		+1.56	3.44	+1.52	+3.41
VVTU9050_at	+1.56	-4.36	-2.77	-2.48	-3.04
VVTU13130_s_at		+1.57		+1.70
VVTU11975_s_at		+1.57		+1.71
VVTU3249_at		+1.57			+1.72
VVTU8243_at		+1.57			+1.76
VVTU9546_at		+1.57			+2.04
VVTU35206_s_at		+1.57		+2.12
VVTU27111_at		+1.57			+4.23
VVTU33681_x_at		+1.57		-1.52
VVTU2171_at		+1.57		-1.92
VVTU3197_at	+1.57	+1.90	2.41		+1.56
VVTU1024_at		+1.57	1.64	+1.53	+1.57
VVTU7448_at		+1.57	1.74		+1.52
VVTU12368_s_at		+1.57	1.77		+1.62
VVTU26950_at		+1.57	1.79		+1.93
VVTU17483_at		+1.57	1.98	+2.41	+3.37
VVTU27060_at	+1.57	-1.87	-2.42	-1.82	-4.05
VVTU34717_at		+1.57	2.28		+2.26
VVTU9270_at		+1.57	2.37		+2.36
VVTU2589_x_at		+1.57	2.42	+1.98	+2.84
VVTU5963_at		+1.58		+1.55
VVTU34336_s_at	+1.58			+1.60
VVTU39191_s_at		+1.58		+1.60
VVTU16562_at	+1.58				+1.75
VVTU22125_s_at		+1.58		+1.79	+1.88
VVTU30181_s_at		+1.58		+2.02	+2.05
VVTU7084_s_at		+1.58			+2.04
VVTU22415_s_at		+1.58		+2.06	+2.25
VVTU5275_at		+1.58		+2.23	+1.54
VVTU24285_at		+1.58			+3.56
VVTU20837_s_at	+1.58				-1.59
VVTU33372_x_at		+1.58		-2.14
VVTU7358_at	+1.58			-3.14	-2.83
VVTU5820_at	+1.58	+1.50	2.86		+1.61
VVTU12732_at	+1.58	+1.59	2.76		+2.21
VVTU9462_at	+1.58	+1.59	3.14		+2.95
VVTU30418_x_at	+1.58	+1.62	2.87		+1.95
VVTU13993_at	+1.58	+1.77	2.37	+2.28
VVTU13059_at	+1.58	+1.82	1.5	+1.57
VVTU8088_at	+1.58	+1.86	2.98	+1.69	+2.89
VVTU5527_at	+1.58	+1.92	2.03	+1.81	+3.39
VVTU34570_s_at	+1.58	+2.33	3.05	+2.09	+2.70
VVTU16654_at	+1.58	+2.35	1.62	+1.89	+1.77
VVTU1401_at	+1.58	+2.78	4.3	+2.59	+3.54
VVTU35111_s_at	+1.58	+3.05	3.43	+1.73	+2.05
VVTU40403_x_at		+1.58	1.55	-1.75
VVTU17309_at		+1.58	1.57	+1.65	+1.93
VVTU13029_at		+1.58	1.62		+1.82
VVTU180_s_at		+1.58	1.68		+1.75
VVTU5389_at	+1.58		1.74		+1.79
VVTU14237_at		+1.58	1.79	+1.93	+2.17
VVTU3848_at		+1.58	1.89		+2.26
VVTU18180_at		+1.58	1.94	+1.52	+2.03
VVTU7435_x_at	+1.58	-1.64	-1.95		-2.95
VVTU34323_at	+1.58	-1.84	-2.46		-2.62
VVTU2175_at		+1.58	2.07		+1.55
VVTU18999_s_at		+1.58	2.13		+1.71
VVTU26024_at	+1.58		2.28	+1.66	+1.97
VVTU4346_at		+1.58	2.3		+2.26
VVTU6255_at		+1.58	2.32		+1.60
VVTU21493_x_at		+1.58	2.33		+1.79
VVTU2438_s_at		+1.58	2.48	+1.92	+2.80
VVTU17524_at		+1.58	2.61		+3.16
VVTU3965_at		+1.58	2.9	+1.82	+3.21
VVTU38157_at		+1.58	2.96	+1.60	+2.60
VVTU429_at	+1.58	-2.04	-1.57	-1.87
VVTU13257_s_at		+1.58	3.69		+4.41
VVTU6610_at		+1.59		+1.50
VVTU15590_at	+1.59				+1.52
VVTU1455_s_at		+1.59			+1.53
VVTU32115_at	+1.59			+1.61	-1.77
VVTU15842_s_at		+1.59		+1.64
VVTU5997_s_at		+1.59		+2.14
VVTU32453_x_at	+1.59				-2.94
VVTU33015_at	+1.59	+1.53	2.59		+2.44
VVTU30418_at	+1.59	+1.58	3.07		+1.85
VVTU13037_at	+1.59	+1.83	2.16		+2.23
VVTU27986_s_at	+1.59	+2.07	1.65	+1.60
VVTU7676_at	+1.59	+2.26	2.26	+2.14	+2.41
VVTU2468_at	+1.59	+2.32	2.41	+1.74	+2.09
VVTU12561_s_at	+1.59	+2.32	3.1	+2.17	+2.69
VVTU7148_at		+1.59	1.54		+1.59
VVTU4161_s_at		+1.59	1.6	+2.11	+2.10
VVTU27324_at		+1.59	1.61	-1.94
VVTU5472_s_at		+1.59	1.62	+1.62	+1.80
VVTU3271_at		+1.59	1.67	+1.61	+1.66
VVTU1187_s_at		+1.59	1.77		+1.61
VVTU2871_at	+1.59		1.79		+1.75
VVTU24843_at		+1.59	1.84	+1.81	+2.29
VVTU2623_at		+1.59	1.87	+1.71	+1.88
VVTU4238_at		+1.59	1.92		+1.97
VVTU2641_at		+1.59	1.98		+1.99
VVTU20660_at		+1.59	2.02		+2.48
VVTU1593_s_at		+1.59	2.06	+2.38	+2.09
VVTU1516_s_at		+1.59	2.19		+1.55
VVTU9260_at		+1.59	2.31	+1.77	+2.43
VVTU24847_at	+1.59		2.5	+3.73	+8.67
VVTU4233_at		+1.59	2.57		+2.49
VVTU36149_at		+1.59	2.85	+1.92	+2.46
VVTU21399_at		+1.59	3.22	+1.65	+3.06
VVTU10127_at		+1.59	3.68	+2.95	+4.12
VVTU7890_s_at		+1.60		+1.53
VVTU13780_at		+1.60		+1.58
VVTU22046_at		+1.60		+1.69
VVTU26506_at	+1.60			+1.97
VVTU773_s_at		+1.60		+3.28	+4.33
VVTU32433_x_at		+1.60		-1.70
VVTU3617_at		+1.60			-2.00
VVTU33624_x_at	+1.60				-2.18
VVTU7424_at	+1.60	+1.72	1.53	+1.66
VVTU2516_at	+1.60	+1.88	2.11		+1.52
VVTU11578_at	+1.60	+12.25	4.66	+2.82	+1.77
VVTU3411_s_at	+1.60	+2.75	2.86	+2.45	+2.65
VVTU39212_at	+1.60	+2.83	2.26	+1.99	+1.75
VVTU40282_s_at	+1.60	+25.54	34.2	+18.22	+24.17
VVTU2080_at	+1.60	+9.79	9.35	+5.30	+8.97
VVTU32775_x_at	+1.60		-1.5	+1.59	-2.51
VVTU24762_at		+1.60	1.56		+1.67
VVTU37933_at		+1.60	1.56		+5.56
VVTU3584_at		+1.60	1.7		+1.74
VVTU5808_at	+1.60		1.77		+1.52
VVTU7976_at		+1.60	1.89	+1.72	+2.07
VVTU39265_at		+1.60	1.93	+1.51	+2.53
VVTU12459_at	+1.60		1.96		+2.31
VVTU686_at		+1.60	1.99	+2.31	+2.44
VVTU2995_at		+1.60	2	+1.66
VVTU3038_at	+1.60		-2.05	+2.19
VVTU9112_at		+1.60	2.08	+1.59	+1.86
VVTU10026_at		+1.60	2.12	+1.97	+3.04
VVTU17431_at		+1.60	2.13		+2.08
VVTU23697_at		+1.60	2.16	+1.99	+2.72
VVTU13192_s_at		+1.60	2.2		+2.03
VVTU35193_x_at		+1.60	2.52		+1.67
VVTU6855_at		+1.60	2.52	+1.68	+2.26
VVTU13175_at		+1.60	2.53		+1.75
VVTU18756_at		+1.60	2.62		+2.69
VVTU3360_at		+1.60	2.83	+3.89	+4.83
VVTU34193_at		+1.60	2.91		+2.36
VVTU34226_x_at		+1.60	3.27		+2.61
VVTU20591_at		+1.60	4.74		+27.12
VVTU20891_at	+1.61			+1.54
VVTU4822_at		+1.61		+1.55
VVTU756_s_at	+1.61			+1.62
VVTU35526_s_at	+1.61				+1.82
VVTU5865_at		+1.61		+1.99	+1.67
VVTU13444_at	+1.61			+2.91
VVTU25728_at		+1.61			-1.70
VVTU16138_s_at		+1.61			-2.61
VVTU37334_at	+1.61	+1.52	1.78		+1.52
VVTU9965_at	+1.61	+1.54		+1.89
VVTU34667_s_at	+1.61	+1.69	1.98	+1.74	+2.07
VVTU25172_s_at	+1.61	+1.72		+1.90	+1.58
VVTU2054_s_at	+1.61	+1.72	2.8		+1.83
VVTU14623_s_at	+1.61	+1.88	2.25		+1.88
VVTU7539_at	+1.61	+2.14		+3.55	+1.73
VVTU11810_s_at	+1.61		-1.56		-1.97
VVTU3596_s_at		+1.61	1.6		+1.73
VVTU21048_at		+1.61	1.63		+2.31
VVTU12365_at		+1.61	1.81		+1.83
VVTU10634_at		+1.61	1.87		+1.52
VVTU40861_at		+1.61	1.87	+1.85	+2.05
VVTU9284_at		+1.61	1.92	+1.75	+2.20
VVTU33378_at	+1.61		-1.96	+1.59	-4.76
VVTU20779_at		+1.61	11.96		+9.45
VVTU5519_at		+1.61	2.02	+1.51	+2.49
VVTU13065_at		+1.61	2.02	+1.74	+2.02
VVTU9346_s_at		+1.61	2.09		+1.91
VVTU37186_at		+1.61	2.18	+1.55	+2.64
VVTU9759_at		+1.61	2.18	+2.15	+2.54
VVTU16634_s_at		+1.61	2.23		+1.65
VVTU22626_s_at		+1.61	2.28	+1.72	+2.63
VVTU15260_at		+1.61	2.3		+2.92
VVTU4258_at		+1.61	2.41	+1.62	+2.83
VVTU4112_s_at	+1.61	-2.46	-2.81		-2.17
VVTU16804_at		+1.61	3.2	+1.77	+2.82
VVTU11435_at		+1.61	3.29		+2.99
VVTU12881_at		+1.61	3.59	+7.77	+8.72
VVTU9604_at		+1.61	4.24	+1.61	+4.18
VVTU21679_s_at		+1.61	5.57		+6.43
VVTU16443_at		+1.62		+1.58	+1.73
VVTU9976_at	+1.62	+1.93	1.9	+1.53	+1.61
VVTU8416_at	+1.62	+17.09	19.63	+11.67	+13.75
VVTU40378_at	+1.62	+2.11	2.01		+1.76
VVTU1067_s_at	+1.62	+2.28	2.11		+2.64
VVTU28249_x_at	+1.62	+3.48	4.69	+2.96	+3.55
VVTU13327_s_at	+1.62	+5.12	4.3	+2.59	+5.54
VVTU9703_at	+1.62	+7.69	29.08	+1.74	+53.15
VVTU4932_at		+1.62	1.74		+1.95
VVTU29554_s_at		+1.62	1.75	+1.87	+2.12
VVTU1643_at		+1.62	1.86	+2.25	+2.33
VVTU21469_s_at		+1.62	1.97		+1.81
VVTU35374_at		+1.62	2.02	+2.21	+3.14
VVTU21462_at	+1.62		-2.06	-1.79	-2.29
VVTU1529_at		+1.62	2.08	+1.50	+1.61
VVTU19560_s_at		+1.62	2.14	+1.55	+2.00
VVTU6092_at		+1.62	2.26		+2.42
VVTU5872_at		+1.62	2.45		+3.53
VVTU8116_at		+1.62	3.34		+3.08
VVTU5034_at		+1.63			+1.59
VVTU24863_at	+1.63				+1.60
VVTU2138_at		+1.63			+1.61
VVTU18475_s_at		+1.63		+1.71
VVTU1044_at	+1.63			+1.96
VVTU6359_at		+1.63		+2.20
VVTU12850_at	+1.63	+1.69	2.34	+1.51	+1.81
VVTU9324_at	+1.63	+1.69	2.56		+1.59
VVTU1386_s_at	+1.63	+2.01	-1.61	+3.10
VVTU35612_at	+1.63	+3.06	2.3	+2.47	+2.07
VVTU4732_at	+1.63	+3.73	4.45	+2.76	+5.38
VVTU11900_at	+1.63	+34.52	23.11	+11.97	+22.09
VVTU33390_s_at	+1.63	+4.62	4.28	+2.69	+3.36
VVTU13886_at		+1.63	1.57		+1.57
VVTU9425_at		+1.63	1.65	+1.50	+1.53
VVTU13322_s_at		+1.63	1.71		+1.51
VVTU15508_at		+1.63	1.76		+1.53
VVTU4465_at		+1.63	1.86	+1.65	+1.71
VVTU12507_at		+1.63	1.87	+1.63	+1.75
VVTU5001_at		+1.63	1.96		+1.55
VVTU15652_at		+1.63	1.98		+1.82
VVTU13190_at		+1.63	2.46	+1.64	+2.26
VVTU28385_at		+1.63	2.47	+1.50	+2.74
VVTU1457_at		+1.63	2.7		+1.58
VVTU18162_at		+1.63	3.14		+4.80
VVTU16179_at		+1.63	3.55	+1.62	+2.91
VVTU35355_x_at		+1.63	7.76		+3.41
VVTU27929_s_at		+1.64			+1.61
VVTU13042_x_at		+1.64		+1.63
VVTU35809_s_at		+1.64			+1.74
VVTU25364_s_at		+1.64		+2.05	+2.09
VVTU40826_s_at	+1.64			+2.61	+1.85
VVTU863_s_at		+1.64		+3.55	+3.14
VVTU24884_at	+1.64	+1.59		+2.17	+1.69
VVTU14833_s_at	+1.64	+2.76	1.96		+1.74
VVTU35727_s_at	+1.64	+2.98	6.8	+4.47	+5.46
VVTU28614_s_at	+1.64	+3.47	3.65	+2.84	+3.67
VVTU12644_s_at		+1.64	1.57	+1.81
VVTU13896_s_at		+1.64	1.65		+1.95
VVTU8324_s_at		+1.64	1.83		+1.73
VVTU31166_x_at		+1.64	1.93	-2.10
VVTU5318_at		+1.64	1.94		+1.83
VVTU5024_at		+1.64	1.96		+1.95
VVTU5330_at		+1.64	1.96		+2.26
VVTU35487_at	+1.64	-1.59			-1.53
VVTU22880_s_at		+1.64	2.02	+1.85	+3.24
VVTU7968_at		+1.64	2.15	+1.55	+2.33
VVTU5405_s_at	+1.64		-2.18	+1.76
VVTU12839_at		+1.64	2.39	+3.44	+4.27
VVTU12972_at		+1.64	2.41		+1.70
VVTU1483_at		+1.64	2.55		+2.84
VVTU21586_at		+1.64	2.88		+2.30
VVTU950_at		+1.64	4.91	+4.10	+4.68
VVTU9611_at	+1.65			+1.68
VVTU23295_at		+1.65		+2.86	+1.80
VVTU11328_at		+1.65		+3.26	+2.12
VVTU851_at	+1.65	+1.99	2.12	+3.71	+3.74
VVTU20436_at	+1.65	+2.03	3.37		+2.25
VVTU18030_s_at	+1.65	+2.08	2.73	+2.47	+2.76
VVTU3491_at	+1.65	+2.11	2.83	+2.32	+2.74
VVTU10911_at	+1.65	+2.28	2.39	+1.74	+2.16
VVTU37600_at	+1.65	+7.76	4.03	+1.69	+5.84
VVTU8053_at		+1.65	1.52	+1.64	+1.87
VVTU22418_at	+1.65		1.54		+1.92
VVTU16824_at		+1.65	1.62		+1.56
VVTU7006_at		+1.65	1.7	+1.56	+2.18
VVTU13519_s_at		+1.65	1.9		+1.83
VVTU9695_s_at		+1.65	1.9		+1.91
VVTU16472_at		+1.65	1.96	+1.89	+1.87
VVTU36247_s_at		+1.65	1.99	+1.59	+2.59
VVTU29894_s_at	+1.65	-1.60		+1.76
VVTU5888_at	+1.65	-1.79	-23.54		-9.30
VVTU27555_x_at	+1.65	-1.89	-2.29		-2.91
VVTU6903_at		+1.65	2.02	+1.56	+2.53
VVTU9039_at		+1.65	2.07	+1.58
VVTU34591_s_at		+1.65	2.3		+2.04
VVTU22790_s_at		+1.65	2.39		+2.83
VVTU562_at		+1.65	4.09		+5.48
VVTU1335_at	+1.65	-6.21	-7.81	-3.38	-6.13
VVTU18590_at	+1.66			+1.61	+1.53
VVTU29583_at	+1.66			+1.78
VVTU6487_s_at	+1.66	+1.53	1.93	+1.89	+2.48
VVTU34715_s_at	+1.66	+1.63	-2.76	+2.69	-1.97
VVTU7777_s_at	+1.66	+1.95	1.92	+1.76
VVTU28079_at	+1.66	+1.98	2.65	+2.48	+3.75
VVTU28141_at	+1.66	+4.99	3.77	+3.52	+3.05
VVTU14034_s_at	+1.66	+9.73	7.88	+5.62	+7.43
VVTU7463_at		+1.66	1.71		+1.70
VVTU9365_at		+1.66	1.89		+1.55
VVTU2615_x_at		+1.66	1.89		+1.57
VVTU5545_at		+1.66	1.97		+1.88
VVTU5151_at		+1.66	2.07		+1.99
VVTU9382_at		+1.66	2.07		+2.01
VVTU13674_s_at		+1.66	2.08	+2.05	+1.77
VVTU39421_at		+1.66	2.2		+2.02
VVTU12810_at		+1.66	2.27	+1.58	+2.64
VVTU25899_at		+1.66	2.37		+1.69
VVTU16348_at		+1.66	2.39		+2.31
VVTU6213_at		+1.66	2.46		+2.60
VVTU37480_s_at		+1.66	2.48	+1.78	+2.45
VVTU6918_at		+1.66	2.69	+2.23	+3.06
VVTU17440_s_at	+1.66	-2.15	-2.64		-6.01
VVTU9709_at		+1.67		+1.56	+1.76
VVTU19769_s_at		+1.67		+1.60	+1.61
VVTU22687_x_at		+1.67			+1.65
VVTU6781_s_at		+1.67		+1.74	+2.10
VVTU9030_s_at	+1.67			+1.78	+1.69
VVTU22386_at		+1.67		+1.85	+1.60
VVTU28078_at		+1.67		+2.25	+1.77
VVTU2801_s_at	+1.67			+2.32
VVTU11611_at		+1.67			+2.54
VVTU26464_at		+1.67		+2.74
VVTU11879_at		+1.67		+4.27	+3.09
VVTU22471_at		+1.67		-1.57
VVTU22274_at	+1.67				-1.73
VVTU17509_at	+1.67	+1.55	1.67	+3.13	+4.11
VVTU38602_s_at	+1.67	+1.63	-2.91	+2.85	-1.90
VVTU7115_at	+1.67	+1.74	3.67		+3.08
VVTU3687_at	+1.67	+1.76	2.12		+1.51
VVTU10204_at	+1.67	+1.84	2.09	+1.54	+2.60
VVTU15121_at	+1.67	+1.95	2.44	+1.88	+1.86
VVTU15892_at	+1.67	+2.31	1.85	+2.20	+2.29
VVTU6785_s_at	+1.67	+2.36	1.65	+2.65	+1.55
VVTU24662_s_at	+1.67	+2.42	1.84	+3.62	+4.08
VVTU5221_at	+1.67	+2.69	3.3	+1.78	+2.82
VVTU39461_x_at		+1.67	1.52	+1.51
VVTU36098_at		+1.67	1.6	+3.23	+2.50
VVTU15457_at	+1.67		1.63		+1.94
VVTU12163_at		+1.67	1.88	+1.51	+3.02
VVTU22998_at		+1.67	1.94	+1.82	+2.36
VVTU6872_at		+1.67	2.06		+2.08
VVTU12955_at		+1.67	2.07	+2.08	+2.68
VVTU3161_s_at		+1.67	2.08		+2.19
VVTU3850_s_at		+1.67	2.09	+2.17	+1.59
VVTU106_at		+1.67	2.18	+2.54	+2.06
VVTU7412_at		+1.67	2.22	+1.50	+1.82
VVTU781_s_at		+1.67	2.31		+1.51
VVTU29348_x_at		+1.67	2.4		+1.52
VVTU8482_at		+1.67	2.6	+1.93	+3.07
VVTU4140_at		+1.67	2.6		+2.38
VVTU2483_at		+1.67	2.61	+1.71	+3.56
VVTU20951_x_at		+1.67	3.03	+2.74	+2.80
VVTU10022_at		+1.67	3.22		+2.24
VVTU33864_at		+1.67	7.35		+5.91
VVTU9980_at	+1.68			+1.64
VVTU23416_at		+1.68		+1.73
VVTU5882_at		+1.68		+1.75
VVTU6959_at		+1.68		+1.76
VVTU2538_at		+1.68		+1.83	+1.50
VVTU15588_at	+1.68			+1.96
VVTU773_x_at		+1.68		+3.92	+4.53
VVTU1791_at	+1.68	+1.56			-2.09
VVTU17214_at	+1.68	+1.78	3.37		+2.51
VVTU16714_at	+1.68	+15.28	8.13	+6.39	+8.28
VVTU11237_at	+1.68	+2.08	3.22	+1.93	+3.27
VVTU5561_at	+1.68	+3.22	3.54	+2.79	+3.70
VVTU3677_s_at	+1.68	+3.99	5.06	+2.55	+4.83
VVTU3637_s_at	+1.68		1.53		+1.68
VVTU23243_at		+1.68	1.89	+1.52
VVTU29816_x_at		+1.68	1.89	+1.96	+1.82
VVTU12056_at		+1.68	2.06	+1.64	+1.68
VVTU6879_s_at		+1.68	2.06		+2.00
VVTU2625_s_at		+1.68	2.11	+1.62	+2.36
VVTU10566_at	+1.68		2.19	+1.52	+2.03
VVTU10825_at		+1.68	2.24	+2.58	+3.04
VVTU9037_at		+1.68	2.25		+2.22
VVTU24673_at	+1.68		2.3		+1.82
VVTU17170_s_at		+1.68	2.73	+1.58	+3.20
VVTU21203_s_at		+1.68	2.78	+2.11	+4.20
VVTU4208_at		+1.68	2.79		+2.26
VVTU3838_at		+1.68	2.87	+1.52	+2.76
VVTU14596_at		+1.68	2.93		+2.59
VVTU39391_s_at		+1.68	5	+2.09	+3.91
VVTU4988_s_at		+1.69		+1.87	+1.80
VVTU3146_at		+1.69		+2.04	+1.53
VVTU14311_at	+1.69	+1.63		+2.07
VVTU37341_at	+1.69	+1.64	2.69	+1.84	+2.47
VVTU6095_s_at	+1.69	+1.73	4.26	+2.36	+4.12
VVTU4677_at	+1.69	+2.58	4.58	+1.99	+4.96
VVTU28249_at	+1.69	+3.74	5.14	+2.96	+3.61
VVTU34698_s_at	+1.69	+4.46	6.09	+3.39	+5.11
VVTU17374_at	+1.69	+7.51	11.32	+4.98	+9.67
VVTU8178_s_at		+1.69	1.51	+1.94	+1.50
VVTU1556_s_at		+1.69	1.66		+2.08
VVTU3414_at		+1.69	1.67		+1.71
VVTU33640_x_at	+1.69		-1.68		-3.92
VVTU1675_at		+1.69	1.86		+1.63
VVTU6123_at		+1.69	1.91		+2.25
VVTU17484_at		+1.69	1.94	+2.18	+2.17
VVTU7792_s_at	+1.69		2.04	+2.27	+2.13
VVTU33037_s_at		+1.69	2.05	+2.44	+3.77
VVTU18930_at		+1.69	2.09	+1.84	+3.11
VVTU12066_at		+1.69	2.1		+1.81
VVTU26516_s_at		+1.69	2.17	+1.95	+1.80
VVTU20246_at		+1.69	2.23	+1.82	+2.59
VVTU35716_at		+1.69	2.3	+1.99	+2.18
VVTU2597_at		+1.69	2.8		+2.54
VVTU3725_at		+1.69	3.19		+2.27
VVTU40689_s_at	+1.70			+1.59
VVTU22651_s_at		+1.70		+1.98	+1.98
VVTU40539_at		+1.70		-2.10
VVTU5783_s_at	+1.70	+1.56	1.9	+3.00	+2.88
VVTU1631_at	+1.70	+1.85	7.6	+2.46	+4.02
VVTU16703_at	+1.70	+2.03			+4.10
VVTU35389_s_at	+1.70	+2.65	1.67	+2.03
VVTU18426_s_at		+1.70	1.56	+2.06	+1.97
VVTU8345_at	+1.70		1.67		+1.99
VVTU8659_at		+1.70	1.89		+4.47
VVTU11747_at	+1.70	-1.74	-2.51		-1.86
VVTU23055_s_at		+1.70	2.6	+5.49	+5.00
VVTU31335_s_at		+1.70	2.83	+1.66	+2.76
VVTU5516_s_at		+1.70	3.11		+2.92
VVTU2160_at		+1.70	3.55	+1.83	+4.45
VVTU27786_s_at		+1.70	4.04		+2.15
VVTU3937_at		+1.71		+1.54
VVTU12311_at		+1.71		-1.72	+1.73
VVTU14435_at	+1.71	+1.78	-7.13		-3.96
VVTU20378_at	+1.71	+1.90	2.78	+1.62	+1.64
VVTU5409_at	+1.71	+2.16	1.9	+1.89	+2.24
VVTU26279_s_at	+1.71	+2.27	2.32		+1.70
VVTU23274_s_at	+1.71	+2.51	2.68	+1.90	+2.24
VVTU6940_at	+1.71	+3.41	2.63	+3.13	+2.67
VVTU29588_at		+1.71	1.52		+1.71
VVTU2648_at		+1.71	1.56	+1.56
VVTU35349_s_at		+1.71	1.73	+1.96	+1.54
VVTU6235_at		+1.71	1.84	+1.73
VVTU38524_at		+1.71	1.87	+1.50	+1.92
VVTU17212_at		+1.71	2.09		+1.61
VVTU1230_s_at		+1.71	2.15	+1.74	+2.16
VVTU9390_at		+1.71	2.44	+1.59	+2.79
VVTU34293_s_at		+1.71	2.5	+1.74	+2.60
VVTU15207_s_at		+1.71	2.83	+4.11	+4.53
VVTU21548_s_at		+1.71	3.12		+3.00
VVTU13527_s_at		+1.71	3.6		+2.28
VVTU30763_at		+1.71	3.68		+4.86
VVTU3450_at		+1.71	5.22	+2.59	+17.22
VVTU20747_at		+1.72			+1.52
VVTU1840_at		+1.72		+1.77	+1.78
VVTU4756_at		+1.72		+2.19	+1.99
VVTU35782_at	+1.72	+1.55	3.27		+3.19
VVTU15215_at	+1.72	+1.62	2.96	+1.74	+2.62
VVTU13196_s_at	+1.72	+1.88	2.31		+2.69
VVTU5570_s_at	+1.72	+2.62	6.09	+1.53	+4.56
VVTU5094_at	+1.72	+2.72	1.89	+2.89	+3.40
VVTU3543_at		+1.72	1.52		+1.56
VVTU6942_at		+1.72	1.62		+1.54
VVTU3262_s_at		+1.72	1.79	+1.61	+2.18
VVTU1101_at		+1.72	1.86	+2.14	+2.54
VVTU6324_at	+1.72	-1.90	-5.19		-6.48
VVTU7864_at	+1.72		2.08		+1.75
VVTU10592_at		+1.72	2.09		+1.66
VVTU17298_at		+1.72	2.1	+1.83	+2.39
VVTU4997_at		+1.72	2.25	+2.90	+1.90
VVTU17728_s_at		+1.72	2.28	+1.71	+2.79
VVTU5217_at		+1.72	2.28	+2.48	+3.57
VVTU36897_s_at		+1.72	-2.31		-2.19
VVTU3084_at	+1.72		2.34	-1.69
VVTU1019_s_at	+1.72		2.48	+2.16	+3.07
VVTU22028_at		+1.72	2.6	+1.66	+2.40
VVTU23087_s_at		+1.72	2.76	+1.92	+3.41
VVTU6624_at		+1.72	2.99		+2.79
VVTU930_at	+1.72	-2.88	-1.81		-2.79
VVTU34653_s_at		+1.72	3.17	+1.64	+2.91
VVTU36029_at		+1.72	5.88	+2.23	+6.03
VVTU2068_at		+1.73			+1.53
VVTU5769_at		+1.73			+1.53
VVTU24905_at	+1.73			+1.67	+1.69
VVTU3437_s_at		+1.73		+1.84	+1.64
VVTU9603_at	+1.73			+2.02
VVTU27949_at		+1.73		-1.54	-2.94
VVTU398_at	+1.73	+1.96	2.87		+3.77
VVTU25708_at	+1.73	+2.11	2.14	+2.98	+3.29
VVTU35202_at	+1.73	+2.51	7.51	+1.54	+4.86
VVTU25834_x_at	+1.73	+3.17	2.02	+3.10	+4.33
VVTU6956_at	+1.73		1.63		+1.58
VVTU8768_at		+1.73	1.64		+1.78
VVTU3922_at		+1.73	1.72		+1.61
VVTU35334_s_at		+1.73	-1.72		-1.92
VVTU17003_s_at		+1.73	1.73	+1.82	+1.95
VVTU34407_at		+1.73	1.75	+1.93	+1.95
VVTU26560_s_at		+1.73	2.14	+1.53	+1.70
VVTU2335_at		+1.73	2.2		+3.45
VVTU1584_s_at		+1.73	2.27		+2.29
VVTU25060_at	+1.73		2.55		+3.33
VVTU10112_at		+1.73	2.87	+1.79	+2.66
VVTU19162_s_at	+1.73	-2.94	-3.82	-1.74	-2.78
VVTU33644_s_at	+1.73	-3.07	-1.78	-1.51	-2.79
VVTU9258_at		+1.73	5.34		+5.98
VVTU21381_at		+1.73	9.92		+15.25
VVTU4818_at	+1.74			+1.56
VVTU29256_at		+1.74		+1.66	+1.57
VVTU699_s_at		+1.74		+1.70	+1.58
VVTU3265_at		+1.74		+1.75	+1.54
VVTU31257_at	+1.74			+1.75	-2.76
VVTU832_at		+1.74		+1.97	+1.89
VVTU24162_at	+1.74	+1.86	2.95		+2.93
VVTU1774_at	+1.74	+1.88	3.69	+2.35	+4.17
VVTU745_at	+1.74	+19.75	7.34	+8.15	+6.36
VVTU13522_s_at	+1.74	+2.25	4.02	+2.32	+3.24
VVTU12104_s_at	+1.74	+2.43	2.25		+1.74
VVTU4608_at	+1.74	+2.92	3.78		+2.49
VVTU13628_at	+1.74	+25.44	43.56	+19.87	+27.16
VVTU5212_s_at	+1.74	+4.30	5.2	+3.15	+4.34
VVTU526_at		+1.74	1.65	-1.73
VVTU38570_s_at		+1.74	1.71		+1.58
VVTU5528_at		+1.74	1.89	+2.01	+1.91
VVTU2887_s_at	+1.74	-1.64	-2.72	-1.50	-2.12
VVTU17343_at		+1.74	2.12	+1.75	+2.51
VVTU35009_at		+1.74	2.14	+1.66	+2.56
VVTU8898_s_at		+1.74	2.14		+2.74
VVTU40857_x_at		+1.74	2.26		+1.70
VVTU2973_s_at		+1.74	2.26	+1.84	+2.49
VVTU28633_at		+1.74	2.32		+2.02
VVTU13642_s_at		+1.74	2.5	+1.66	+2.51
VVTU21652_s_at		+1.74	2.52	+2.60	+2.43
VVTU961_at		+1.74	2.65	+1.80	+1.89
VVTU9680_at		+1.74	2.77	+2.05	+2.24
VVTU2411_at		+1.74	3.43		+3.19
VVTU36827_at		+1.74	3.86		+7.46
VVTU38153_at		+1.74	7.04	+1.85	+6.23
VVTU5534_at		+1.75		+1.61	+1.65
VVTU4810_at		+1.75		+1.97
VVTU13893_s_at		+1.75		+2.08
VVTU8144_at		+1.75		+2.13
VVTU12868_s_at	+1.75			+2.31
VVTU35472_at	+1.75	+1.75	2.76	+1.71	+2.76
VVTU3814_at	+1.75	+2.09	1.85	+1.76
VVTU24077_at	+1.75	+2.11	3.28	+2.41	+3.55
VVTU1493_s_at	+1.75	+2.58	1.55	+2.22	+1.57
VVTU822_at	+1.75	+4.37	8.14	+2.72	+6.57
VVTU5535_at	+1.75		1.5		+1.69
VVTU8447_at		+1.75	1.56	+2.41	+2.17
VVTU36210_at	+1.75		1.57		+1.51
VVTU2568_at		+1.75	1.63	+1.53	+1.76
VVTU3989_x_at		+1.75	1.76	+2.66	+1.76
VVTU6986_s_at		+1.75	-1.76		-1.96
VVTU22673_at		+1.75	1.92	+1.57	+1.94
VVTU14382_s_at		+1.75	1.92	+1.57	+2.33
VVTU986_at		+1.75	1.95		+1.81
VVTU9309_at	+1.75		2.13		+2.06
VVTU10323_at		+1.75	2.31	+1.79	+2.46
VVTU6347_at	+1.75		-2.64		-3.35
VVTU35283_at		+1.75	2.66	+1.59	+7.32
VVTU17907_s_at		+1.75	5.02		+4.05
VVTU12280_s_at		+1.76			+1.62
VVTU24107_at		+1.76		+1.77
VVTU24222_at		+1.76		+2.74	+1.69
VVTU10780_at	+1.76	+1.65	1.6		+1.69
VVTU33728_s_at	+1.76	+1.65	2.45	+1.69	+2.19
VVTU9593_s_at	+1.76	+2.10	2.01		+1.90
VVTU5085_at	+1.76	+2.23	1.98	+2.10	+2.02
VVTU39937_x_at	+1.76	+32.40	37.63	+44.07	+87.14
VVTU9560_at		+1.76	1.98		+1.51
VVTU9892_at		+1.76	2.06		+1.54
VVTU6890_s_at		+1.76	2.13		+2.00
VVTU14213_s_at		+1.76	2.53		+2.72
VVTU23327_s_at		+1.76	2.66		+2.23
VVTU1543_at		+1.76	2.85		+2.63
VVTU38545_at		+1.76	3.18		+3.59
VVTU2284_at		+1.76	4.05		+3.36
VVTU14626_s_at		+1.76	7.67	+2.12	+3.84
VVTU14785_s_at		+1.77		+1.71
VVTU8139_at		+1.77		+1.72	+1.91
VVTU35911_s_at		+1.77		+1.73
VVTU7177_at		+1.77			+1.89
VVTU8387_at		+1.77		+1.95
VVTU25327_s_at	+1.77	+1.88	4.27	+2.65	+4.39
VVTU11986_s_at		+1.77	1.81		+1.54
VVTU31018_s_at		+1.77	1.81		+1.63
VVTU11603_at		+1.77	1.82		+2.07
VVTU4166_at		+1.77	1.86	+1.54	+1.95
VVTU30604_at		+1.77	2.08	+2.74	+3.65
VVTU6018_at		+1.77	2.12		+5.15
VVTU13393_at	+1.77		2.4	+1.58	+2.63
VVTU188_at		+1.77	2.45		+2.33
VVTU3353_at	+1.77		-2.58		-2.88
VVTU5281_at		+1.77	2.62	+1.62	+3.20
VVTU18417_s_at		+1.77	2.9	+1.57	+2.73
VVTU21249_at		+1.77	2.99	+1.97	+2.37
VVTU14945_at		+1.77	5.02	+1.52	+5.24
VVTU4181_s_at		+1.78		+1.84
VVTU9907_at		+1.78		+1.89	+1.50
VVTU33187_x_at		+1.78			-1.64
VVTU4349_s_at	+1.78	+1.83	2.93	+2.57	+2.55
VVTU22252_s_at	+1.78	+1.93	2.21		+2.49
VVTU2081_at	+1.78	+2.29	1.86	+1.71	+2.14
VVTU12481_s_at	+1.78	+3.34	1.81	+1.96	+1.73
VVTU9396_at	+1.78	+3.41	1.66	+2.26	+2.26
VVTU2858_at	+1.78	+5.10	3.84	+2.61	+3.95
VVTU2234_s_at	+1.78	+6.01	7.75	+3.62	+5.95
VVTU2540_at		+1.78	1.53	+1.62
VVTU6991_at		+1.78	1.54		+1.86
VVTU14080_at		+1.78	1.79		+1.58
VVTU36518_at		+1.78	1.86		+1.60
VVTU36159_s_at		+1.78	1.91	+1.96	+2.35
VVTU19208_s_at		+1.78	1.94		+2.12
VVTU13638_at	+1.78	-1.54	-2.52		-2.83
VVTU35715_at		+1.78	2.01		+1.50
VVTU16840_at		+1.78	2.22	+1.55	+2.20
VVTU30108_s_at		+1.78	2.38	+2.17	+3.09
VVTU3481_at		+1.78	2.64		+2.32
VVTU17380_at		+1.78	2.67		+2.35
VVTU12236_at		+1.78	2.98	+2.28	+4.42
VVTU17301_at	+1.78		3.23		+3.12
VVTU18887_s_at		+1.78	3.3	+2.07	+3.60
VVTU27706_s_at		+1.79		+1.53
VVTU5731_at	+1.79			+1.74
VVTU16603_s_at		+1.79			+1.88
VVTU650_at	+1.79	+1.94		+1.60
VVTU14874_at	+1.79	+3.00	6.65	+2.16	+5.66
VVTU5234_at	+1.79	+3.54	2.64	+2.74	+3.16
VVTU5676_s_at	+1.79	+3.57	3.08	+3.49	+3.50
VVTU1735_s_at	+1.79	+4.38	3.65	+2.94	+3.32
VVTU13119_at		+1.79	1.58	+1.56	+2.25
VVTU2408_at	+1.79		1.65	+1.75	+1.72
VVTU10336_at		+1.79	1.69	+1.72	+2.14
VVTU35620_s_at		+1.79	1.73		+1.83
VVTU8137_at		+1.79	1.81	+1.72	+1.81
VVTU351_at		+1.79	-1.81	+1.75
VVTU11854_s_at		+1.79	1.82	+1.51	+2.08
VVTU5168_at		+1.79	2.12	+1.81	+1.98
VVTU37093_at		+1.79	2.2		+1.83
VVTU13417_s_at		+1.79	2.24	+1.86	+1.96
VVTU1935_at		+1.79	2.36	+1.63	+2.24
VVTU11951_s_at		+1.79	2.45		+1.64
VVTU1833_at		+1.79	2.49	+1.53	+2.38
VVTU15938_s_at		+1.79	2.5		+1.83
VVTU24862_at		+1.79	2.61	+2.10	+2.90
VVTU31257_x_at	+1.80			+1.65	-3.13
VVTU29924_at	+1.80	+1.82	3.72		+2.90
VVTU1452_at	+1.80	+1.86	1.83	+1.65	+2.47
VVTU34699_at	+1.80	+2.72	3.51	+2.23	+2.46
VVTU3184_at	+1.80	+2.89	3.86	+4.12	+6.97
VVTU8905_at	+1.80	+9.24	9.7	+7.61	+5.73
VVTU6003_at	+1.80	+9.39	11.21	+2.88	+6.41
VVTU5919_at		+1.80	1.83	+2.27	+3.15
VVTU21106_at		+1.80	1.88		+1.86
VVTU26534_s_at		+1.80	1.96	+1.60	+2.61
VVTU6936_at		+1.80	1.99		+1.94
VVTU635_at	+1.80		-2	-1.61	-2.58
VVTU4360_s_at		+1.80	2.23	+1.58	+1.89
VVTU21347_s_at		+1.80	2.26	+1.67	+2.39
VVTU32231_s_at		+1.80	2.27	+1.76	+2.35
VVTU826_at		+1.80	2.45		+2.35
VVTU21448_s_at		+1.80	2.46	+1.52	+1.74
VVTU12974_at		+1.80	2.53		+2.19
VVTU9102_at		+1.80	2.55	+1.81	+3.14
VVTU3101_at		+1.80	3.44		+2.35
VVTU21399_x_at		+1.80	3.91	+1.84	+3.40
VVTU16581_at		+1.80	5.37	+4.62	+11.47
VVTU21924_at		+1.81		+1.64
VVTU1436_s_at		+1.81		+1.64
VVTU35563_at		+1.81		+1.69
VVTU4778_at	+1.81				+2.08
VVTU15608_at	+1.81	+1.57	2.82		+2.98
VVTU13723_x_at	+1.81	+1.74		+2.46
VVTU8801_at	+1.81	+2.30	2.14	+2.59	+2.70
VVTU35376_at	+1.81	+2.88	2.59		+2.11
VVTU16206_at	+1.81	+2.91	2.72		+1.82
VVTU13312_at	+1.81	+3.38	8.97	+2.16	+5.18
VVTU16768_x_at		+1.81	1.6	-1.99
VVTU7408_at		+1.81	1.61		+1.71
VVTU6160_at		+1.81	1.78	+1.97	+2.08
VVTU23964_at		+1.81	1.79	+2.20	+2.11
VVTU3030_s_at	+1.81		-1.81		-1.70
VVTU1389_at		+1.81	1.91	+1.55	+1.70
VVTU26812_at	+1.81		1.95		+2.26
VVTU8372_s_at		+1.81	2.05		+1.96
VVTU1484_s_at		+1.81	2.07	+1.90	+2.08
VVTU9229_at		+1.81	2.08	+1.60	+2.46
VVTU37524_at		+1.81	2.1	+2.44	+2.53
VVTU904_at		+1.81	2.11	+2.28	+2.17
VVTU14748_at		+1.81	2.15	+1.84	+2.44
VVTU4265_at		+1.81	2.27		+2.39
VVTU1758_at		+1.81	2.32		+2.14
VVTU15545_at		+1.81	2.32	+2.30	+2.83
VVTU1270_at		+1.81	2.35		+1.78
VVTU1845_at		+1.81	2.43		+2.03
VVTU8672_at		+1.81	2.78		+1.69
VVTU1448_s_at		+1.81	2.88		+2.38
VVTU5908_s_at		+1.81	3.2	+1.53	+2.19
VVTU24616_at		+1.81	3.3		+2.36
VVTU13657_x_at		+1.81	4.22	+1.98	+4.31
VVTU27395_at		+1.82		+1.91	+1.63
VVTU5347_at		+1.82		+2.01
VVTU23321_at		+1.82		+2.42	+2.07
VVTU39817_at	+1.82	+2.49	4.32	+2.38	+5.01
VVTU1851_at		+1.82	1.69	+1.90	+2.37
VVTU4149_s_at	+1.82		-1.71	+1.86
VVTU3746_at		+1.82	1.76	+1.62	+1.71
VVTU28973_s_at		+1.82	1.77		+1.53
VVTU2990_at		+1.82	1.84	+3.05	+2.70
VVTU4543_at		+1.82	1.85	+2.58	+2.64
VVTU3986_s_at		+1.82	1.99	+2.14	+2.09
VVTU4594_at		+1.82	2.05	+1.55	+2.44
VVTU12952_x_at		+1.82	2.19	+2.95	+2.95
VVTU4223_at		+1.82	2.31		+1.98
VVTU7116_at		+1.82	2.38	+1.81	+2.19
VVTU6897_at		+1.82	-2.43		-1.66
VVTU12291_s_at		+1.82	2.54		+1.52
VVTU6083_at		+1.82	2.79		+2.07
VVTU2340_at		+1.82	2.98	+1.67	+3.23
VVTU5060_s_at		+1.82	3	+1.80	+3.65
VVTU5825_at		+1.82	3.06		+1.68
VVTU17276_at		+1.82	3.58	+7.08	+5.09
VVTU5688_at		+1.82	3.71		+3.03
VVTU14889_at		+1.82	4.5	+1.93	+3.99
VVTU9544_x_at		+1.83		+1.68
VVTU290_at		+1.83		+2.47
VVTU30789_at	+1.83	+1.74	2.87	+5.24	+4.43
VVTU34878_s_at	+1.83	+2.84		+1.85
VVTU35860_s_at	+1.83	+6.42	4.95	+2.54	+7.38
VVTU7557_s_at		+1.83	1.52		+1.70
VVTU6361_at		+1.83	-1.7		-1.69
VVTU26825_s_at		+1.83	1.79		+1.73
VVTU2016_at		+1.83	1.85	+1.59	+1.83
VVTU29938_at		+1.83	2.18	+1.56	+2.09
VVTU4430_at		+1.83	2.25		+2.55
VVTU12579_at		+1.84		+1.80
VVTU13005_at	+1.84	+1.58		+1.54	+2.27
VVTU28081_s_at	+1.84	+1.81	2.55	+2.09	+2.67
VVTU30663_at	+1.84	+2.21	4.35	+2.21	+5.41
VVTU3707_at	+1.84	+2.46	2.06	+1.66	+1.85
VVTU29580_x_at		+1.84	1.71	+2.59	+2.58
VVTU27800_at		+1.84	1.72		+1.68
VVTU12271_s_at		+1.84	1.81		+1.53
VVTU3232_at		+1.84	1.89	+1.66	+1.85
VVTU5479_s_at		+1.84	2.02	+1.67	+1.79
VVTU21603_at		+1.84	2.02		+1.90
VVTU13593_at		+1.84	2.06	+1.51	+2.06
VVTU6393_at		+1.84	-2.09		-2.97
VVTU7038_s_at		+1.84	2.36	+3.24	+3.57
VVTU1409_at		+1.84	-2.39		-2.44
VVTU11153_at		+1.84	2.55	+1.57	+3.04
VVTU820_at		+1.84	2.79	+1.79	+2.23
VVTU3957_at	+1.84	-4.17	-5.61		-3.54
VVTU22726_at	+1.84	-4.43	-5.41	-2.33	-8.93
VVTU4886_at	+1.85			+1.62
VVTU13369_at		+1.85		+1.97
VVTU39342_at	+1.85	+1.61	4.18		+3.31
VVTU37263_at	+1.85	+2.42	8.22		+5.59
VVTU783_at	+1.85	+2.47	1.65	+3.64
VVTU550_at	+1.85	+2.48			-1.53
VVTU17058_at	+1.85	+3.04	2.68	+3.04	+3.14
VVTU7329_s_at		+1.85	1.57	+1.62	+1.53
VVTU7347_s_at		+1.85	1.67		+1.57
VVTU32313_x_at		+1.85	1.86	+1.63	+2.21
VVTU22245_at		+1.85	2	+2.08	+2.06
VVTU39931_at		+1.85	2.5	+1.76	+2.75
VVTU1597_s_at		+1.85	2.65	+1.97	+3.02
VVTU146_at		+1.85	3.1	+3.18	+4.07
VVTU5906_at		+1.85	3.6	+1.67	+2.70
VVTU15948_s_at	+1.85	-3.78		+2.83
VVTU804_s_at	+1.85		-4.41	+2.27	-1.85
VVTU7937_at		+1.85	4.59	-2.12	+3.76
VVTU13235_at		+1.86			+1.57
VVTU27172_s_at		+1.86		+1.83
VVTU39792_at		+1.86		+2.33	+1.77
VVTU13018_s_at	+1.86	+1.54	1.82	+1.61	+1.94
VVTU13407_s_at	+1.86	+1.62	1.98	+1.94	+1.90
VVTU2110_s_at	+1.86	+1.91	1.96	+1.77
VVTU6421_s_at	+1.86	+3.08	5	+2.65	+10.03
VVTU19914_at		+1.86	1.59	+1.65
VVTU12044_s_at		+1.86	1.78		+1.66
VVTU34777_s_at	+1.86	-1.78	-3.21	-1.77	-2.29
VVTU276_at	+1.86	-11.36	-16.87	-4.64	-53.42
VVTU9153_s_at		+1.86	2	+1.81	+1.90
VVTU2575_at		+1.86	2.13	+1.57	+2.14
VVTU13374_at		+1.86	2.3		+2.05
VVTU20427_at	+1.86		-2.59		-2.07
VVTU15500_at		+1.86	2.62		+2.83
VVTU3946_s_at	+1.86		-6.08		-2.79
VVTU14641_at		+1.86	6.76	+1.59	+9.37
VVTU31559_at	+1.87			+1.57	-3.92
VVTU37462_at		+1.87		+1.97	+1.69
VVTU8168_at	+1.87	+2.05		+1.62	+1.60
VVTU3267_s_at	+1.87	+2.13		+2.37	+4.50
VVTU1557_at		+1.87	1.57	+2.36	+1.50
VVTU8508_at		+1.87	1.62	+1.82	+1.70
VVTU1714_at		+1.87	1.8		+1.53
VVTU19956_s_at		+1.87	1.87	+1.78	+2.20
VVTU8241_at		+1.87	1.89		+1.54
VVTU1853_at		+1.87	2.05	+2.31	+2.33
VVTU34264_s_at		+1.87	2.19		+1.77
VVTU1542_at		+1.87	3.01	+1.93	+6.11
VVTU29347_at		+1.88		+2.73	-1.91
VVTU37611_at	+1.88	+1.97		+3.69
VVTU7421_at	+1.88	+2.88	4.84	+1.69	+5.33
VVTU31599_s_at		+1.88	1.58		+1.56
VVTU14040_s_at		+1.88	1.58	+1.81	+1.55
VVTU7282_x_at		+1.88	1.7	+1.85	+1.56
VVTU12964_s_at	+1.88		1.81	+1.80	+2.66
VVTU31001_at		+1.88	1.81		+1.86
VVTU22112_at		+1.88	1.89		+2.34
VVTU4215_at		+1.88	2.22	+2.22	+2.00
VVTU35936_at		+1.88	2.3		+3.09
VVTU26515_at		+1.88	2.37	+3.19	+3.36
VVTU8933_at		+1.88	2.44	+1.51	+2.34
VVTU7920_s_at		+1.88	2.81	+1.69	+2.92
VVTU1541_s_at		+1.88	3.16	+1.50	+3.00
VVTU6638_at	+1.88		3.16	+2.19	+2.99
VVTU343_at	+1.88		7.63		+5.88
VVTU2766_at	+1.88	-7.72	-44.67	-1.68	-32.46
VVTU7590_at		+1.89		+1.55
VVTU6542_at		+1.89		+1.68
VVTU19904_at		+1.89		-1.53
VVTU22997_at	+1.89			-1.53	-1.53
VVTU13529_at	+1.89	+4.20	3.96	+3.96	+6.45
VVTU6582_at	+1.89	+5.35	6.77		+3.12
VVTU35612_s_at		+1.89	1.62	+1.60	+1.50
VVTU37478_at		+1.89	1.75		+2.39
VVTU12314_x_at		+1.89	1.77		+1.54
VVTU30659_at		+1.89	1.77	+1.88	+2.38
VVTU2722_at		+1.89	1.78	+2.38	+1.74
VVTU13308_x_at		+1.89	1.83	+2.16	+2.88
VVTU13528_s_at		+1.89	2.06		+1.84
VVTU13923_s_at		+1.89	2.06		+1.89
VVTU35252_s_at		+1.89	2.35		+2.08
VVTU12642_at		+1.89	2.84	+1.57	+3.06
VVTU4858_at		+1.89	2.98	+1.87	+3.19
VVTU5295_at		+1.89	3.07	+2.45	+3.30
VVTU9347_at		+1.89	3.61		+2.44
VVTU12685_at		+1.89	3.94	+2.75	+11.98
VVTU293_at		+1.90		-3.59	+3.93
VVTU5138_at	+1.90	+1.83	14.37	+1.74	+10.43
VVTU7993_at	+1.90	+3.87	3.98	+1.72	+2.51
VVTU40690_s_at		+1.90	1.57	+2.47	+2.26
VVTU5909_at		+1.90	1.59	+1.87	+1.62
VVTU37336_at	+1.90		1.67	+1.50
VVTU35517_s_at		+1.90	1.81	+2.27	+2.99
VVTU18484_s_at		+1.90	1.87	+1.87	+1.83
VVTU2723_at	+1.90		2.27		+2.59
VVTU3245_at		+1.90	2.32	+2.02	+2.31
VVTU8127_s_at		+1.90	2.48	+1.65	+2.32
VVTU3940_s_at		+1.90	2.59	+1.56	+2.46
VVTU30904_at		+1.90	3.15	+2.94	+2.90
VVTU35304_at		+1.90	3.24		+2.14
VVTU15695_at		+1.90	4.54	+1.93	+3.10
VVTU13991_s_at		+1.90	6.69		+6.89
VVTU5704_at		+1.91		+1.70	+1.51
VVTU31385_at	+1.91			+2.12
VVTU6440_s_at		+1.91		+2.27
VVTU1775_at	+1.91	+3.15	3.55	+1.83	+3.09
VVTU12602_at	+1.91	+3.86	5.25	+2.46	+5.66
VVTU7642_at		+1.91	1.79		+2.44
VVTU10184_s_at		+1.91	1.82		+1.52
VVTU2678_at		+1.91	1.84		+1.54
VVTU12539_at		+1.91	1.97	+1.64	+1.83
VVTU38604_s_at		+1.91	2.42	+2.06	+3.18
VVTU2384_at		+1.91	2.53	+1.69	+2.54
VVTU26525_at		+1.91	7.8		+5.03
VVTU1938_s_at		+1.92		+1.51
VVTU4377_at		+1.92		+1.56	+1.65
VVTU1469_at		+1.92		+1.67	+1.62
VVTU33750_at	+1.92				-2.38
VVTU14303_s_at	+1.92	+1.89	2.19		+1.94
VVTU19708_s_at	+1.92	+2.09	-2.7	+1.95	-1.59
VVTU14812_at	+1.92	+2.44	4.76	+2.85	+8.72
VVTU7482_at	+1.92	+2.45	3.44	+2.15	+4.11
VVTU32183_s_at	+1.92	+2.90	2.7	+1.97	+2.78
VVTU9661_at		+1.92	1.5	+1.63	+1.66
VVTU6406_at		+1.92	1.59	+2.52
VVTU4963_at	+1.92		-1.67		-2.74
VVTU27794_s_at		+1.92	1.81	+1.66	+1.85
VVTU9861_at		+1.92	2.09	+1.85	+2.19
VVTU2966_at		+1.92	2.69	+1.53	+2.37
VVTU7324_at		+1.92	2.98		+3.68
VVTU15904_at	+1.92	-2.10	-3.13		-5.74
VVTU5567_at		+1.92	3.9	+2.56	+3.16
VVTU24689_at	+1.93			+1.53
VVTU27834_at	+1.93			+1.54
VVTU17485_at		+1.93		+1.59
VVTU6512_at	+1.93				-1.83
VVTU5531_at		+1.93			-2.39
VVTU30404_at	+1.93	+1.80		+1.84	+3.21
VVTU5592_s_at		+1.93	1.63		+1.61
VVTU14610_s_at		+1.93	1.81	+1.61	+2.03
VVTU28953_s_at		+1.93	2.13	+1.84	+2.81
VVTU367_at	+1.93		-2.42		-1.73
VVTU32580_s_at		+1.93	2.93	+1.52	+2.38
VVTU4019_at	+1.93	-2.41	-3.51		-5.41
VVTU26462_at		+1.93	3.17	+1.92	+2.90
VVTU22501_at		+1.93	3.36	+1.72	+3.14
VVTU18164_at		+1.93	3.49		+3.27
VVTU11475_at		+1.93	3.58	+1.95	+2.97
VVTU9132_at		+1.93	4.15	+1.79	+4.73
VVTU15607_s_at		+1.94		+1.54
VVTU5679_at		+1.94		+1.98	+1.66
VVTU12695_at		+1.94		+2.02
VVTU12995_at		+1.94		+2.54	+1.82
VVTU40443_s_at	+1.94	+1.63	1.97	+1.83	+2.12
VVTU16625_at	+1.94	+5.54	4.95	+2.44	+5.71
VVTU15062_at	+1.94		1.87		+2.08
VVTU35368_s_at		+1.94	1.9		+2.57
VVTU381_at		+1.94	2.13		+1.94
VVTU4041_at		+1.94	2.42	+1.80	+2.62
VVTU11404_at		+1.94	2.52		+2.11
VVTU7802_at		+1.94	2.66	+1.93	+2.51
VVTU18748_s_at		+1.95		+1.84
VVTU5857_x_at		+1.95		+1.86	+1.65
VVTU11937_at		+1.95			+2.21
VVTU19090_s_at		+1.95		-1.72
VVTU11715_at		+1.95	1.92	+1.58	+2.01
VVTU7705_at		+1.95	2.04	+1.97	+2.32
VVTU3758_at		+1.95	2.31		+2.05
VVTU15535_at		+1.95	2.48	+1.62	+4.23
VVTU21550_at		+1.95	4.73		+5.21
VVTU21_at		+1.95	6.05	+1.83	+7.22
VVTU5613_at	+1.96	+1.86	3.28		+3.06
VVTU5716_at		+1.96	1.61	+1.50
VVTU16370_x_at		+1.96	1.69		+1.83
VVTU10620_at		+1.96	2.13	+1.53	+2.05
VVTU13699_s_at		+1.96	2.14	+2.49	+2.53
VVTU8633_s_at		+1.96	2.23		+1.78
VVTU29002_s_at		+1.96	2.31		+2.04
VVTU13094_at		+1.96	2.36	+1.91	+2.36
VVTU14992_at		+1.96	2.49		+2.34
VVTU1930_at		+1.96	2.55		+2.14
VVTU5819_at		+1.96	2.78		+2.54
VVTU9571_at		+1.96	2.85	+1.96	+3.60
VVTU6076_at		+1.96	3.31		+3.28
VVTU254_at	+1.97				+1.70
VVTU1988_s_at	+1.97	+1.84	2.39		+1.95
VVTU16928_at	+1.97	+1.99	2.93		+1.63
VVTU6916_at	+1.97		-1.73	+2.43
VVTU13670_x_at		+1.97	1.83	+1.87
VVTU12253_at	+1.97		2.03		+1.66
VVTU12683_at		+1.97	2.19		+1.66
VVTU17335_at		+1.97	2.27		+1.72
VVTU29385_s_at		+1.97	2.52		+1.75
VVTU39687_s_at		+1.97	2.7		+2.31
VVTU18806_s_at		+1.97	2.76	+1.64	+2.40
VVTU4122_at		+1.98		+3.40
VVTU1377_at	+1.98			-1.89
VVTU15322_at	+1.98	+1.74	-1.9		-1.78
VVTU12641_s_at	+1.98	+1.88	2.08		+2.37
VVTU16139_at	+1.98	+1.95	1.95		+1.66
VVTU16773_at	+1.98	+2.45	4.71	+2.18	+2.77
VVTU24020_at	+1.98	+4.87	2.17	+2.24	+4.14
VVTU37876_at		+1.98	-1.79	+2.29	-1.51
VVTU16538_s_at		+1.98	2.02	+2.04	+2.23
VVTU5756_at		+1.98	2.56	+1.52	+3.00
VVTU14440_at		+1.98	-3.58		-3.20
VVTU7285_at		+1.99		+2.63	+2.57
VVTU10498_at		+1.99		+3.81
VVTU37311_at	+1.99	+1.72		+1.75
VVTU16779_at		+1.99	1.99		+1.86
VVTU5703_at		+1.99	2.02	+1.60	+1.81
VVTU13028_s_at		+1.99	2.18	+3.09	+2.15
VVTU16534_at		+1.99	2.51	+2.65	+2.49
VVTU2780_at		+1.99	2.65	+1.56	+2.16
VVTU29567_s_at		+1.99	2.65	+1.64	+2.67
VVTU13267_at		+1.99	3	+1.67	+4.42
VVTU34952_s_at		+1.99	3.26		+2.84
VVTU5877_s_at		+10.21	43.55	+4.54	+14.65
VVTU2230_at		+10.25	12.9		+4.34
VVTU11892_s_at		+10.33	25.64	+9.48	+15.63
VVTU40865_at		+10.51	4.55	+3.44	+10.37
VVTU13918_at		+10.70	40.6	+27.15	+38.26
VVTU18424_s_at	+10.98	+8.45	6.72	+4.02	+10.18
VVTU29589_x_at		+107.59	26.76	+38.79	+20.77
VVTU16147_at	+11.13				-2.27
VVTU13787_at		+11.32	10.77	+15.14	+4.16
VVTU35238_x_at		+11.39	29.6	+7.97	+32.67
VVTU3775_at		+11.51	24.05	+1.84	+16.59
VVTU5223_at		+11.56	38.96	+4.14	+35.61
VVTU17578_s_at		+12.13	14.82	+5.19	+29.13
VVTU1577_at		+12.16	16.15	+7.27	+14.06
VVTU27360_s_at		+12.42	9	+9.39	+10.32
VVTU13390_x_at		+12.43	8.76	+9.90	+12.10
VVTU3405_at	+12.58	+71.73	73.54	+22.26	+47.45
VVTU15000_s_at		+12.71	36.69	+3.60	+27.26
VVTU29441_s_at		+12.86	28.02	+12.67	+34.93
VVTU7289_s_at		+12.98		+11.52	+5.42
VVTU13914_at		+126.44	125.47	+58.73	+66.83
VVTU1970_s_at		+13.08	68.07	+10.93	+122.91
VVTU5962_at		+13.63	6.05	+6.79	+7.18
VVTU21337_s_at		+131.21	134.61	+53.37	+62.11
VVTU34664_s_at		+131.47	260.88	+61.70	+364.87
VVTU14616_at		+14.48	23.56	+7.41	+20.61
VVTU40652_at		+14.61	8.36	+9.16	+11.29
VVTU35238_s_at		+14.70	31.69	+12.23	+32.58
VVTU8191_at		+14.77	22.36	+16.32	+8.44
VVTU23026_s_at		+14.92	8.37	+2.91	+7.82
VVTU18738_s_at		+14.93	37.41	+22.78	+87.35
VVTU687_at		+145.08	240.58	+71.81	+373.26
VVTU4468_s_at		+15.31	69.6	+7.29	+52.00
VVTU14594_s_at		+157.22	99.94	+57.49	+47.92
VVTU3763_at		+16.69	6.93	+8.46	+7.07
VVTU2579_s_at		+17.01	58.92	+3.86	+42.22
VVTU21392_x_at		+17.13	20.14	+7.80	+10.72
VVTU35258_s_at		+17.30	51.3	+5.05	+142.01
VVTU38479_s_at		+17.71	17.23	+40.63	+70.84
VVTU12096_at		+17.85	20.26	+30.62	+66.11
VVTU11761_at		+17.93	9.24	+8.41	+10.73
VVTU3170_s_at		+18.35	4.45	+14.23	+4.81
VVTU16376_at		+18.39	24.4	+12.87	+15.93
VVTU12225_s_at		+19.04	11.97	+5.85	+9.13
VVTU39896_at		+19.07	5.77	+23.42	+15.08
VVTU17581_at		+19.35	22.04	+41.67	+48.84
VVTU21490_s_at		+19.39	20.01	+24.31	+26.47
VVTU39804_s_at		+19.44	8.07	+15.02	+8.98
VVTU8114_at		+19.51	12.47	+8.53	+14.78
VVTU29407_s_at		+19.52	5.48	+6.10	+3.69
VVTU12049_at		+19.79	22.62	+5.70	+16.27
VVTU11373_at		+2.00		+1.76	+1.89
VVTU2400_x_at		+2.00		+3.47	+4.97
VVTU33470_s_at		+2.00		+3.76
VVTU3192_at		+2.00			-1.53
VVTU3717_at	+2.00			-1.68
VVTU22051_at	+2.00	+1.68	3.17		+2.05
VVTU35586_at	+2.00	+1.82		+1.70	+2.63
VVTU11880_at	+2.00	+1.85	2.88		+2.57
VVTU14761_s_at	+2.00	+3.30	3.58	+2.53	+5.52
VVTU7379_at		+2.00	1.6	+3.10	+2.47
VVTU13051_s_at		+2.00	1.93	+1.59	+2.24
VVTU23022_s_at		+2.00	2.71	+1.88	+2.46
VVTU22516_s_at		+2.00	3.65		+3.76
VVTU39910_s_at		+2.00	3.87	+2.72	+3.81
VVTU2198_at		+2.00	3.95		+2.39
VVTU29518_x_at		+2.01		+2.29
VVTU26883_s_at		+2.01		+2.66	+1.81
VVTU9432_at	+2.01			-1.56	-1.80
VVTU23114_at	+2.01	+1.61		+1.94	+1.55
VVTU17962_s_at	+2.01	+1.83	2.24		+1.87
VVTU627_at	+2.01	+2.42		-1.99	-2.98
VVTU4902_at	+2.01	+2.42	2.55		+2.24
VVTU28731_s_at	+2.01	+4.90	4.9	+4.67	+3.13
VVTU6346_at		+2.01	1.51		+1.63
VVTU5779_at		+2.01	1.52	+1.66
VVTU21662_s_at		+2.01	1.87	+1.85	+1.94
VVTU12215_s_at		+2.01	2.04	+2.12	+2.28
VVTU35798_s_at		+2.01	2.89	+3.96	+3.42
VVTU13945_s_at		+2.01	3		+2.03
VVTU16060_at		+2.01	3.4		+2.24
VVTU4367_at		+2.01	3.44	+1.92	+3.75
VVTU5054_at	+2.02			+2.58
VVTU4781_at		+2.02			-1.52
VVTU4231_at		+2.02	1.57	+2.65	+2.47
VVTU2150_s_at		+2.02	2.01	+1.68	+2.07
VVTU5232_at	+2.02		-2.4	+1.58	-2.13
VVTU3569_at		+2.02	2.65	+1.95	+3.12
VVTU10143_s_at		+2.02	3.52	+2.04	+3.79
VVTU6438_at		+2.03		+1.69
VVTU5935_at		+2.03			+2.04
VVTU29470_at		+2.03		+2.07	+1.94
VVTU6916_x_at	+2.03			+2.36
VVTU37413_s_at		+2.03		+3.02	+1.90
VVTU8641_at	+2.03	+2.42	4.68	+1.80	+4.53
VVTU12982_x_at		+2.03	2.43	+1.58	+2.43
VVTU6440_x_at		+2.04		+1.61
VVTU18595_s_at	+2.04	+2.23	2.45	+1.68	+1.86
VVTU9172_at	+2.04	+3.16	3.02	+2.47	+2.55
VVTU5051_at	+2.04	+3.32	6.09	+3.83	+5.98
VVTU12067_at		+2.04	2.67		+2.21
VVTU37665_s_at	+2.04	-2.30	-2.32		-1.76
VVTU12025_s_at	+2.04	-2.47	-8.12	-2.06	-4.52
VVTU7217_s_at	+2.04		3.07		+2.06
VVTU5447_at		+2.04	3.26	+1.87	+2.50
VVTU3183_at		+2.05		+1.54
VVTU34693_s_at		+2.05			+1.70
VVTU23718_at		+2.05		+1.74	+2.42
VVTU16274_at		+2.05		+1.91	+2.13
VVTU14429_at	+2.05	+2.00	1.99	+3.16
VVTU32984_x_at	+2.05		-1.62	+2.05	-5.09
VVTU2915_at		+2.05	2.03	+1.82	+2.24
VVTU1552_at		+2.05	2.18	+1.67	+2.29
VVTU5262_at		+2.05	2.37	+1.67	+2.54
VVTU2500_at		+2.05	3.55		+2.52
VVTU14900_s_at	+2.06	+2.13	1.94		+1.59
VVTU34583_s_at	+2.06	+2.47	2.33	+1.92	+2.56
VVTU37420_s_at	+2.06	+6.00	5.94	+9.60	+6.45
VVTU27617_s_at		+2.06	-1.51		-3.62
VVTU19923_s_at		+2.06	1.72		+2.63
VVTU38901_at	+2.06	-1.98		-1.65	-1.94
VVTU13754_at		+2.06	2.02	+1.97	+1.78
VVTU25232_at		+2.06	2.6		+2.43
VVTU14331_s_at		+2.06	2.69	+2.22	+2.88
VVTU29410_s_at		+2.06	2.9	+1.66	+3.51
VVTU22693_at		+2.07		+1.69
VVTU15385_at		+2.07		+2.17
VVTU6408_at		+2.07		+3.04
VVTU28788_at	+2.07	+2.12		+1.59
VVTU15831_at	+2.07	+2.28	2.04	+1.79	+1.50
VVTU33319_at	+2.07	+3.94	4.52	+2.52	+2.53
VVTU3099_at		+2.07	1.82	+2.08	+2.00
VVTU13895_at		+2.07	2.59	+1.70	+2.72
VVTU26533_at		+2.07	3.8	+2.21	+2.91
VVTU18979_s_at		+2.07	4.93	+1.95	+6.00
VVTU37595_s_at		+2.08		+1.86
VVTU5307_at	+2.08			+2.53	+1.88
VVTU11184_s_at		+2.08			+2.67
VVTU2603_at	+2.08	+1.50			+1.93
VVTU4675_at	+2.08	+10.72	5.47	+8.84	+8.67
VVTU21369_s_at	+2.08	+2.73	8.24	+5.57	+10.25
VVTU2614_s_at		+2.08	1.68	+1.50	+1.79
VVTU16624_at		+2.08	1.92	+3.52	+2.87
VVTU4278_at		+2.08	1.93		+2.43
VVTU13608_at		+2.08	2.16	+1.61	+1.85
VVTU5981_at		+2.08	2.2		+2.75
VVTU7105_at		+2.08	2.51	+1.93	+3.92
VVTU5271_at	+2.08		-2.77		-1.98
VVTU6477_at		+2.08	2.88		+4.12
VVTU3135_s_at		+2.08	3.33		+3.01
VVTU3017_at		+2.09		+1.51
VVTU17850_s_at		+2.09			+1.66
VVTU40900_s_at		+2.09		+1.67	+1.63
VVTU40336_s_at	+2.09	+1.86		+2.39	+2.35
VVTU3115_at	+2.09	+2.44	3.21	+2.27	+2.43
VVTU6686_at	+2.09	+3.28	-1.78	+3.22
VVTU17787_s_at	+2.09	+5.09	4.6	+4.42	+3.05
VVTU1222_at		+2.09	1.72	+2.68	+2.29
VVTU6149_s_at		+2.09	-1.85	+1.54
VVTU11548_at		+2.09	2.02	+2.19	+3.44
VVTU38593_s_at		+2.09	2.35		+1.75
VVTU13518_at		+2.09	2.42	+1.63	+3.01
VVTU40835_s_at		+2.09	2.45	+1.77	+2.35
VVTU35118_s_at		+2.09	2.49	+2.50	+2.82
VVTU732_at	+2.09	-2.22	-9.77	-2.65	-20.68
VVTU3541_at		+2.09	3.61	+1.73	+4.24
VVTU18544_s_at		+2.09	4.91	+1.87	+5.71
VVTU9368_at		+2.09	8.06	+2.41	+2.49
VVTU36010_at		+2.10			+1.53
VVTU25222_at	+2.10			-2.43	-2.97
VVTU21278_s_at	+2.10	+2.01	14.43	+2.04	+11.83
VVTU7699_at	+2.10	+3.52	3.92	+4.07	+3.87
VVTU15279_at		+2.10	1.96	+1.68
VVTU8395_s_at		+2.10	1.98		+1.89
VVTU15130_at		+2.10	2.07		+3.55
VVTU13924_at		+2.10	2.35		+2.12
VVTU187_at		+2.10	2.78	+1.66	+2.31
VVTU12399_s_at		+2.10	2.88	+1.81	+2.03
VVTU65_at		+2.10	3.23	+2.69	+4.31
VVTU2395_at		+2.11			+5.98
VVTU1572_at	+2.11	+2.44	2.05	+2.58	+2.03
VVTU5352_at	+2.11	+2.76	3.62	+2.90	+3.24
VVTU34304_s_at	+2.11	+3.92	5.96	+4.00	+4.09
VVTU2715_s_at		+2.11	1.64	+1.88	+2.15
VVTU4990_at		+2.11	1.97	+3.08	+2.44
VVTU9990_at	+2.11		-1.97	-1.84	-2.06
VVTU8056_at		+2.11	2	+1.68	+2.41
VVTU2481_at		+2.11	2.71	+2.03	+2.38
VVTU21358_x_at		+2.11	3.59		+2.28
VVTU21579_at		+2.11	3.62	+2.49	+2.98
VVTU18624_s_at		+2.11	5	+1.91	+6.28
VVTU5686_at	+2.12	+1.53	-2.15		-3.12
VVTU2600_at	+2.12	+1.69		+2.71	+1.53
VVTU18388_s_at	+2.12	+1.86	2.11	+2.20	+2.09
VVTU25792_s_at	+2.12	+2.59	1.78	+2.35
VVTU9534_at	+2.12	+27.26	27.12	+11.94	+37.13
VVTU13826_s_at		+2.12	3.01	+1.73	+2.53
VVTU14993_at		+2.12	3.94	+1.61	+2.89
VVTU12288_s_at		+2.12	4.01	+2.13	+4.17
VVTU9543_at		+2.12	8.24	+1.77	+8.89
VVTU37206_at	+2.13	+2.36	1.5	+2.03	+2.22
VVTU2323_at	+2.13	+3.36	14.11		+14.04
VVTU17388_at		+2.13	2.1		+9.11
VVTU14495_s_at		+2.13	2.17		+2.17
VVTU12594_s_at		+2.13	2.58	+2.74	+2.89
VVTU34556_x_at		+2.13	2.62	+1.59	+3.01
VVTU15380_s_at		+2.13	2.84	+2.13	+2.07
VVTU15788_at	+2.13	-2.30	-1.51		-1.74
VVTU13867_at		+2.13	3.05	+1.53	+2.57
VVTU5878_s_at		+2.13	3.64	+1.56	+7.26
VVTU13115_at		+2.13	7.63	+2.29	+16.34
VVTU4988_x_at		+2.14		+1.97	+1.64
VVTU15030_at	+2.14			+3.34
VVTU24822_at	+2.14	+1.70			-1.91
VVTU37636_s_at	+2.14	+5.24	5.16	+4.54	+3.03
VVTU9572_at		+2.14	1.63		+1.59
VVTU31663_x_at	+2.14		-1.87	+1.98	-5.07
VVTU9855_at		+2.14	2.13		+1.78
VVTU8198_at		+2.14	2.26	+2.57	+3.26
VVTU5428_at		+2.14	2.32	+1.50	+2.02
VVTU22426_at		+2.14	3.21		+2.52
VVTU2167_s_at		+2.14	4.02	+2.85	+4.05
VVTU7139_at		+2.14	4.15	+1.86	+6.41
VVTU40552_s_at		+2.15		+2.32	-1.56
VVTU9146_at	+2.15	+2.07			+1.92
VVTU33878_s_at	+2.15	+2.11	3.29	+2.40	+4.07
VVTU12915_s_at	+2.15	+2.98	2.64	+2.50	+2.54
VVTU20786_at		+2.15	1.93	+1.51	+1.69
VVTU4744_at		+2.15	2.13	+1.78	+2.65
VVTU29580_s_at		+2.15	2.45	+2.63	+2.88
VVTU997_at		+2.15	2.51	+1.61	+2.44
VVTU6090_s_at		+2.15	2.91	+1.75	+3.81
VVTU1567_at		+2.15	3.06		+2.92
VVTU11849_s_at		+2.15	3.41	+1.50	+2.64
VVTU13211_at		+2.15	4.78	+2.20	+6.62
VVTU12923_s_at		+2.15	5.19	+2.18	+4.75
VVTU1316_at		+2.16		+1.82
VVTU31051_at	+2.16	+1.98	1.94		+1.80
VVTU11008_at	+2.16	+4.34	-3.11	+2.05	-2.89
VVTU12502_s_at	+2.16	+6.35	3.63	+2.71	+2.42
VVTU16125_at		+2.16	1.52	+1.51
VVTU414_at	+2.16	-1.94	-1.79		-1.62
VVTU15665_at	+2.16		-2.23	-1.66	-2.05
VVTU5258_at		+2.16	2.39	+2.98	+4.23
VVTU13417_at		+2.16	2.52		+2.21
VVTU38614_at	+2.17	+11.07	8.63	+7.13	+7.61
VVTU15801_at	+2.17	+8.41	6.92	+2.30	+3.17
VVTU16627_at		+2.17	1.87	+1.88	+1.77
VVTU39610_at		+2.17	2.38	+2.02	+2.29
VVTU1772_at		+2.17	2.5	+1.52	+2.40
VVTU3646_at		+2.17	2.56	+1.72	+2.35
VVTU8430_at		+2.17	3.16	+1.70	+3.18
VVTU10748_at		+2.17	4.3	+3.73	+4.17
VVTU9553_at		+2.17	8.48	+1.75	+5.89
VVTU936_s_at	+2.18	+3.03	2.63	+2.16	+2.49
VVTU3797_at	+2.18	+6.34	12.43		+5.90
VVTU11840_at	+2.18	-1.65		-1.57
VVTU499_at	+2.18	-1.78	-2.11		-1.59
VVTU4206_at		+2.18	2.05	+1.54	+2.03
VVTU8188_at		+2.18	3.06	+1.82	+2.10
VVTU3179_at		+2.18	3.54		+3.70
VVTU7552_s_at		+2.18	3.93	+1.76	+3.62
VVTU39853_s_at		+2.18	37.64		+3.42
VVTU3975_s_at		+2.18	4.94		+3.50
VVTU18061_s_at		+2.18	5.27		+3.28
VVTU29625_x_at		+2.19			+1.81
VVTU40867_x_at		+2.19		+2.47	+2.44
VVTU2494_at	+2.19	+1.50	3.62		+2.71
VVTU13394_at	+2.19	+10.83	17.49	+3.02	+11.88
VVTU1427_at		+2.19	1.75	+1.56	+1.57
VVTU5226_at		+2.19	1.76	+1.69	+2.42
VVTU5016_at		+2.19	2.16	+1.56	+1.92
VVTU24609_at		+2.19	2.27	+1.74	+2.86
VVTU35417_at		+2.19	3.01	+1.55	+4.49
VVTU34378_at		+2.19	3.36	+2.26	+3.54
VVTU3718_at		+2.20		+1.86	+1.77
VVTU12088_at	+2.20	+4.12	4.82	+2.38	+3.03
VVTU1086_s_at	+2.20		1.58	+3.04	+1.53
VVTU1451_at		+2.20	1.83		+2.33
VVTU21350_at		+2.20	1.88	+1.82	+2.24
VVTU998_x_at		+2.20	2.24	+1.97	+2.06
VVTU1492_at		+2.20	2.29	+1.62	+1.95
VVTU14434_at		+2.20	2.42	+2.19	+2.27
VVTU3990_at		+2.20	2.66		+3.98
VVTU2797_at		+2.20	3.04	+1.59	+5.77
VVTU22727_s_at		+2.20	3.18		+1.59
VVTU3517_at		+2.20	3.93		+3.71
VVTU27195_s_at		+2.21		+2.96	+2.04
VVTU7555_at	+2.21	+1.85	2.98		+2.19
VVTU10597_at	+2.21	+12.44	9	+7.66	+13.48
VVTU12356_at	+2.21	+2.97	16.53	+2.64	+12.17
VVTU40726_at	+2.21	+3.15	5.07	+8.99	+7.57
VVTU3319_at		+2.21	3.08	+2.14	+3.40
VVTU8115_s_at		+2.21	3.73		+1.75
VVTU36562_at		+2.21	32.77		+34.36
VVTU35331_at		+2.21	5.72		+5.75
VVTU5918_at		+2.22		+2.03	+1.56
VVTU14956_at	+2.22	+1.89	1.75	+1.80	+1.55
VVTU2059_s_at	+2.22	+6.30	5.56	+5.29	+4.25
VVTU12242_at		+2.22	1.51		+1.55
VVTU24916_at		+2.22	1.72	+1.89
VVTU4823_at	+2.22		-2.34	-1.70	-5.50
VVTU6104_at		+2.22	2.45	+3.06	+2.45
VVTU1366_s_at		+2.22	2.57	+1.80	+2.69
VVTU35188_s_at		+2.22	2.71		+2.06
VVTU23023_s_at		+2.22	2.76		+2.11
VVTU7568_at		+2.22	3.67	+1.59	+2.75
VVTU13714_s_at		+2.22	3.8	+1.70	+2.98
VVTU5589_x_at		+2.23		+1.54
VVTU15718_s_at	+2.23	+39.05	40.75	+16.91	+42.94
VVTU35740_s_at		+2.23	2.84	+3.90	+2.85
VVTU16861_at		+2.23	2.98	+1.77	+2.51
VVTU3559_at		+2.23	3.57	+1.82	+3.58
VVTU38616_s_at		+2.23	4.2		+2.44
VVTU8262_at		+2.24			+1.53
VVTU2058_at	+2.24	+1.81		+1.79	+1.79
VVTU6082_at	+2.24	+11.86	7.83	+6.97	+6.61
VVTU3172_s_at	+2.24	+2.15	2.89	+3.56	+3.24
VVTU35788_s_at		+2.24	2.14		+2.31
VVTU4975_s_at		+2.24	3.96		+3.24
VVTU730_s_at	+2.25	+1.66	-11.86	+3.14	-5.37
VVTU7823_at	+2.25		-2.42	+1.67	-2.50
VVTU5803_s_at		+2.25	3.93	+1.98	+3.97
VVTU16648_at		+2.25	5.87	+3.58	+8.16
VVTU17359_at		+2.26		+1.57
VVTU15176_at	+2.26	+1.51			+1.71
VVTU790_at	+2.26	+1.81	3.06		+2.49
VVTU4204_at		+2.26	1.56	+1.79
VVTU1871_s_at		+2.26	3.93	+2.00	+3.68
VVTU15416_s_at	+2.27				-3.91
VVTU10042_s_at	+2.27	+1.87		+2.52
VVTU13082_at		+2.27	2.95	+2.47	+3.86
VVTU105_at	+2.28	+1.99		+2.50
VVTU11051_at	+2.28	+2.38	1.78	+3.57
VVTU12510_s_at		+2.28	1.8	+2.09	+2.14
VVTU379_at		+2.28	1.86	+2.52	+1.72
VVTU12596_at	+2.28	-1.95	-3.59		-3.18
VVTU12504_s_at		+2.28	2.18	+2.15	+2.09
VVTU6125_at		+2.28	3.07	+1.77	+3.19
VVTU5222_at		+2.28	5.99		+22.36
VVTU13333_at	+2.29			-1.78	-2.70
VVTU32218_x_at	+2.29	+1.67	-1.75	+2.09	-5.97
VVTU2258_at	+2.29	+7.14	2.59	+1.77	+2.61
VVTU4659_at	+2.29	+7.20	1.65	+4.73	+2.23
VVTU1899_at		+2.29	1.78		+1.69
VVTU5965_at		+2.29	2.09	+2.20	+2.76
VVTU2502_at	+2.29		4.18	+3.97	+5.67
VVTU15642_at	+2.30	+2.75	1.6	+1.51	+2.10
VVTU4650_s_at	+2.30	+3.23	6.01	+2.64	+5.06
VVTU35413_s_at	+2.30		1.75	-1.55	+2.07
VVTU3709_at		+2.30	10.7	+1.90	+5.77
VVTU37869_at		+2.30	2.08	+4.98	+2.56
VVTU2372_at		+2.30	2.33	+3.11	+4.55
VVTU6799_s_at		+2.30	2.65	+1.77	+2.58
VVTU8936_at		+2.30	2.92		+3.47
VVTU21267_s_at	+2.31	+2.03	1.86	+2.73
VVTU11508_at		+2.31	1.78		+2.10
VVTU16233_s_at		+2.31	1.97	+1.56	+1.86
VVTU40670_s_at	+2.31	-1.85	-2.63	+3.21	-1.68
VVTU13392_at		+2.31	2.73	+1.80	+2.47
VVTU22702_at		+2.31	2.76	+2.23	+2.10
VVTU30335_s_at		+2.31	2.87	+2.38	+3.31
VVTU30962_at		+2.31	5.65	+3.81	+6.36
VVTU12008_s_at	+2.32				-2.91
VVTU890_x_at	+2.32	+31.88	32.09	+20.99	+31.20
VVTU17273_s_at		+2.32	1.77	+3.05	+1.83
VVTU1441_at		+2.32	1.94	+1.68	+1.78
VVTU5454_at		+2.32	2.27		+3.48
VVTU2219_s_at		+2.32	2.41	+1.75	+2.51
VVTU29977_s_at		+2.32	2.73	+1.58	+4.28
VVTU32407_s_at		+2.33			+1.57
VVTU7990_s_at		+2.33		+4.26
VVTU19633_s_at	+2.33	+2.16	2.96	+4.17	+3.78
VVTU34389_s_at		+2.33	17.38	+4.15	+22.34
VVTU697_x_at		+2.33	2.08	+1.59	+1.59
VVTU11939_s_at		+2.33	2.69	+1.71	+2.22
VVTU16380_at		+2.33	2.73		+1.53
VVTU22393_s_at		+2.33	2.73		+2.04
VVTU13636_s_at		+2.33	3.32		+3.64
VVTU12275_at		+2.33	3.34		+2.25
VVTU6947_at		+2.33	6.22	+2.01	+3.57
VVTU7014_at		+2.34		+4.02	+1.94
VVTU29438_s_at	+2.34	+2.39	2.86	+2.25	+2.05
VVTU35535_s_at	+2.34	+3.27	2.88	+2.72	+2.20
VVTU34985_at		+2.34	1.86	+1.84	+2.01
VVTU16963_at		+2.34	1.93	+3.64	+4.34
VVTU16819_at		+2.34	2.69	+2.04	+4.26
VVTU12557_s_at		+2.34	2.96	+2.94	+3.14
VVTU6433_s_at		+2.34	3.07		+2.19
VVTU36728_at	+2.35				+2.30
VVTU6901_at	+2.35	+2.49	2.25		+1.78
VVTU40803_s_at	+2.35	+4.93	9.8	+1.54	+6.18
VVTU8940_at		+2.35	-1.63	+2.40
VVTU3961_at		+2.35	1.97		+1.51
VVTU34309_at		+2.35	3.22	+1.72	+4.17
VVTU13081_at		+2.35	3.53		+3.67
VVTU8130_at		+2.36	1.69	+1.71	+1.87
VVTU12138_at		+2.36	4.54		+3.26
VVTU34977_at		+2.37		+2.40	+2.21
VVTU6713_at	+2.37	+3.36	2.91	+3.03	+2.72
VVTU7098_at	+2.37	+4.10	6.42	+2.84	+8.22
VVTU21314_at	+2.37	+9.82	6.19	+5.60	+4.28
VVTU15830_s_at		+2.37	2.12	+4.22	+2.97
VVTU5555_at		+2.37	2.42		+3.35
VVTU6948_at		+2.37	3.93	+3.11	+4.75
VVTU23048_s_at	+2.38			+1.52
VVTU4120_s_at	+2.38	-1.51	-2.74	+1.51	-3.75
VVTU2763_at		+2.38	2.31	+2.42	+2.72
VVTU18566_s_at	+2.38		-2.5	+2.31	-1.51
VVTU4427_at		+2.38	3.19	+5.99	+2.34
VVTU21358_at		+2.38	3.34		+2.31
VVTU26002_at		+2.38	4.35	+2.44	+10.24
VVTU4174_s_at	+2.39	+2.56	8.3	+2.26	+6.90
VVTU881_at		+2.39	2.33	+2.61	+2.09
VVTU31671_s_at		+2.39	2.34	+2.17	+2.82
VVTU7355_at		+2.39	3.37	+2.20	+4.29
VVTU21329_at		+2.39	34.47	+2.78	+25.86
VVTU18225_s_at		+2.39	4.94	+2.61	+4.80
VVTU2454_s_at	+2.40		1.77	+3.04	+2.15
VVTU1698_at		+2.40	2.12		+2.03
VVTU13109_at		+2.40	2.32	+1.76	+2.85
VVTU4678_at	+2.40		-4		-1.67
VVTU1618_at		+2.40	6.65		+5.75
VVTU12140_s_at		+2.41			+1.67
VVTU6074_at		+2.41		+1.96
VVTU4786_at		+2.41		+3.51	+6.11
VVTU22090_at	+2.41	+2.19	2.5	+3.58	+5.10
VVTU3518_s_at	+2.41	+4.78	5.49	+2.98	+9.68
VVTU4373_at		+2.41	1.86	+1.74	+2.14
VVTU34574_s_at		+2.41	3.01	+4.78	+3.02
VVTU16819_x_at		+2.41	5.95	+2.74	+6.23
VVTU21382_s_at		+2.42			+1.57
VVTU33507_s_at	+2.42	+3.14	2.94	+2.39	+2.35
VVTU6821_at		+2.42	2.01	+1.67	+2.35
VVTU37212_at	+2.42		2.3	+1.75	+2.32
VVTU2656_at		+2.42	3.5	+2.13	+3.41
VVTU13862_at	+2.43	+1.55		+1.88
VVTU13788_at		+2.43	1.78	+2.23	+2.42
VVTU10014_at		+2.43	2	+2.30	+1.86
VVTU40288_x_at	+2.43		-2.1	+1.52	-4.82
VVTU3837_x_at	+2.43		-2.16	+1.54	-5.23
VVTU4853_at		+2.43	2.58		+6.46
VVTU16784_s_at		+2.43	3.15	+2.94	+4.68
VVTU16641_s_at		+2.43	3.51	+1.88	+5.17
VVTU3606_x_at	+2.43		-3.82		-3.41
VVTU16011_at		+2.43	4.29	+3.34	+2.63
VVTU11592_at	+2.44	+3.65	-2.4	+2.23
VVTU32399_s_at		+2.44	2	+3.38	+3.45
VVTU17342_at		+2.44	2.37	+1.98	+2.84
VVTU5996_s_at		+2.44	4.02	+2.08	+3.47
VVTU6779_s_at		+2.45	1.68		+2.06
VVTU4293_at	+2.45		2.06		+3.50
VVTU11469_at		+2.45	2.32	+2.66	+4.18
VVTU5941_at		+2.46		+1.87	+1.70
VVTU5507_s_at		+2.46		+2.81
VVTU28517_at		+2.46			+3.93
VVTU1563_at	+2.46	+5.10	9.8	+4.56	+3.48
VVTU18817_s_at		+2.46	1.98	+1.92	+2.19
VVTU8199_at		+2.46	2.85	+1.58	+1.94
VVTU15757_at		+2.46	3.65		+3.30
VVTU15558_at		+2.47		+2.48
VVTU34648_s_at		+2.47	1.66	+9.96	+12.07
VVTU5503_s_at		+2.47	2	+2.59	+4.87
VVTU18575_s_at		+2.47	4.76	+2.04	+5.33
VVTU13213_at		+2.48	3.01	+1.61	+2.36
VVTU37421_s_at		+2.48	4.4	+2.25	+4.11
VVTU5395_at	+2.48	-6.59	-6.88	-4.29	-10.20
VVTU35551_s_at		+2.49			+1.71
VVTU17862_s_at		+2.49		+1.92	+1.59
VVTU29544_s_at		+2.49		+2.10	+3.54
VVTU12755_at		+2.49			+2.36
VVTU28132_s_at		+2.49	1.92	+2.85	+2.41
VVTU30603_at		+2.49	3.34	+1.76	+8.15
VVTU21166_s_at		+2.50		+1.78
VVTU16907_at		+2.50		+1.91
VVTU16017_at		+2.50	1.57		+1.51
VVTU27826_x_at		+2.50	2.18	+1.55	+2.01
VVTU858_at		+2.50	2.99	+2.75	+2.80
VVTU7764_at	+2.50	-2.39	-6.96	-1.83	-9.88
VVTU6002_s_at		+2.51		+2.24
VVTU13510_at	+2.51				-1.65
VVTU5163_at	+2.51	+2.20	4.92		+3.06
VVTU30726_s_at	+2.51	+6.83	5.25	+19.32	+14.09
VVTU6514_at		+2.51	1.76	+1.58	+6.48
VVTU6546_at		+2.51	2.59		+1.89
VVTU11560_at		+2.51	2.78	+2.69	+3.25
VVTU8308_at		+2.51	2.99	+3.87	+4.66
VVTU9184_at		+2.51	4.06	+2.22	+5.83
VVTU16914_at		+2.51	4.43	+2.02	+4.69
VVTU4863_at	+2.52	+2.33	5.27	+2.24	+4.65
VVTU5084_s_at	+2.52	+3.28	1.59		+1.81
VVTU4670_at	+2.52	+6.84	23.8	+9.93	+52.45
VVTU38288_at		+2.52	-1.8	+2.53
VVTU25406_at		+2.52	10.94		+5.60
VVTU2662_s_at		+2.52	3.95	+1.72	+3.30
VVTU4227_at	+2.53	+20.50	36.79	+6.11	+21.42
VVTU13795_at	+2.54	+3.43		+2.42
VVTU916_at	+2.54	+7.62		+2.14
VVTU9865_s_at		+2.54	1.89	+3.07	+3.07
VVTU39410_s_at		+2.54	13.14		+13.83
VVTU11853_s_at		+2.54	2.02	+3.23	+3.50
VVTU5254_at		+2.54	3.34		+2.64
VVTU13715_at		+2.54	4.84		+2.54
VVTU11917_at	+2.55	+1.53		+2.18
VVTU2626_at	+2.55	+35.87	19.1	+18.10	+15.87
VVTU34418_at		+2.55	2.38	+4.00	+4.34
VVTU3389_x_at		+2.55	-2.66	+3.38	-1.96
VVTU5342_at		+2.55	3.58	+3.32	+4.02
VVTU34307_s_at		+2.55	4.56	+2.04	+11.97
VVTU7992_s_at		+2.56		+3.48	+7.68
VVTU13263_at		+2.56	-1.58	+2.63
VVTU5980_at		+2.56	1.59	+2.81	+2.34
VVTU21395_s_at		+2.56	2.8	+2.58	+2.79
VVTU25555_s_at		+2.56	2.96	+2.68	+2.88
VVTU7572_at		+2.56	3.62	+1.82	+3.39
VVTU1184_at	+2.57	+1.73		+2.24
VVTU708_s_at		+2.57	1.99		+2.04
VVTU864_at		+2.57	9.95	+1.61	+7.05
VVTU10167_at		+2.58	1.93		+2.53
VVTU37128_s_at		+2.58	3.57	+3.19	+6.75
VVTU30948_at		+2.58	4.35	+2.53	+5.01
VVTU6282_at	+2.59	+1.97		+3.38	+1.82
VVTU15622_s_at		+2.59	2.04		+1.53
VVTU8896_at		+2.59	-2.35	+3.26	-1.97
VVTU25694_s_at		+2.59	3.16	+4.29	+3.09
VVTU40314_at	+2.60	+1.82		+1.70
VVTU34989_at		+2.60	2.51		+1.88
VVTU5563_at		+2.60	3.52	+2.09	+2.53
VVTU5566_at		+2.60	4.13	+2.49	+5.15
VVTU33839_at		+2.60	5.89	+1.79	+3.17
VVTU9442_s_at		+2.61	4.88	+4.63	+9.70
VVTU9692_at		+2.61	7.78		+6.24
VVTU21648_at		+2.62		+1.77
VVTU17103_at	+2.62	+2.60	13.58	+3.27	+10.94
VVTU34645_s_at		+2.62	1.55	+1.73	+1.69
VVTU35375_at		+2.62	1.63	+2.41	+2.08
VVTU16343_at		+2.62	2.73		+2.10
VVTU17709_x_at		+2.63		+2.03	+3.20
VVTU12793_s_at		+2.63	2.3	+2.09	+2.65
VVTU14414_at		+2.63	2.67		+2.61
VVTU12369_at		+2.63	3.83	+1.76	+2.77
VVTU35767_at		+2.64			+1.73
VVTU1661_at		+2.64	2.86	+2.50	+2.07
VVTU3822_s_at		+2.64	5.4		+4.67
VVTU3580_at		+2.65	4.12		+3.82
VVTU2474_at		+2.65	4.22	+2.11	+2.61
VVTU16815_at	+2.66	+3.57	2.56	+3.20	+2.12
VVTU21417_x_at		+2.66	3.7		+4.94
VVTU38260_at		+2.66	3.88	+2.54	+4.26
VVTU28548_at		+2.67	1.89		+1.68
VVTU21331_s_at		+2.67	3.22	+3.70	+2.33
VVTU4093_at		+2.67	3.25		+2.57
VVTU8061_at		+2.67	7.34	+2.47	+4.42
VVTU8869_at	+2.68	+9.28	10.25	+4.21	+4.95
VVTU30648_s_at	+2.69	+2.78	9.16	+2.01	+5.90
VVTU14598_at	+2.69	+29.89	19.11	+12.21	+10.07
VVTU33533_s_at		+2.69	1.92	+2.09	+1.89
VVTU1228_at	+2.69	-3.13	-2.11	+3.32	-2.28
VVTU12157_s_at		+2.70		+1.99	+1.87
VVTU35273_s_at	+2.70	+12.30	1.92	+4.78	+3.67
VVTU2074_at	+2.70	+2.11		+1.76
VVTU5959_at		+2.70	1.69	+2.30	+3.21
VVTU7596_at		+2.70	2.8	+2.16	+5.05
VVTU9404_s_at		+2.70	2.81	+1.97	+2.48
VVTU8989_at	+2.71	+4.41	9.17	+4.83	+3.66
VVTU15740_at		+2.71	3.86	+1.86	+5.04
VVTU37106_s_at	+2.72	+20.23	40.75	+26.62	+33.25
VVTU6627_at	+2.72	+3.70		+2.16
VVTU11834_at	+2.72	+9.83	19.49	+5.98	+16.25
VVTU29574_x_at		+2.72	2.64	+2.01	+1.65
VVTU1524_at		+2.72	4.99	+1.90	+3.29
VVTU5523_at		+2.73	1.63		+1.63
VVTU12879_at		+2.73	2.19	+2.78	+2.37
VVTU6522_at		+2.73	2.47		+1.88
VVTU16399_at	+2.74			+2.69
VVTU21315_at		+2.74	2.53	+2.25	+2.66
VVTU33502_at	+2.75		-2.96		-3.52
VVTU3446_s_at	+2.75	-2.06	-6.04		-5.49
VVTU8658_at		+2.75	3.33		+3.93
VVTU15969_at		+2.76		+3.68	+2.71
VVTU3409_at	+2.76	+7.00	1.84	+3.87
VVTU1565_at		+2.76	2.73	+2.54	+2.42
VVTU14301_s_at		+2.76	4.06		+2.29
VVTU39811_s_at		+2.76	50.75		+38.44
VVTU18285_at	+2.77	+6.62		+3.15	+1.75
VVTU13389_at		+2.77	2.9	+1.86	+2.69
VVTU12846_at		+2.78	3.98	+3.08	+3.69
VVTU9535_at		+2.78	4.54	+3.85	+4.30
VVTU10144_at		+2.78	4.83	+2.40	+4.94
VVTU35251_at	+2.80	+99.88	68.35	+45.02	+102.48
VVTU1065_s_at		+2.80	2.8	+2.97	+5.00
VVTU8330_at		+2.80	3.61		+8.65
VVTU12576_at		+2.81		+2.72
VVTU35572_s_at	+2.81	+2.25	4.41	+3.04	+8.58
VVTU9337_at	+2.81	+2.61	4.69	+1.92	+6.66
VVTU8701_s_at		+2.81	2.29	+3.13	+3.34
VVTU2291_s_at		+2.81	2.45	+1.86	+2.94
VVTU461_at		+2.81	26.85	+1.69	+53.86
VVTU658_at		+2.82	1.83	+2.25	+2.24
VVTU13645_s_at		+2.82	11.16	+2.44	+7.24
VVTU9909_at		+2.83	1.6	+1.92	+1.69
VVTU742_at		+2.83	1.68		+1.59
VVTU6880_at		+2.83	5.26	+2.63	+5.65
VVTU9181_at	+2.84	+3.33	3.03	+3.48	+4.69
VVTU27622_at		+2.84	2.28	+2.66	+2.95
VVTU16462_at	+2.85	+14.70	2.54	+7.37	+3.64
VVTU5927_at		+2.85	4.05	+1.98	+3.55
VVTU5011_at		+2.85	4.24	+1.79	+3.11
VVTU38329_at	+2.86	+3.05	5.85		+4.13
VVTU12000_s_at		+2.86	3.37	+2.75	+5.35
VVTU16480_at		+2.88	1.89	+2.13	+2.20
VVTU7212_s_at		+2.88	2.74	+4.12	+4.53
VVTU6459_at	+2.89	+6.01	5.6	+7.01	+7.97
VVTU549_at		+2.89	1.57	+3.74	+2.65
VVTU1432_at	+2.90	+1.77	2.18	+3.18	+4.79
VVTU35189_s_at		+2.90	10.94	+2.39	+9.21
VVTU257_at	+2.91	+3.85	3.12	+3.31	+4.94
VVTU18028_s_at	+2.91	+8.37	5.79	+22.44	+14.81
VVTU27653_at		+2.91	1.58	+3.05	+2.26
VVTU2903_s_at		+2.91	3.52	+2.95	+5.51
VVTU5319_s_at		+2.91	3.74	+2.63	+4.40
VVTU39868_s_at		+2.91	9.11	+2.06	+8.22
VVTU2749_at		+2.92		+2.29
VVTU10900_at		+2.93		+2.13
VVTU17433_s_at		+2.93	2.09		+2.86
VVTU33820_s_at		+2.93	2.44	+2.00	+2.12
VVTU2659_at		+2.94	3.38	+3.05	+4.38
VVTU6126_at		+2.94	4.37	+2.76	+3.64
VVTU12237_at	+2.95	+2.19	1.91	+1.60
VVTU1425_at	+2.95	+5.68	3.77		+2.30
VVTU8852_at		+2.95	2.41		+2.71
VVTU8650_s_at		+2.95	3.64	+3.24	+2.15
VVTU35242_at		+2.95	4.57		+5.31
VVTU15163_s_at	+2.96	+1.93		+2.86	+1.62
VVTU12696_at		+2.96	2.08	+2.38	+1.99
VVTU7441_at		+2.96	2.33	+1.66	+1.79
VVTU33777_s_at	+2.97	+2.63	2.59	+3.03	+2.25
VVTU3903_s_at	+2.97	+9.03	6.16	+25.26	+16.57
VVTU12524_at		+2.97	2.38	+2.05	+2.23
VVTU15039_at		+2.97	3.04	+1.95	+2.50
VVTU698_at		+2.97	3.27	+1.70	+1.84
VVTU12610_x_at	+2.98	+2.28	7.59	+2.33	+8.90
VVTU7995_at		+2.98	3.46	+1.72	+3.09
VVTU35265_s_at		+2.98	3.66	+2.87	+2.57
VVTU19007_s_at	+2.99	+1.83	2.56		+1.89
VVTU7288_s_at		+2.99	3.41	+3.33	+2.27
VVTU28621_at		+2.99	3.44	+4.60	+8.32
VVTU15968_s_at		+20.12	20.96	+24.52	+27.46
VVTU14656_s_at		+20.19	20.88	+23.90	+26.86
VVTU27205_x_at		+20.91	29.74	+10.02	+31.80
VVTU21422_s_at		+205.51	467.29	+18.71	+522.42
VVTU29589_s_at		+21.18	6.26	+6.01	+3.69
VVTU27205_at		+21.28	32.84	+8.82	+28.87
VVTU16382_at		+215.10	143.6	+186.02	+190.27
VVTU14995_at		+22.26	16.68	+8.04	+35.75
VVTU1474_at		+23.17	29.81	+11.47	+44.97
VVTU16856_x_at		+23.22	52.92	+8.30	+35.29
VVTU29901_s_at		+23.91	33.26	+3.44	+20.96
VVTU13792_at		+25.36	117.45	+14.55	+120.57
VVTU34604_s_at		+25.41	28.33	+310.03	+493.04
VVTU11988_at		+26.96	17.14	+6.79	+27.15
VVTU32695_s_at		+29.04	14.14	+11.30	+31.56
VVTU40589_s_at		+29.09	29.77	+70.05	+72.98
VVTU36791_s_at		+29.19	30.09	+65.57	+70.46
VVTU39891_s_at		+29.55	33.34	+82.03	+97.39
VVTU39982_s_at		+29.62	43.04	+4.89	+35.06
VVTU6952_at	+3.00	+5.47	4.67	+3.86	+5.31
VVTU4912_at		+3.01		+3.65	+2.26
VVTU18605_s_at	+3.01	+4.13	3.65	+3.23	+3.32
VVTU5948_at	+3.01	+4.21	5.63	+1.82	+5.87
VVTU40568_s_at		+3.01	3	+2.63	+4.03
VVTU25807_at		+3.01	3.36	+2.70	+4.23
VVTU5844_at		+3.01	4.51	+2.92	+4.74
VVTU27059_s_at	+3.02	+10.54	20	+6.46	+17.77
VVTU34683_s_at	+3.02	+2.04	2.56		+1.88
VVTU3999_at	+3.02	+2.80	2.64	+3.88	+2.74
VVTU38287_s_at		+3.02	2.52	+2.24	+3.48
VVTU21413_s_at		+3.03	1.83	+3.78	+3.39
VVTU21327_s_at		+3.04	2.27	+2.46	+2.36
VVTU11467_at		+3.04	2.63	+2.80	+3.48
VVTU29400_x_at		+3.04	5.31		+3.57
VVTU10855_at	+3.05	+5.75	15.22	+3.37	+6.40
VVTU40296_at		+3.05	2.36	+2.19	+2.94
VVTU10103_s_at		+3.05	2.6		+2.69
VVTU21414_s_at		+3.06	2.64	+1.96	+2.25
VVTU14898_at		+3.06	3.63	+1.96	+2.79
VVTU1332_s_at	+3.07	+6.39	2.61	+9.79	+1.76
VVTU12729_at		+3.07	4.04	+1.54	+2.58
VVTU40369_x_at	+3.08		5.22	-2.38
VVTU1188_at		+3.09	2.65	+2.76	+3.60
VVTU22382_at		+3.10	3.78	+1.52
VVTU21551_at		+3.11		+1.61	+1.93
VVTU5596_s_at	+3.11	+2.54	4.1	+2.36	+2.59
VVTU17468_at	+3.11		-1.55		-1.81
VVTU25377_at		+3.12		+2.18	+3.06
VVTU34214_at		+3.12			+2.83
VVTU5317_s_at	+3.12	+2.23	4.13	+2.39	+3.46
VVTU15269_s_at		+3.13	1.9		+2.01
VVTU2388_at		+3.13	3.5	+1.94	+4.21
VVTU15009_at		+3.14	7.44	+2.23	+9.48
VVTU3597_at		+3.15	4.43	+1.74	+2.58
VVTU10110_at		+3.16	10.2	+7.29	+7.92
VVTU1996_x_at	+3.17	+2.12	8.57	+1.68	+2.89
VVTU13940_s_at	+3.17	+23.35	45.23	+23.50	+33.70
VVTU5646_at		+3.17	3.09	+2.18	+3.15
VVTU7592_s_at		+3.18	5.63		+5.87
VVTU6420_at		+3.18	6.27	+6.04	+11.26
VVTU40869_s_at		+3.19		+2.72
VVTU33426_at	+3.19	+1.75	-3.01	+3.03	-5.10
VVTU22798_s_at	+3.19	+4.34	4.35	+2.85	+3.92
VVTU8356_at		+3.21	10.15	+2.87	+14.64
VVTU9719_at		+3.21	27.27	+2.20	+22.27
VVTU13165_at	+3.22	+3.37	4.74	+3.99	+7.43
VVTU16120_at		+3.22	1.88	+3.36	+1.93
VVTU9921_at		+3.22	3	+3.62	+15.27
VVTU18587_s_at		+3.24	2.28	+4.89	+3.96
VVTU35270_at		+3.24	4.36	+1.67	+3.95
VVTU4280_at	+3.26	+10.00	13.91	+7.05	+12.89
VVTU15109_s_at	+3.26	+2.13		+1.83
VVTU6838_at		+3.26	2.26	+2.42	+5.43
VVTU5992_s_at		+3.26	3.85	+1.52	+3.27
VVTU18768_s_at		+3.26	3.86	+4.15	+7.11
VVTU14325_at		+3.26	3.99	+3.34	+5.03
VVTU7599_at	+3.27			+1.83	+2.66
VVTU788_at		+3.27	2.5	+1.91
VVTU2139_at		+3.28	4.65	+2.33	+4.86
VVTU15082_s_at		+3.28	6.17	+2.14	+3.68
VVTU21885_at		+3.29	3.26	+2.28	+6.15
VVTU3785_at		+3.29	3.83	+1.71	+3.08
VVTU15066_at		+3.30	5.68	+4.49	+3.06
VVTU13462_s_at	+3.31	+1.82		+2.53	-2.60
VVTU17536_s_at		+3.31	2.16	+3.07	+2.39
VVTU18629_x_at		+3.32	2.16	+1.58
VVTU9947_at		+3.33		+2.61	+2.19
VVTU8864_at		+3.33	8.07	+2.97	+11.19
VVTU3361_at	+3.34	+9.44	9.88	+6.46	+9.06
VVTU3533_s_at		+3.35	29.2	+1.53	+18.10
VVTU35733_s_at	+3.36	+2.83	3.12	+1.61	+1.85
VVTU39233_s_at	+3.36	+25.63	16.16	+7.54	+11.57
VVTU39458_s_at	+3.36	+27.39	43.27	+17.88	+61.65
VVTU5074_at	+3.36	+6.18	6.64	+5.06	+7.99
VVTU196_at	+3.36	+7.11	4.94	+2.37	+1.88
VVTU21955_s_at		+3.36	2.28	+1.73	+2.87
VVTU4610_at		+3.36	3.25	+1.70	+2.69
VVTU6184_at		+3.37	4.94	+3.40	+4.06
VVTU12817_at		+3.37	7.42	+2.05	+6.91
VVTU33869_s_at		+3.38	6.46	+2.37	+4.40
VVTU4038_at		+3.38	7.7	+2.84	+7.02
VVTU1599_s_at		+3.38	70.6	+2.05	+82.14
VVTU31519_s_at	+3.40			+1.60
VVTU7234_s_at		+3.40			+2.88
VVTU21656_x_at		+3.40	4.1	+3.28	+4.93
VVTU12592_at		+3.40	4.76	+2.47	+4.19
VVTU16384_s_at		+3.40	5.92	+2.59	+4.34
VVTU2498_s_at	+3.41	+3.10	4.87	+2.51	+6.90
VVTU4560_at		+3.41	6.75		+4.45
VVTU2785_s_at	+3.42	-2.08	-30.93	-2.57	-91.73
VVTU450_at		+3.42	3.2	+3.76	+4.37
VVTU9714_at	+3.43	+4.02	5.02	+2.81	+3.82
VVTU7073_at		+3.43	2.26	+3.43	+2.03
VVTU9012_at		+3.44	2.14	+2.82	+2.79
VVTU8711_at	+3.45	+10.69	5.26	+4.34	+2.69
VVTU21343_at		+3.45	5.19	+1.74	+5.25
VVTU25240_at		+3.45	6.71	+1.93	+8.91
VVTU37259_at	+3.48	+2.23	2.02	+2.33	+1.95
VVTU13618_x_at	+3.48	+2.48		+2.75
VVTU37197_at	+3.48	+3.86		+2.02
VVTU21452_at		+3.48	10.88	+2.79	+5.32
VVTU1879_at		+3.48	2.39	+2.09
VVTU9649_at		+3.48	3.44	+2.84	+3.23
VVTU3157_at		+3.48	3.88		+3.26
VVTU31031_at		+3.48	6.09	+2.39	+5.00
VVTU4665_at		+3.51	3.29	+2.14	+2.06
VVTU29454_at		+3.53	2.46	+2.17	+2.05
VVTU27392_s_at		+3.53	4.76	+2.16	+3.94
[truncated: 5,131 more rows]

## Sheet: Entire_modulated_set_EST_homol
GrapeGen	2007 34vs32	2007 35vs32	2007 36vs32	2008 35vs32	2008 36vs32	EST homology
VVTU5322_at		-2.00	1.58			Q84TK8 Hypothetical protein related cluster
VVTU29067_at		-1.65	1.67			Q5M9Z4 Hypothetical protein orf122 related cluster
VVTU9107_s_at	-1.53		1.6			Q8LFA6 Hypothetical protein related cluster
VVTU23091_at			-5.53			Q5I6L6 Potato resistance-like protein I2GA-SH23-3 related cluster
VVTU13218_at			-3.47			O24329 Hypothetical protein related cluster
VVTU16362_at			-3.18			Q6NNI3 At5g28490 related cluster
VVTU7075_at			-3.18			O23230 Trichohyalin like protein related cluster
VVTU6246_at			-3.17			Q1T2U5 SOUL heme-binding protein; Bacterial regulatory factor, effector related cluster
VVTU3045_at			-2.96			P94078 Alpha-mannosidase related cluster
VVTU15746_s_at			-2.87			Q96416 Cyclophylin related cluster
VVTU10727_at			-2.86			Q8LES3 Protein kinase related cluster
VVTU1583_at			-2.85			O23052 YUP8H12.24 protein related cluster
VVTU35657_s_at			-2.77			Q10NL7 Expressed protein related cluster
VVTU2674_at			-2.7			Q7XYY0 AKIN gamma related cluster
VVTU16167_at			-2.67			Q9SFF5 F2O10.14 protein related cluster
VVTU896_at			-2.63			P28723 Formate--tetrahydrofolateligase related cluster
VVTU39590_at			-2.6			UPI00000ABE00 Cluster related to UPI00000ABE00; P0665D10.14
VVTU29998_s_at			-2.51			Q9ZW04 Putative tropinone reductase related cluster
VVTU8251_at			-2.45			Q9FVV3 ARE1-like protein; 78992-73047 related cluster
VVTU4629_at			-2.41			Q1RY80 Protein kinase related cluster
VVTU7545_s_at			-2.4			Q9C9E9 Hypothetical protein T10D10.2 related cluster
VVTU12450_x_at			-2.37			Q9ATW1 Cinnamyl alcohol dehydrogenase related cluster
VVTU5544_at			-2.35			Q8RWI9 White-brown complex homoloG protein 15 related cluster
VVTU12763_at			-2.34			Q7Y1U0 Kinesin-like calmodulin bindinG protein related cluster
VVTU3605_at			-2.26			Q7XYY0 AKIN gamma related cluster
VVTU5745_at			-2.25			Q6ZL18 Hypothetical protein OJ1699_E05.20 related cluster
VVTU9007_at			-2.23			Q6UA13 Fiber protein Fb26 related cluster
VVTU28290_at			-2.22			Q9M872 F16B3.33 protein related cluster
VVTU22882_at			-2.19			Q8LG17 Adenine phosphoribosyltransferase (EC 2.4.2.7)-like protein related cluster
VVTU27201_s_at			-2.18			Q9ATW1 Cinnamyl alcohol dehydrogenase related cluster
VVTU40447_s_at			-2.15			Q8VZZ6 ribosomal protein L2 related cluster
VVTU2403_at			-2.14			Q9ZT07 receptor-like protein kinase related cluster
VVTU17021_at			-2.14			Q9LS51 Gb|AAF24608.1 related cluster
VVTU9475_at			-2.12			Q9C662 Hypothetical protein F28B23.15 related cluster
VVTU7377_at			-2.12			Q6VR10 WRKY 13 related cluster
VVTU9217_at			-2.1			Q07511 Formate dehydrogenase, mitochondrial precursor related cluster
VVTU13303_s_at			-2.1			Q93XI2 BURP domain-containinG protein related cluster
VVTU38313_at			-2.1			Q9SJF2 T27G7.8 related cluster
VVTU4323_at			-2.08			Q9FNK3 Arabidopsis thaliana genomic DNA, chromosome 5, P1 clone:MCL19 related cluster
VVTU8397_at			-2.08			O22939 Hypothetical protein At2g41810 related cluster
VVTU10692_at			-2.07			Q1KUQ7 Hypothetical protein related cluster
VVTU38177_at			-2.06			Q9M0X9 4-coumarate--CoA ligase-like protein related cluster
VVTU4209_at			-2.06			Q9FK52 Casein kinase-like protein related cluster
VVTU15559_at			-2.06			Q8VYR3 Hypothetical protein At1g60790 related cluster
VVTU5187_at			-2.05			Q6NMD5 At2g24395 related cluster
VVTU40179_s_at			-2.05			Q1T5X1 Hypothetical protein related cluster
VVTU20265_at			-2.05			O04973 2-isopropylMalatesynthase A related cluster
VVTU21675_at			-2.05			Q1SK92 AAA ATPase, central region; DEAD DEAH box helicase, N-terminal related cluster
VVTU12013_s_at			-2.05			Q0DIC2 Os05g0401200 protein related cluster
VVTU7664_at			-2.05			Q1S0P2 Concanavalin A-like lectin Glucanase related cluster
VVTU4527_at			-2.03			Q9LU39 Arabidopsis thaliana genomic DNA, chromosome 3, P1 clone: MXL8 related cluster
VVTU21141_s_at			-2.03			O23403 Glucosyltransferase 21.5 kDa protein, chloroplast precursor related cluster
VVTU8017_at			-2.03			Q6K609 Glutaredoxin-like related cluster
VVTU15050_at			-2.02			Q1M2Z6 Hypothetical protein related cluster
VVTU1473_at			-2.02			Q3E994 Protein At5g20490 related cluster
VVTU9411_at			-2.01			Q0IWR0 Os10g0493900 protein related cluster
VVTU31326_at			-1.99			Q9ASV6 30S ribosomal protein S20, chloroplast precursor related cluster
VVTU2442_x_at			-1.99			Q2LAM6 UDP-D-apiose UDP-D-xylose synthase related cluster
VVTU13558_at			-1.97			O80905 Hypothetical protein At2g38460 related cluster
VVTU13695_at			-1.97			Q43437 Photosystem II type I chlorophyll a b-binding proteinoxalyl-CoA decarboxylase precursor related cluster
VVTU35023_at			-1.96			Q8VZZ6 ribosomal protein L2 related cluster
VVTU4725_at			-1.96			Q94AA3 AT3g09210 F3L24_8 related cluster
VVTU13057_at			-1.95			Q76DY3 AG-motif binding protein-1 related cluster
VVTU9523_s_at			-1.95			Q8VYQ5 AT5g10020 T31P16_9 related cluster
VVTU38696_at			-1.95			O22189 Putative Cytochrome P450 related cluster
VVTU8396_at			-1.94			P19684 33 kDa ribonucleoprotein, chloroplast precursor related cluster
VVTU5076_s_at			-1.94			Q8RU71 Glucosyltransferase NTGT2 related cluster
VVTU4894_at			-1.94			Q9FKP4 Similarity to Kinesin heavy chain related cluster
VVTU39765_at			-1.94			Q8S3S1 Putative Kinesin light chain gene related cluster
VVTU29685_s_at			-1.94			Q42662 5-methyltetrahydropteroyltriglutamate--homocysteine methyltransferase related cluster
VVTU22477_s_at			-1.94			Q9SW33 Glucosyltransferase 17.9 kDa protein, chloroplast precursor related cluster
VVTU6057_at			-1.94			O80885 Expressed protein related cluster
VVTU5689_at			-1.94			Q1SHY1 Protein kinase related cluster
VVTU13340_at			-1.93			Q9SSG2 F25A4.25 protein related cluster
VVTU29741_s_at			-1.91			Q3HRZ6 Hypothetical protein related cluster
VVTU17843_s_at			-1.91			Q93ZD4 At1g12410 F5O11_7 related cluster
VVTU8507_at			-1.91			Q9LPL8 F24J8.1 protein related cluster
VVTU9417_at			-1.9			Q8VZE7 At2g31890 F20M17.7 related cluster
VVTU5173_at			-1.9			Q5JJY4 Hypothetical protein OSJNBa0062A24.20 related cluster
VVTU36685_s_at			-1.9			Q9MAG2 F12M16.29 related cluster
VVTU12153_at			-1.89			Q6Z5M7 Putative KH domain protein related cluster
VVTU40294_s_at			-1.89			Q0JB26 Os04g0560500 protein related cluster
VVTU13563_s_at			-1.89			Q9SCZ4 receptor-protein kinase-like protein related cluster
VVTU8549_at			-1.88			Q1T4L4 IMP dehydrogenase GMP reductase related cluster
VVTU40252_s_at			-1.88			Q9LLL9 Plasma membrane aquaPorin related cluster
VVTU2917_at			-1.88			Q10RZ3 60S ribosomal protein L21, putative, expressed related cluster
VVTU11438_at			-1.88			Q8RVE5 Pentatricopeptide (PPR) repeat-containing protein-like related cluster
VVTU17621_s_at			-1.87			Q6SPR2 ribosomal protein L37 related cluster
VVTU6563_s_at			-1.87			Q5MG89 Putative cyclophilin type Peptidyl-prolyl cis-trans isomerase related cluster
VVTU3589_at			-1.86			Q9LLS0 Putative phosphatidylinositol 4-phosphate 5-kinase related cluster
VVTU3209_at			-1.85			O81804 Hypothetical protein F8D20.240 related cluster
VVTU27444_at			-1.85			Q647I4 Putative RNA-dependent RNA polymerase RdRP2 related cluster
VVTU9052_at			-1.85			Q0J2R4 Os09g0311600 protein related cluster
VVTU34788_s_at			-1.84			Q9M609 Hypothetical protein related cluster
VVTU2006_s_at			-1.83			Q71SQ1 MYC1 related cluster
VVTU13269_at			-1.83			Q3EDF8 Protein At1g09900 related cluster
VVTU9868_s_at			-1.83			Q9LM40 T10O22.3 related cluster
VVTU25716_at			-1.83			Q9LRJ9 Similarity to receptor kinase related cluster
VVTU34211_s_at			-1.83			Q0ZPX0 CXE carboxylesterase related cluster
VVTU7581_at			-1.82			Q42967 Uroporphyrinogen decarboxylase, chloroplast precursor related cluster
VVTU8231_at			-1.82			Q9SWH0 Plasma membrane proton ATPase related cluster
VVTU27637_at			-1.82			Q2HIR7 At5g38660 related cluster
VVTU28503_s_at			-1.81			Q0PJH6 Myb transcription factor Myb142 related cluster
VVTU4375_at			-1.81			Q8W553 AT5g35180 T25C13_60 related cluster
VVTU3431_x_at			-1.8			Q8L713 Hypothetical protein related cluster
VVTU7610_s_at			-1.79			Q1SM58 SAM (And some other nucleotide) binding motif; Skb1 methyltransferase related cluster
VVTU1385_at			-1.79			Q9C9Z4 Hypothetical protein F17O14.9 related cluster
VVTU38228_s_at			-1.79			Q10C64 Protein kinase family protein, putative, expressed related cluster
VVTU37824_s_at			-1.79			Q1G3R7 Hypothetical protein related cluster
VVTU1779_at			-1.78			O80361 50S ribosomal protein L4, chloroplast precursor related cluster
VVTU3156_s_at			-1.78			P16181 40S ribosomal protein S11-1 related cluster
VVTU23154_s_at			-1.77			Q5Z974 Cell division protease ftsH homolog, chloroplast precursor related cluster
VVTU7272_at			-1.77			Q8RZK0 Beta 1,3-Glucanase-like related cluster
VVTU8021_at			-1.76			Q2HVN7 Exostosin-like related cluster
VVTU7314_at			-1.76			Q7Y051 Paa2 P-type ATPase related cluster
VVTU4734_at			-1.76			Q9SE42 Ribulose-phosphate 3-epimerase, cytoplasmic isoform related cluster
VVTU7836_at			-1.76			Q5MAU9 Putative purple Acid phosphatase related cluster
VVTU20264_at			-1.76			Q32SF8 serine threonine kinase related cluster
VVTU6849_at			-1.76			Q5NAM3 Branched-chain amino acid aminotransferase-like related cluster
VVTU4679_at			-1.75			Q1SCI7 AtHVA22a, 65476-64429 [imported]-Arabidopsis thaliana related cluster
VVTU3675_s_at			-1.75			Q1SUK8 Thioesterase superfamily related cluster
VVTU3248_at			-1.75			Q6K989 Putative ATP-dependent transporter related cluster
VVTU26134_at			-1.75			Q9FXH1 F6F9.22 protein related cluster
VVTU17019_at			-1.75			O81023 Hypothetical protein At2g26840 related cluster
VVTU6494_at			-1.75			Q5XV66 Hypothetical protein related cluster
VVTU28060_s_at			-1.75			Q1S7U6 prefoldin related cluster
VVTU10018_x_at			-1.75			Q1S8T2 Protein kinase related cluster
VVTU21292_at			-1.75			Q8LPJ9 serine threonine protein kinase isolog related cluster
VVTU5086_at			-1.74			Q0QW06 ethylene-overproducer1-like protein related cluster
VVTU20907_at			-1.74			Q1T070 Hypothetical protein related cluster
VVTU6394_at			-1.74			Q8RY09 AT3g08780 F17O14_25 related cluster
VVTU26058_at			-1.74			Q5KQD7 Hypothetical protein OSJNBb0098I11.7 related cluster
VVTU3081_s_at			-1.73			Q9FEA2 Glutamyl-tRNA synthetase related cluster
VVTU11584_at			-1.73			Q1H5B1 At5g44000 related cluster
VVTU10630_at			-1.73			Q9LFF1 Hypothetical protein F4P12_400 related cluster
VVTU6230_at			-1.73			O80763 T13D8.29 protein related cluster
VVTU8681_at			-1.73			Q1SQK6 helicase, C-terminal; Argonaute and Dicer protein, PAZ; Type III restriction enzyme, res subunit; Ribonuclease III, bacterial related cluster
VVTU21105_at			-1.72			Q2HUX9 Esterase lipasethioesterase related cluster
VVTU6329_at			-1.71			Q9SRS9 F21O3.8 protein related cluster
VVTU5_at			-1.71			Q8H1G3 Metal tolerance protein C4 related cluster
VVTU2965_s_at			-1.71			Q6ZK12 Zinc metalloproteinase-like related cluster
VVTU32484_s_at			-1.71			Q9FHL4 Similarity to Ferredoxin-Thioredoxin reductase variable chain related cluster
VVTU40698_s_at			-1.7			O04630 Threonyl-tRNA synthetase, mitochondrial precursor related cluster
VVTU35419_at			-1.7			P49690 60S ribosomal protein L23 related cluster
VVTU10485_at			-1.7			Q9ZU85 Hypothetical protein At2g48040 related cluster
VVTU36166_s_at			-1.7			Q9SK36 Expressed protein related cluster
VVTU3801_s_at			-1.7			Q39819 HSP22.3 related cluster
VVTU3594_at			-1.7			Q9LUI2 Centromere protein related cluster
VVTU29937_s_at			-1.7			UPI000034F3E5 Cluster related to UPI000034F3E5; unknown protein
VVTU13200_at			-1.7			Q9FI62 Nuclear pore protein-like related cluster
VVTU20618_at			-1.7			Q5VQJ1 Hypothetical protein P0691E06.14 related cluster
VVTU22595_at			-1.7			Q9LFS2 Hypothetical protein F1N13_160 related cluster
VVTU6054_at			-1.69			Q9FFC4 Arabidopsis thaliana genomic DNA, chromosome 5, P1 clone:MRN17 related cluster
VVTU28168_s_at			-1.69			Q1SFJ9 Leucine zipper, Homeobox-associated; homeodomain-related related cluster
VVTU26696_at			-1.69			Q93YS9 Putative AP3-complex beta-3A adaptin subunit related cluster
VVTU11921_at			-1.69			Q5XF12 At1g65020 related cluster
VVTU4105_at			-1.69			Q9FNA1 Arabidopsis thaliana genomic DNA, chromosome 5, P1 clone:MSH12 related cluster
VVTU7689_at			-1.69			Q0DEB5 Os06g0163200 protein related cluster
VVTU20453_at			-1.69			Q9ASS4 AT5g48380 MJE7_1 related cluster
VVTU6413_at			-1.69			Q0DCG4 Os06g0332500 protein related cluster
VVTU27568_s_at			-1.68			Q9MBA2 MinD related cluster
VVTU5725_at			-1.68			Q6K4T4 Putative SERK2 protein related cluster
VVTU5427_at			-1.68			O65759 Histone H2AX related cluster
VVTU2601_at			-1.68			Q84N43 Hypothetical protein related cluster
VVTU1908_at			-1.67			Q5XF02 At1g05030 related cluster
VVTU14574_at			-1.67			Q43086 Aspartate carbamoyltransferase 1, chloroplast precursor related cluster
VVTU22635_at			-1.67			Q9LY90 Hypothetical protein F18O22_180 related cluster
VVTU8700_at			-1.67			Q9FH92 Emb|CAB62301.1 related cluster
VVTU25731_s_at			-1.67			O65352 14-3-3-like protein related cluster
VVTU7531_s_at			-1.67			Q8W4J2 Mitogen-activated protein kinase 16 related cluster
VVTU37027_at			-1.66			Q5XEY4 At5g53080 related cluster
VVTU24071_at			-1.66			Q0DWT8 Os02g0795900 protein related cluster
VVTU10722_at			-1.66			Q41062 Preprotein translocase secA subunit, chloroplast precursor related cluster
VVTU8739_at			-1.66			Q9S9P5 F26G16.16 related cluster
VVTU17350_at			-1.66			UPI000016323D Cluster related to UPI000016323D; unknown protein
VVTU9754_at			-1.65			Q940C3 AT3g27530 MMJ24_7 related cluster
VVTU40793_s_at			-1.65			P42791 60S ribosomal protein L18-2 related cluster
VVTU34665_s_at			-1.65			Q1RV36 ribosomal protein L19e related cluster
VVTU20867_s_at			-1.65			Q6SKP4 ribosomal protein L3 related cluster
VVTU13785_at			-1.65			Q8LDL0 Hypothetical protein related cluster
VVTU6198_at			-1.65			Q9SG79 T7M13.19 protein related cluster
VVTU3284_at			-1.65			Q9M609 Hypothetical protein related cluster
VVTU36928_at			-1.64			Q9SEK4 Succinic semialdehyde dehydrogenase related cluster
VVTU3126_at			-1.64			O23403 Glucosyltransferase 21.5 kDa protein, chloroplast precursor related cluster
VVTU19139_s_at			-1.64			Q75GK2 Putative single-strand bindinG protein related cluster
VVTU7980_at			-1.64			Q9T0I3 Hypothetical protein AT4g38750 related cluster
VVTU3652_at			-1.64			Q1SXA5 MIR related cluster
VVTU9423_at			-1.64			Q9FG89 genomic DNA, chromosome 5, P1 clone:MQD19 related cluster
VVTU9231_at			-1.64			Q9SBG7 Root HAIRLESS 1 related cluster
VVTU34863_s_at			-1.64			O04248 Hypothetical protein T10M13.5 related cluster
VVTU9267_s_at			-1.63			Q9S9M7 T24D18.18 protein related cluster
VVTU35481_s_at			-1.63			Q42699 5-methyltetrahydropteroyltriglutamate--homocysteine methyltransferase related cluster
VVTU15408_at			-1.63			Q9LK65 Similarity to hemolysin related cluster
VVTU10213_at			-1.63			Q9FHR5 Similarity to COP1-interActinG protein 7 related cluster
VVTU33063_s_at			-1.63			Q9SXX5 Plastidic aldolase related cluster
VVTU11241_at			-1.63			Q9FI45 Carbonyl reductase-like protein related cluster
VVTU14392_x_at			-1.63			Q39613 Peptidyl-prolyl cis-trans isomerase related cluster
VVTU14719_at			-1.63			Q8LJ96 Blight Resistance protein RGA3-like related cluster
VVTU2416_at			-1.62			Q84P54 Gamma-aminobutyrate transaminase subunit isozyme 1 related cluster
VVTU2352_s_at			-1.62			Q45TX6 Starch branching enzyme I related cluster
VVTU20760_at			-1.62			Q1RSS9 ATP-binding region, ATPase-like related cluster
VVTU16165_at			-1.62			Q7Y0B7 Putative Myb-like DNA-bindinG protein related cluster
VVTU12371_at			-1.62			Q40434 PSI-D1 precursor related cluster
VVTU40131_at			-1.62			Q9LEV3 Protein At5g10860, mitochondrial precursor related cluster
VVTU20768_at			-1.62			Q9FZD2 T1K7.16 protein related cluster
VVTU35230_at			-1.62			Q93ZN3 AT4g17070 dl4565c related cluster
VVTU11300_at			-1.62			Q0JH17 Os01g0889800 protein related cluster
VVTU6907_s_at			-1.62			Q0JLL8 Os01g0589800 protein related cluster
VVTU1255_at			-1.62			Q8L633 Ribonuclease Z, chloroplast precursor related cluster
VVTU7843_s_at			-1.62			Q75KK8 Mitogen-activated protein kinase 14 related cluster
VVTU4929_at			-1.61			Q8S4X1 UOS1 related cluster
VVTU27069_at			-1.61			Q6B4V4 Chloroplast chaperonin 21 related cluster
VVTU16674_at			-1.61			Q9M3Y6 68 kDa protein related cluster
VVTU25777_at			-1.61			Q1KUX4 Hypothetical protein related cluster
VVTU6507_at			-1.6			Q2HVV9 Glycoside hydrolase, family 28 related cluster
VVTU6015_at			-1.6			Q9XHD8 Cryptochrome 1 related cluster
VVTU355_at			-1.6			Q94AX4 AT5g06580 F15M7_11 related cluster
VVTU1009_at			-1.6			O24431 calmodulin-like domain protein kinase isoenzyme gamma related cluster
VVTU5753_at			-1.6			Q69XJ5 Putative allyl alcohol dehydrogenase related cluster
VVTU12403_at			-1.6			Q03460 Glutamate synthase [NADH], chloroplast precursor related cluster
VVTU13330_at			-1.6			Q8MTN7 Glutamic acid-rich protein cNBL1700 related cluster
VVTU723_at			-1.59			Q8VYH1 AT5g65000 MXK3_23 related cluster
VVTU35065_s_at			-1.59			Q9SGA6 40S ribosomal protein S19-1 related cluster
VVTU25868_at			-1.59			P38557 tubulin gamma-1 chain related cluster
VVTU18305_s_at			-1.59			Q9LXC6 Hypothetical protein F17I14_190 related cluster
VVTU12804_at			-1.59			Q9SK36 Expressed protein related cluster
VVTU6342_at			-1.59			Q0DEB5 Os06g0163200 protein related cluster
VVTU22819_at			-1.59			Q9LTX0 Arabidopsis thaliana genomic DNA, chromosome 3, P1 clone: MBK21 related cluster
VVTU28830_at			-1.59			Q10QC4 Expressed protein related cluster
VVTU10834_s_at			-1.59			Q3E6U9 Protein At3g52640 related cluster
VVTU14219_at			-1.59			Q9LX74 Hypothetical protein F12M12_180 related cluster
VVTU2357_at			-1.59			P29307 14-3-3-like protein related cluster
VVTU7491_at			-1.59			Q8VXW1 Hypothetical protein At5g35100 related cluster
VVTU13032_at			-1.59			Q84Z96 Glutaredoxin protein family-like related cluster
VVTU6809_at			-1.59			Q53VM3 Ser Thr protein kinase related cluster
VVTU11240_at			-1.59			Q2QYA4 Hypothetical protein related cluster
VVTU3753_at			-1.59			Q0JM05 Os01g0551900 protein related cluster
VVTU37887_s_at			-1.58			Q0J889 Os08g0128500 protein related cluster
VVTU3455_at			-1.58			Q9FNA6 Arabidopsis thaliana genomic DNA, chromosome 5, P1 clone:MSH12 related cluster
VVTU13371_at			-1.58			Q9LMX1 F21F23.21 protein related cluster
VVTU34531_at			-1.58			Q9FLE0 GTP-binding protein-like related cluster
VVTU6658_s_at			-1.58			Q5U8V7 cyclophilin 1 related cluster
VVTU7673_at			-1.58			Q8H2D4 DRL1 protein related cluster
VVTU6308_at			-1.57			Q0J5A1 Os08g0451800 protein related cluster
VVTU40359_at			-1.57			Q8VZP6 Hypothetical protein At2g35715 related cluster
VVTU24498_at			-1.57			Q9LNX6 F22G5.9 related cluster
VVTU3619_at			-1.57			Q8GWL1 Hypothetical protein At4g21320 T6K22_50 related cluster
VVTU2617_at			-1.57			O64862 Hypothetical protein At2g44270 related cluster
VVTU12577_at			-1.57			Q3EDF8 Protein At1g09900 related cluster
VVTU37076_at			-1.57			Q94A95 At2g44640 F16B22.13 related cluster
VVTU7120_at			-1.57			Q5QTN8 Calcium homeostasis regulator CHoR1 related cluster
VVTU11566_at			-1.57			Q9C8Z4 Hypothetical protein At3g06530 related cluster
VVTU14532_at			-1.57			Q84VX3 Aberrant Root formation protein 4 related cluster
VVTU35147_at			-1.57			Q2PEP7 Putative DNA-damage-repair toleration protein DRT102 related cluster
VVTU7393_s_at			-1.57			Q94KU0 ATP8 related cluster
VVTU6636_s_at			-1.56			Q9LEB7 Common plant regulatory factor 6 related cluster
VVTU3312_at			-1.56			DQ517913 Vitis vinifera transcription factor WD-repeat 1 mRNA, complete cds.
VVTU30779_at			-1.56			Q9M2T1 Adaptor protein adaptin-like related cluster
VVTU12526_s_at			-1.56			Q2Q9T4 Beta-hydroxyacyl-ACP dehydratase related cluster
VVTU1384_s_at			-1.56			Q5NAX5 Hypothetical protein P0702F03.30 related cluster
VVTU16374_s_at			-1.56			Q9M0N8 Hypothetical protein AT4g09550 related cluster
VVTU7414_x_at			-1.56			Q9XGS6 Cytosolic class II low molecular weight Heat shock protein related cluster
VVTU22868_x_at			-1.56			Q28EK6 CHEK1 related cluster
VVTU6411_at			-1.56			Q8H2D4 DRL1 protein related cluster
VVTU9011_at			-1.56			Q8GUI8 Hypothetical protein related cluster
VVTU6365_at			-1.55			Q93ZD8 AT5g20880 F22D1_50 related cluster
VVTU53_at			-1.55			Q9FKL5 Adenosylmethionine-8-amino-7-oxononanoate aminotransferase-like protein related cluster
VVTU17303_s_at			-1.55			O04860 Serine threonine-Protein phosphatase PP2A-5 catalytic subunit related cluster
VVTU16085_s_at			-1.55			O23339 Hypothetical protein related cluster
VVTU513_at			-1.55			Q9LVP2 Emb|CAB43660.1 related cluster
VVTU29633_at			-1.55			Q1S8D0 Hypothetical protein related cluster
VVTU6650_at			-1.55			Q6X0N8 Putative spermine Spermidine synthase related cluster
VVTU27085_s_at			-1.55			Q5YJK8 Peroxiredoxin related cluster
VVTU16793_at			-1.55			Q9LN08 T6D22.8 related cluster
VVTU7668_s_at			-1.55			Q9SXL2 Serine decarboxylase related cluster
VVTU9331_at			-1.55			Q9SD94 Hypothetical protein F13G24.100 related cluster
VVTU8503_at			-1.54			Q56XW1 Hypothetical protein At2g04842 related cluster
VVTU3376_x_at			-1.54			Q9SGE0 T23G18.6 related cluster
VVTU30314_s_at			-1.54			O82150 Cell division protease ftsH homolog, chloroplast precursor related cluster
VVTU22842_s_at			-1.54			Q1SMG9 Extradiol ring-cleavage dioxygenase, class III enzyme, subunit B related cluster
VVTU12426_s_at			-1.54			Q8RXK6 DEAD-box ATP-dependent RNA helicase 8 related cluster
VVTU871_at			-1.54			Q9LK94 Probable monodehydroascorbate reductase, cytoplasmic isoform 2 related cluster
VVTU10322_s_at			-1.54			Q3E6U9 Protein At3g52640 related cluster
VVTU15685_at			-1.54			Q9FKI3 Arabidopsis thaliana genomic DNA, chromosome 5, P1 clone:MXH1 related cluster
VVTU19063_at			-1.54			Q6B4V4 Chloroplast chaperonin 21 related cluster
VVTU3399_s_at			-1.54			O04450 T-complex protein 1 subunit epsilon related cluster
VVTU34350_at			-1.54			Q8LJ96 Blight Resistance protein RGA3-like related cluster
VVTU5644_at			-1.53			Q6NPM8 At4g39120 related cluster
VVTU27180_s_at			-1.53			Q9SNV3 Squamosa promoter binding protein-homologue 5 related cluster
VVTU15206_at			-1.53			Q19N58 Na+ H+ antiporter related cluster
VVTU14942_at			-1.53			Q9XI57 F9L1.6 related cluster
VVTU12731_at			-1.53			Q38M76 Hypothetical protein related cluster
VVTU10030_at			-1.53			Q8S568 catalase related cluster
VVTU1958_at			-1.53			Q1S125 Single hybrid motif related cluster
VVTU20175_at			-1.53			Q1SYE9 Esterase lipasethioesterase; Phospholipid Glycerol acyltransferase related cluster
VVTU34534_at			-1.53			Q0JKH2 Os01g0674700 protein related cluster
VVTU6045_at			-1.53			Q8LEN3 Hypothetical protein related cluster
VVTU40813_s_at			-1.53			Q9SR16 F7O18.6 protein related cluster
VVTU5625_at			-1.53			Q9M621 ReMembR-H2 protein JR702 related cluster
VVTU20659_at			-1.53			Q9FTF3 Putative receptor serine threonine kinase PR5K related cluster
VVTU3238_at			-1.53			Q8L949 Plastid protein related cluster
VVTU35203_s_at			-1.53			Q4PSK3 Senescence-associated protein-related related cluster
VVTU35285_x_at			-1.52			Q56YZ4 Translation elongation factor eEF-1 alpha chain related cluster
VVTU34817_at			-1.52			Q0D4Y8 Os07g0596300 protein related cluster
VVTU32_at			-1.52			Q2R2B4 BRCA1 C Terminus domain containing protein, expressed related cluster
VVTU1825_at			-1.52			Q8L7R2 3-hydroxy-3-methylglutaryl-coenzyme A reductase 2 related cluster
VVTU1569_at			-1.52			Q1RVK3 Hypothetical protein related cluster
VVTU20280_s_at			-1.52			Q39227 24-methylenesterol C-methyltransferase 2 related cluster
VVTU10021_at			-1.52			Q9FM11 Arabidopsis thaliana genomic DNA, chromosome 5, P1 clone:MQB2 related cluster
VVTU32481_at			-1.52			Q1RZM9 Hypothetical protein related cluster
VVTU13097_s_at			-1.52			Q5JJJ8 Hypothetical protein B1793G04.5 related cluster
VVTU22853_at			-1.52			Q8S3I7 D1 protease-like protein related cluster
VVTU21909_s_at			-1.51			Q307Z7 Acidic ribosomal protein P1a-like related cluster
VVTU17413_at			-1.51			Q6ZND7 CDNA FLJ16192 fis, clone BRTHA2017364, weakly similar to ATP-DEPENDENT RNA helicase T26G10.1 IN CHROMOSOME III related cluster
VVTU4684_at			-1.51			Q0IMD4 Os12g0577000 protein related cluster
VVTU13887_at			-1.51			Q7Y1Z4 Hypothetical protein At5g01590 related cluster
VVTU7495_s_at			-1.51			Q84JY4 Hypothetical protein At5g25360 related cluster
VVTU9057_s_at			-1.5			Q9SC83 VAP27 related cluster
VVTU3119_s_at			-1.5			P46300 40S ribosomal protein S4 related cluster
VVTU2369_at			-1.5			P46286 60S ribosomal protein L8-1 related cluster
VVTU17411_at			-1.5			Q0WMY3 tubulin-like protein related cluster
VVTU1282_at			-1.5			Q9FGH9 Leucine zipper protein related cluster
VVTU1049_at			-1.5			P52032 Phospholipid hydroperoxide glutathione peroxidase 1, chloroplast precursor related cluster
VVTU4205_x_at			-1.5			Q6I645 Hypothetical protein OJ1126_D01.5 related cluster
VVTU37844_at			-1.5			Q1SHI6 U box related cluster
VVTU31939_at			-1.5			Q1RW29 Hypothetical protein related cluster
VVTU13696_at			-1.5			Q4PSG2 Hydrolase related cluster
VVTU34607_at			-1.5			Q8L5E1 Acid phosphatase related cluster
VVTU20912_at			-1.5			Q6ZK88 Erwinia chrysanthemi IndA protein homolog-like related cluster
VVTU39500_at			-1.5			Q7XTK4 Putative Mitogen-activated protein kinase 1 related cluster
VVTU4542_at			-1.5			Q1S5R4 Hypothetical protein related cluster
VVTU5813_at			-1.5			Q1S7W7 Protein kinase related cluster
VVTU8169_at			-1.5			Q1SKU9 Hypothetical protein related cluster
VVTU915_at			1.5			Q0KIH9 Hypothetical protein related cluster
VVTU7540_at			1.5			Q1S8S1 Ubiquitin-conjugating enzyme, E2 related cluster
VVTU4361_s_at			1.5			Q9FMB9 Cysteine-tRNA ligase related cluster
VVTU37229_at			1.5			UPI000034F1ED Cluster related to UPI000034F1ED; unknown protein
VVTU35859_x_at			1.5			AY670227 Vitis vinifera clone 361659_P1 stilbene synthase mRNA, partial cds.
VVTU2885_at			1.5			Q6NLT8 At1g53530 related cluster
VVTU27597_x_at			1.5			Q9SZ69 Zinc finger A20 and AN1 domains-containinG protein At4g12040 related cluster
VVTU2294_at			1.5			Q9MAT9 F13M7.10 protein related cluster
VVTU22174_at			1.5			Q0D972 Os07g0103100 protein related cluster
VVTU108_at			1.5			Q944H6 At2g47760 F17A22.15 related cluster
VVTU19351_x_at			1.5			Q9C522 ATP citrate lyase, putative; 3734-7120 related cluster
VVTU3506_at			1.5			Q8VZE0 At2g16090 F7H1.11 related cluster
VVTU12589_at			1.5			Q93ZR2 Putative storage protein related cluster
VVTU6568_at			1.5			Q1T061 Hypothetical protein related cluster
VVTU11727_at			1.5			Q8RWW8 Hypothetical protein At5g58510 related cluster
VVTU32713_x_at			1.5			Q9M566 LMW Heat shock protein related cluster
VVTU38105_at			1.5			Q1T4Y6 Reverse transcriptase (RNA-dependent DNA polymerase), putative related cluster
VVTU1571_at			1.5			Q0WN35 Hypothetical protein At3g48030 related cluster
VVTU13944_s_at			1.5			Q9M9R9 F14L17.22 protein related cluster
VVTU19366_at			1.5			Q1T416 SKP1 component related cluster
VVTU21791_x_at			1.5			Q9M605dehydrin-like protein related cluster
VVTU26011_at			1.5			Q8VXD2 P70 protein related cluster
VVTU8496_at			1.5			Q1SMF9 transposase, IS4 related cluster
VVTU42_x_at			1.5			Q0REK2 Hypothetical protein related cluster
VVTU9139_s_at			1.51			Q9FPI7 AT4g37020 related cluster
VVTU8307_at			1.51			Q1S9P3 Zinc finger, RING-type; RINGv related cluster
VVTU7948_at			1.51			Q9FME2 Similarity to RNA-bindinG protein related cluster
VVTU32710_s_at			1.51			Q0DJC0 Os05g0302700 protein related cluster
VVTU21684_at			1.51			Q94HR5 Hypothetical protein OSJNBa0065C16.4 related cluster
VVTU182_at			1.51			Q9ZPI4 Molybdopterin synthase sulphurylase related cluster
VVTU8752_at			1.51			Q8VXX4 Putative replication factor C related cluster
VVTU35396_at			1.51			Q9SU58 ATPase 4, plasma membrane-type related cluster
VVTU14104_at			1.51			Q93YG1 Monodehydroascorbate reductase related cluster
VVTU7278_at			1.51			Q6YPG3 Pentatricopeptide (PPR) repeat-containing protein-like related cluster
VVTU14621_s_at			1.51			O81698 proline-rich protein related cluster
VVTU12460_s_at			1.51			Q6Avr1 Hypothetical protein OSJNBa0075M12.11 related cluster
VVTU38150_at			1.51			Q0DJD0 Os05g0299300 protein related cluster
VVTU22680_s_at			1.51			Q9M4H3 Putative Metallothionein-like protein related cluster
VVTU34098_at			1.51			Q4TZT2 Fb2 related cluster
VVTU12654_at			1.51			Q9LPZ8 T23J18.3 related cluster
VVTU40278_x_at			1.51			Q84NG9 2S albumin related cluster
VVTU34475_at			1.51			Q1SHK5 SAM (And some other nucleotide) binding motif related cluster
VVTU11915_at			1.51			Q2PYX0 Putative 24 kDa seed maturation protein-like protein related cluster
VVTU38693_at			1.51			Q9LTT0 Dbj|BAA91947.1 related cluster
VVTU27293_x_at			1.51			Q9M4H4 Ripening-related protein grip22 precursor related cluster
VVTU407_at			1.51			Q2TE73 Ring Zinc finger protein related cluster
VVTU7197_s_at			1.51			Q8L9R6 Hypothetical protein related cluster
VVTU9433_s_at			1.52			Q9LFL3 TOM (Target of Myb1)-like protein related cluster
VVTU40212_at			1.52			Q67Y26 MRNA, , clone: RAFL25-17-M10 related cluster
VVTU35074_s_at			1.52			Q949C1 DnaJ-like protein related cluster
VVTU34439_s_at			1.52			Q8GUF5 Putative Reverse transcriptase related cluster
VVTU31893_at			1.52			UPI000042BA0D Cluster related to UPI000042BA0D
VVTU27319_at			1.52			Q9SWB5 seed maturation protein PM37 related cluster
VVTU18854_x_at			1.52			Q9M4H8 Putative Ripening-related protein related cluster
VVTU17307_x_at			1.52			Q10CA9 ADP-ribosylation factor, putative, expressed related cluster
VVTU14187_s_at			1.52			Q1RZD2 Hypothetical protein related cluster
VVTU34157_s_at			1.52			Q944S8 Hypothetical protein related cluster
VVTU37614_at			1.52			Q8GYQ7 Hypothetical protein At5g09225 related cluster
VVTU2692_at			1.52			Q2V4J4 Protein At1g32790 related cluster
VVTU37720_at			1.52			Q1S529 RNA-directed DNA polymerase(Reverse transcriptase); Endonuclease exonuclease phosphatase related cluster
VVTU12027_at			1.52			Q9FQZ6 Avr9 Cf-9 rapidly elicited protein 146 related cluster
VVTU33162_at			1.52			Q9M4H3 Putative Metallothionein-like protein related cluster
VVTU34560_s_at			1.52			AY267255 Vitis vinifera cultivar Thompson seedless 2S albumin precursor (Alb1) gene, promoter region and complete cds.
VVTU23870_at			1.52			Q8L5J8 Cysteine proteinase inhibitor related cluster
VVTU9490_s_at			1.52			P25766 Ras-related protein RGP1 related cluster
VVTU2627_s_at			1.52			Q8LPJ1 Protein kinase ADK1-like protein related cluster
VVTU4654_at			1.52			Q9SLC0 Expressed protein related cluster
VVTU34200_at			1.52			Q1SWW3 Disease Resistance protein related cluster
VVTU7125_at			1.52			Q9FY76 Hypothetical protein T5E8_190 related cluster
VVTU26006_at			1.52			UPI0000E21434 Cluster related to UPI0000E21434; PREDICTED: POU domain, class 6, transcription factor 2
VVTU4770_x_at			1.53			Q1SAY7 Actin-binding, Actinin-type related cluster
VVTU37015_at			1.53			Q1SM34 Zinc finger, RING-type; RINGv related cluster
VVTU27855_s_at			1.53			Q0DHP9 Os05g0452600 protein related cluster
VVTU22427_at			1.53			Q287W7 ABC transporter family protein related cluster
VVTU21670_at			1.53			Q1SAT6 Gibberellin regulated protein related cluster
VVTU21376_at			1.53			Q9STT5 Probable ABC2 homolog 6 related cluster
VVTU12945_s_at			1.53			Q9MAA7 Probable Gibberellin receptor GID1L1 related cluster
VVTU2719_at			1.53			Q8S3Q3 Putative apospory-associated protein C related cluster
VVTU29714_at			1.53			Q10LI9 CW-type Zinc finger family protein, expressed related cluster
VVTU5100_at			1.53			Q93WS1 Selenium bindinG protein related cluster
VVTU11231_at			1.53			Q10MT9 Expressed protein related cluster
VVTU38061_at			1.53			Q8RXT2 Hypothetical protein At4g32350 related cluster
VVTU5369_at			1.53			Q9SLA6 Expressed protein related cluster
VVTU747_s_at			1.53			Q8W065 Nuclear movement protein-like related cluster
VVTU14715_at			1.53			Q2HUE2 sugar transporter superfamily; Major facilitator superfamily MFS_1 related cluster
VVTU34753_s_at			1.53			Q9M0W3 PolyUbiquitin related cluster
VVTU33616_x_at			1.53			Q8W540 Early light-induced protein-like protein related cluster
VVTU737_at			1.53			O64587 Hypothetical protein At2g34690 related cluster
VVTU40197_x_at			1.53			Q84NG9 2S albumin related cluster
VVTU33466_at			1.53			Q6L3K5 Senescence-associated protein, putative related cluster
VVTU460_at			1.53			Q9SLW7 TMV response-related gene product related cluster
VVTU27571_at			1.53			O22958 Expressed protein related cluster
VVTU35398_s_at			1.53			Q5I6D6 Sinapyl alcohol dehydrogenase-like protein related cluster
VVTU27223_at			1.53			Q2JGZ2 Dehydrogenase subunit related cluster
VVTU42_s_at			1.53			Q0REK2 Hypothetical protein related cluster
VVTU8809_at			1.54			Q9ZVF6 Expressed protein related cluster
VVTU846_at			1.54			Q1SSS8 GTP-binding signal recognition particle SRP54, G-domain related cluster
VVTU3769_at			1.54			Q68VB5 ALY protein related cluster
VVTU37079_at			1.54			Q9FKD3 Similarity to S-locus protein related cluster
VVTU35434_s_at			1.54			Q5IBC5 Separase related cluster
VVTU2349_at			1.54			Q208U7 JOINTLESS related cluster
VVTU21264_at			1.54			Q3Y6V1 cellulose synthase-like protein CslG related cluster
VVTU14438_at			1.54			Q9FH28 chaperone protein DnaJ 49 related cluster
VVTU34749_at			1.54			Q8S8R0 Predicted protein related cluster
VVTU2539_at			1.54			Q0DKT6 Os05g0144200 protein related cluster
VVTU9725_at			1.54			Q2RB98 Expressed protein related cluster
VVTU22269_s_at			1.54			Q1W3C8 Metallothionin 2 related cluster
VVTU21323_at			1.54			P94088 Putative arginine-aspartate-rich RNA bindinG protein related cluster
VVTU27425_at			1.54			Q8LFT8 Hypothetical protein related cluster
VVTU14763_s_at			1.54			Q9FSH3 Ammonium transporter related cluster
VVTU22685_at			1.54			Q1SSE9 N-6 Adenine-specific DNA methylase related cluster
VVTU36261_at			1.54			Q0IT37 Os11g0420000 protein related cluster
VVTU36852_at			1.54			Q8HD78 Orf2 protein related cluster
VVTU9701_at			1.55			Q84R09 Hypothetical protein At4g18230 related cluster
VVTU4807_at			1.55			Q93Z28 AT3g11530 F24K9_21 related cluster
VVTU27883_at			1.55			Q9AUE0 callose synthase 1 catalytic subunit related cluster
VVTU26939_at			1.55			Q94CJ9 Hypothetical protein At5g12430 related cluster
VVTU21814_s_at			1.55			Q8L5S6 expansin 8 precursor related cluster
VVTU12788_at			1.55			Q7XB39 Class IV Chitinase related cluster
VVTU5450_at			1.55			Q9LET5 Hypothetical protein T8M16_50 related cluster
VVTU3930_at			1.55			Q9M2E4 Hypothetical protein T20K12.100 related cluster
VVTU35015_at			1.55			AY847627 Vitis vinifera cultivar Riesling Actin mRNA, partial cds.
VVTU38620_at			1.55			Q41251 calmodulin-binding Heat-shock protein related cluster
VVTU17866_at			1.55			O80915 Hypothetical protein At2g38360 related cluster
VVTU34897_at			1.55			Q1SKJ1 Zinc finger, RING-type related cluster
VVTU22825_at			1.55			Q9SA81 T5I8.11 related cluster
VVTU28871_at			1.55			Q5Z893 Hypothetical protein OJ1294_G12.14 related cluster
VVTU1120_at			1.55			Q9SEL1 seed maturation protein PM23 related cluster
VVTU14786_at			1.55			Q9FXX6 Arabidopsis thaliana genomic DNA, chromosome 5, P1 clone:MTH16 related cluster
VVTU849_at			1.56			Q9SA78 T5I8.8 protein related cluster
VVTU7436_at			1.56			Q9FFW8 Tryptophan synthase beta chain related cluster
VVTU6673_at			1.56			Q0J0H9 Os09g0508300 protein related cluster
VVTU402_at			1.56			Q6ZB67 Hypothetical protein OJ1119_B10.8 related cluster
VVTU38532_s_at			1.56			Q1SP42 Zinc finger, RING-type; RINGv related cluster
VVTU32544_s_at			1.56			DQ914883 Vitis vinifera AT4G10040-like mRNA, partial sequence.
VVTU322_at			1.56			Q9LVW1 DNA mismatch repair protein MutS2-like related cluster
VVTU22104_s_at			1.56			Q7XB39 Class IV Chitinase related cluster
VVTU1097_at			1.56			P46466 26S protease regulatory subunit 4 homolog related cluster
VVTU10708_at			1.56			Q1G3Z3 Hypothetical protein related cluster
VVTU12856_at			1.56			Q1SJB8 Hypothetical protein related cluster
VVTU39180_at			1.56			Q9LHK2 Arabidopsis thaliana genomic DNA, chromosome 3, P1 clone: MMF12 related cluster
VVTU5829_at			1.56			Q9LMG7 F16A14.11 related cluster
VVTU6795_at			1.56			Q9LKK8 Putative 7-transmembrane G-protein-coupled receptor related cluster
VVTU33308_x_at			1.56			Q9M4H3 Putative Metallothionein-like protein related cluster
VVTU34209_x_at			1.56			Q9M4H3 Putative Metallothionein-like protein related cluster
VVTU32181_at			1.56			Q84NG9 2S albumin related cluster
VVTU1362_at			1.56			Q506K3 Squalene Monooxygenase related cluster
VVTU1078_at			1.56			Q93Z32 AT4g33410 F17M5_170 related cluster
VVTU19370_at			1.56			Q850K5 lipid transfer protein isoform 4 related cluster
VVTU30633_at			1.57			Q9SGY4 F20B24.9 related cluster
VVTU19750_x_at			1.57			Q940G6 Probable Gibberellin receptor GID1L3 related cluster
VVTU15779_at			1.57			Q1S7F8 Ubiquitin; Seven in absentia protein related cluster
VVTU12079_at			1.57			Q8VWF6 Hypothetical protein At1g08470 related cluster
VVTU11062_at			1.57			Q0PJI6 Myb transcription factor Myb133 related cluster
VVTU28107_x_at			1.57			Q9M6B3 malatedehydrogenase related cluster
VVTU4445_at			1.57			Q0WP96 Hypothetical protein At5g19930 related cluster
VVTU22837_s_at			1.57			Q5XV84 Hypothetical protein related cluster
VVTU7410_at			1.57			Q6Z6C8 Putative serine-threonine kinase receptor-associated protein related cluster
VVTU10140_at			1.57			Q8S0P6 Peptide chain release factor-like protein related cluster
VVTU40197_at			1.57			Q84NG9 2S albumin related cluster
VVTU16772_at			1.57			Q9M2Z5 Hypothetical protein T21J18_150 related cluster
VVTU10000_at			1.57			Q56W82 Poly(ADP-ribose) like glycohydrolase related cluster
VVTU14542_s_at			1.57			Q6Z7F3 Hypothetical protein P0020C11.12-1 related cluster
VVTU5152_at			1.58			Q1SA25 Aminotransferase, class V related cluster
VVTU39578_s_at			1.58			Q9FVI1 Actin-depolymerizing factor 2 related cluster
VVTU357_at			1.58			Q4LDF9 Outer envelope protein related cluster
VVTU2652_at			1.58			Q8H6S5 CTV.2 related cluster
VVTU18149_s_at			1.58			Q944L8 At1g11930 F12F1_20 related cluster
VVTU35353_s_at			1.58			Q9M6B4 alcohol dehydrogenase 7 related cluster
VVTU2675_at			1.58			Q9LXP4 Hypothetical protein F26G5_140 related cluster
VVTU32102_x_at			1.58			O04066 Acyl-CoA-bindinG protein related cluster
VVTU6288_at			1.58			Q84MC0 Putative GPI-anchored protein At3g06035 precursor related cluster
VVTU7275_at			1.58			O64642 Expressed protein related cluster
VVTU6946_at			1.58			Q1PG90 Hypothetical protein related cluster
VVTU25653_at			1.58			Q84LR3 Hypothetical protein related cluster
VVTU15044_at			1.58			Q39613 Peptidyl-prolyl cis-trans isomerase related cluster
VVTU8261_s_at			1.58			Q8HD79 Orf5 protein related cluster
VVTU14338_at			1.58			Q9ZQI9 Expressed protein related cluster
VVTU33477_at			1.58			UPI0000D55D88 Cluster related to UPI0000D55D88; PREDICTED: similar to CG7185-PA
VVTU36989_at			1.58			Q9CA05 Hypothetical protein T1G12.15 related cluster
VVTU33349_x_at			1.58			Q9M4H3 Putative Metallothionein-like protein related cluster
VVTU35460_s_at			1.58			Q9M9R9 F14L17.22 protein related cluster
VVTU8072_s_at			1.59			Q0J6F8 Os08g0323700 protein related cluster
VVTU7814_at			1.59			O64876 Expressed protein related cluster
VVTU40298_at			1.59			Q3E9U0 Protein At4g30510 related cluster
VVTU39422_at			1.59			Q67U60 Putative lecithin diacylglycerol cholesterol acyltransferase related cluster
VVTU36277_at			1.59			Q8GU90 pleiotropic drug Resistance protein 3 related cluster
VVTU21019_x_at			1.59			Q9ZP21 Thioredoxin M-type, chloroplast precursor related cluster
VVTU15985_at			1.59			Q8LEC9 Chloroplast thylakoidal processing peptidase, putative related cluster
VVTU14407_at			1.59			Q9LM55 F2E2.11 related cluster
VVTU33248_at			1.59			Q5M9R1 Hypothetical protein orf138c related cluster
VVTU233_at			1.59			Q10BD5 FtsJ-like methyltransferase family protein, putative, expressed related cluster
VVTU2690_at			1.59			Q8LDQ4 PP2A regulatory subunit TAP46 related cluster
VVTU12522_at			1.59			Q9FYA3 Hypothetical protein T19L5_30 related cluster
VVTU9400_at			1.6			Q9LZH8 Hypothetical protein F26K9_310 related cluster
VVTU36683_at			1.6			Q1ZZV9 Na+ H+ antiporter related cluster
VVTU35402_at			1.6			Q8GYT4 Hypothetical protein At1g11020 T19D16_25 related cluster
VVTU34623_at			1.6			Q2I312 L-isoaspartate-O-methyl transferase related cluster
VVTU33474_x_at			1.6			Q2MJ13 Cytochrome P450 monooxygenase CYP83H1 related cluster
VVTU23008_at			1.6			Q9FNS1 Myb-like DNA-bindinG protein related cluster
VVTU21386_at			1.6			O65840 IAA amidohydrolase related cluster
VVTU21254_s_at			1.6			Q940X7 RING-box protein 1a related cluster
VVTU18765_at			1.6			Q9M4H8 Putative Ripening-related protein related cluster
VVTU15257_at			1.6			Q1SCI9 Hypothetical protein related cluster
VVTU8800_s_at			1.6			Q8LCP1 cytochrome c oxidase subunit, putative related cluster
VVTU5799_at			1.6			Q6AT70 Hypothetical protein OSJNBa0084P24.18 related cluster
VVTU17983_at			1.6			Q5J907 Translationally-controlled tumor protein homolog related cluster
VVTU690_at			1.6			Q8LEK2 FAM18-like protein At1g09330 related cluster
VVTU37157_at			1.6			Q2HUP2 Hypothetical protein related cluster
VVTU15638_at			1.6			Q338D5 Endonuclease exonuclease phosphatase family protein, putative, expressed related cluster
VVTU1149_at			1.6			Q8H7S7 Putative response regulator 10 related cluster
VVTU20320_at			1.6			Q7XYX9 SNF4b related cluster
VVTU27188_at			1.6			Q9LTJ1 Similarity to unknown protein related cluster
VVTU3324_at			1.6			Q9FXS2 P-rich protein NtEIG-C29 related cluster
VVTU5562_at			1.61			Q1S6K6 Phospholipid Glycerol acyltransferase related cluster
VVTU25816_s_at			1.61			Q14K65 Cytosolic Glutamine synthetase related cluster
VVTU19211_at			1.61			P17562 S-adenosylmethionine synthetase 2 related cluster
VVTU18967_at			1.61			Q0ZR53 Hypothetical protein related cluster
VVTU33493_s_at			1.61			Q1SH80 RNA-binding region RNP-1 related cluster
VVTU16216_at			1.61			Q9SRS2 F21O3.15 protein related cluster
VVTU22031_at			1.61			Q40096 receptor protein kinase related cluster
VVTU13647_s_at			1.61			Q01527 Maturation protein related cluster
VVTU27223_x_at			1.61			Q2JGZ2 Dehydrogenase subunit related cluster
VVTU18202_at			1.61			Q9M435 Phase-change related protein precursor related cluster
VVTU4184_s_at			1.62			Q9ASW8 At1g54460 F20D21_28 related cluster
VVTU35268_at			1.62			Q9SFV2 T1B9.11 protein related cluster
VVTU3426_at			1.62			Q9S9T7 Vacuolar protein sorting-associated protein 28 homolog 1 related cluster
VVTU3367_s_at			1.62			Q7XI54 Putative transmembrane protein related cluster
VVTU29564_x_at			1.62			Q1EMN7 Fimbriata-associated protein related cluster
VVTU27393_s_at			1.62			Q6NKR3 At3g55600 related cluster
VVTU21093_at			1.62			Q8LLR1 MADS-box protein 3 related cluster
VVTU6883_at			1.62			Q1SMH8 Hypothetical protein related cluster
VVTU1325_at			1.62			Q1SZI0 At2g15730 related cluster
VVTU31605_at			1.62			Q0WRN6 PolyUbiquitin 4 UBQ4 related cluster
VVTU33763_at			1.62			Q1SD84 Integrase, catalytic region related cluster
VVTU40564_at			1.62			Q3EBZ2 Protein At2g17030 related cluster
VVTU30888_at			1.62			Q9SJI9 Expressed protein related cluster
VVTU5859_s_at			1.63			Q93VP4 At1g07470 F22G5_13 related cluster
VVTU39464_at			1.63			Q1SSF0 transcription factor E2F dimerisation partner related cluster
VVTU32773_at			1.63			Q9MTJ3 DNA-directed RNA polymerase alpha chain related cluster
VVTU2741_at			1.63			Q9FMR5 Vesicle-associated membrane protein 714 related cluster
VVTU16336_s_at			1.63			Q9M448 Hypothetical protein related cluster
VVTU39667_x_at			1.63			Q6UA10 Fiber protein Fb27 related cluster
VVTU4696_at			1.63			Q10M26 Retrotransposon protein, putative, Ty1-copia subclass, expressed related cluster
VVTU25128_at			1.63			Q9LYZ2 Hypothetical protein F9G14_240 related cluster
VVTU3545_at			1.63			Q6TKQ5 Protein kinase-like protein related cluster
VVTU35257_s_at			1.63			Q6K4E1 Hypothetical protein OJ1506_A04.22 related cluster
VVTU33585_at			1.63			Q17E94 Hypothetical protein related cluster
VVTU14506_s_at			1.63			UPI00000A791B Cluster related to UPI00000A791B; PDI-like protein
VVTU35842_s_at			1.64			Q852R1 Serine palmitoyltransferase related cluster
VVTU20719_at			1.64			Q9SWV8 ethylene-responsive small GTP-bindinG protein related cluster
VVTU18480_at			1.64			Q9M4H8 Putative Ripening-related protein related cluster
VVTU8655_at			1.64			Q3EA47 Protein At4g13030 related cluster
VVTU40536_s_at			1.64			Q8S8E7 Expressed protein related cluster
VVTU6864_s_at			1.64			Q501A1 At2g18860 related cluster
VVTU7922_x_at			1.64			Q84NG9 2S albumin related cluster
VVTU33513_x_at			1.64			Q8H2C2 serine threonine kinase related cluster
VVTU38553_at			1.65			P29060 Acidic endoChitinase precursor related cluster
VVTU37030_at			1.65			Q9C9R9 Putative transporter; 34935-36578 related cluster
VVTU30775_at			1.65			Q9M4H1 Putative Ripening-related bZIP protein related cluster
VVTU2380_s_at			1.65			Q94B38 Glucose-6-phosphate phosphate translocator 2, chloroplast precursor related cluster
VVTU21676_at			1.65			Q9FFC6 GDSL-motif lipasehydrolase-like protein related cluster
VVTU12194_at			1.65			Q949Z8 Hypothetical protein At1g36980 related cluster
VVTU1651_at			1.65			Q9LKB3 Similarity to rab3 GTPase-activatinG protein non-catalitic subunit related cluster
VVTU908_at			1.66			DQ914883 Vitis vinifera AT4G10040-like mRNA, partial sequence.
VVTU6153_at			1.66			Q8LGT9 phosphoglycerate mutase-like protein related cluster
VVTU681_s_at			1.66			Q0DWG8 Os02g0815800 protein related cluster
VVTU15464_at			1.66			Q1SGE3 Hypothetical protein related cluster
VVTU16437_at			1.66			O23274 Kinesin like protein related cluster
VVTU21455_at			1.66			Q9FMI8 Arabidopsis thaliana genomic DNA, chromosome 5, P1 clone:MHJ24 related cluster
VVTU3137_at			1.66			O65526 Hypothetical protein F4D11.50 related cluster
VVTU18074_s_at			1.66			Q1T061 Hypothetical protein related cluster
VVTU35225_s_at			1.66			Q3HRW4 Hypothetical protein related cluster
VVTU32658_x_at			1.66			P10973 Nonspecific lipid-transfer protein A related cluster
VVTU35017_at			1.66			Q8W0F9 C2 domain-containing protein-like related cluster
VVTU40812_x_at			1.66			Q944A7 AT4g35230 F23E12_210 related cluster
VVTU27138_x_at			1.66			Q9FRF5 Expressed protein related cluster
VVTU24089_at			1.67			Q0DKW1 Os05g0140500 protein related cluster
VVTU6490_at			1.67			Q6K6Q8 Hypothetical protein P0040H05.31 related cluster
VVTU23227_at			1.67			Q1T3A1 Hypothetical protein related cluster
VVTU4378_at			1.67			Q2QQS4 HesB YadR YfhF family protein, putative, expressed related cluster
VVTU30006_s_at			1.67			Q9AUD0 7S globulin related cluster
VVTU19644_at			1.67			Q850K5 lipid transfer protein isoform 4 related cluster
VVTU8281_at			1.67			Q6NKY9 At3g24040 related cluster
VVTU15074_at			1.67			Q84VV1 At5g41270 related cluster
VVTU2479_s_at			1.67			Q58T16 FLK related cluster
VVTU4115_s_at			1.68			Q6E2Z6 1-cys peroxiredoxin related cluster
VVTU21685_s_at			1.68			Q8GY69 Putative transcription factor II related cluster
VVTU1069_at			1.68			Q9MAL9 T25K16.15 related cluster
VVTU7101_at			1.68			Q9FXC5 F12A21.27 related cluster
VVTU8879_s_at			1.68			Q42404 U1 small nuclear ribonucleoprotein 70 kDa related cluster
VVTU25486_at			1.68			Q9ZUB8 F5O8.33 protein related cluster
VVTU35871_s_at			1.68			Q9M1J1 Hypothetical protein F24I3.170 related cluster
VVTU6875_at			1.68			Q94CI5 Protein kinase AtSIK related cluster
VVTU6971_at			1.68			Q9SDM7 Hypothetical protein related cluster
VVTU33485_x_at			1.68			Q9FS42 Pathogenesis-related protein 10 related cluster
VVTU29921_x_at			1.68			O24141 Plastid-lipid-Associated Protein related cluster
VVTU32243_at			1.68			P29449 Thioredoxin H-type 1 related cluster
VVTU8187_at			1.69			Q10SN6 Hydrolase, alpha beta fold family protein, expressed related cluster
VVTU5615_at			1.69			Q0DN95 Os03g0766000 protein related cluster
VVTU16857_at			1.69			Q6NMH5 At3g16760 related cluster
VVTU3379_at			1.69			Q1SM74 Hypothetical protein related cluster
VVTU707_at			1.69			Q9FNN8 Cleft lip and palateassociated transmembrane protein-like related cluster
VVTU1456_s_at			1.69			Q9M1J1 Hypothetical protein F24I3.170 related cluster
VVTU13988_s_at			1.69			Q8VYP5 Hypothetical protein At3g60800 related cluster
VVTU579_at			1.7			Q9FZ20 T6A9.10 protein related cluster
VVTU7273_s_at			1.7			Q4VT47 RD22-like protein related cluster
VVTU18727_s_at			1.7			O65757 Putative Pi starvation-induced protein related cluster
VVTU14690_at			1.7			Q8LG39 Hypothetical protein related cluster
VVTU39682_at			1.7			Q9JH31 ORF1 related cluster
VVTU9547_s_at			1.71			Q8GT74 RING-H2 finger protein ATL2B related cluster
VVTU3557_at			1.71			Q2LMF3 Myb2 related cluster
VVTU14559_at			1.71			Q65XH1 Hypothetical protein OJ1126_B11.8 related cluster
VVTU12566_s_at			1.71			Q84WK9 At4g33985 related cluster
VVTU35377_at			1.71			Q0JP60 Os01g0242300 protein related cluster
VVTU36754_at			1.71			Q67WD2 Paxneb protein-like related cluster
VVTU5391_at			1.71			O65533 Hypothetical protein F4D11.120 related cluster
VVTU3525_at			1.72			Q3E6N2 Protein At3g07140 related cluster
VVTU3315_at			1.72			Q944K1 At1g11870 F12F1_29 related cluster
VVTU21394_at			1.72			Q7DMP0 calmodulin-2 4 related cluster
VVTU13358_at			1.72			Q8S929 Autophagy 4a related cluster
VVTU9298_at			1.73			Q5N9Z8 Putative Aspartate aminotransferase related cluster
VVTU3927_at			1.73			Q93Z55 AT3g58470 F14P22_60 related cluster
VVTU38420_at			1.73			O22216 Glycerol-3-phosphate dehydrogenase related cluster
VVTU13194_at			1.73			Q7EXZ3 Hypothetical protein OSJNBa0016N23.107 related cluster
VVTU32243_x_at			1.73			P29449 Thioredoxin H-type 1 related cluster
VVTU25020_s_at			1.73			Q501F5 At4g26980 related cluster
VVTU33671_at			1.73			Q9M4H3 Putative Metallothionein-like protein related cluster
VVTU8969_s_at			1.73			Q9M1J1 Hypothetical protein F24I3.170 related cluster
VVTU6465_at			1.73			Q94CI5 Protein kinase AtSIK related cluster
VVTU9711_s_at			1.73			P62577 Chloramphenicol acetyltransferase related cluster
VVTU27903_x_at			1.73			Q6USQ8 NADPH-dependent Cinnamyl alcohol dehydrogenase related cluster
VVTU12331_at			1.74			Q1SZT9 GCN5-related N-acetyltransferase related cluster
VVTU1246_at			1.74			Q3E9Z4 Protein At4g18740 related cluster
VVTU8060_at			1.74			P46293 40S ribosomal protein S16 related cluster
VVTU32629_at			1.74			O82149 Low-molecular-weight Heat shock protein related cluster
VVTU4773_at			1.74			Q1SRL3 V-type ATPase, 116 kDa subunit related cluster
VVTU19832_s_at			1.75			Q9MAA7 Probable Gibberellin receptor GID1L1 related cluster
VVTU29284_at			1.75			Q8S8Z5 Syringolide-induced protein B13-1-1 related cluster
VVTU35929_at			1.75			Q8H6R5 CTV.12 related cluster
VVTU5885_s_at			1.75			Q70I34 Hypothetical protein related cluster
VVTU14449_s_at			1.75			Q943K1 Putative Photosystem II subunit PsbS related cluster
VVTU18998_at			1.75			Q8L6A8 Aspartic proteinase related cluster
VVTU8159_at			1.75			Q9C770 Integral membrane protein, putative; 85705-84183 related cluster
VVTU4577_at			1.76			P92939 Calcium-transporting ATPase 1, endoplasmic reticulum-type related cluster
VVTU39539_s_at			1.76			Q38796 Homeobox protein LUMINIDEPENDENS related cluster
VVTU2178_s_at			1.76			Q66GP7 At1g13130 related cluster
VVTU36158_at			1.76			Q27GM0 Protein At2g07695 related cluster
VVTU14503_at			1.76			Q0JMG5 Os01g0506200 protein related cluster
VVTU32713_at			1.76			Q9M566 LMW Heat shock protein related cluster
VVTU4673_at			1.76			Q2V457 Protein At2g25910 related cluster
VVTU11519_at			1.77			Q9XEE9 Hypothetical protein T07M07.7 related cluster
VVTU1354_at			1.77			Q9ZNS9 Embryo-specific protein related cluster
VVTU3198_at			1.78			Q8H0U2 Hypothetical protein At2g12400 related cluster
VVTU5657_s_at			1.79			Q1SM34 Zinc finger, RING-type; RINGv related cluster
VVTU5105_at			1.79			O22141 Putative nucleotide sugar epimerase related cluster
VVTU15806_at			1.79			Q9FKT8 Similarity to cytochrome oxidase assembly factor related cluster
VVTU15275_at			1.79			Q7XXQ9 Hypothetical protein related cluster
VVTU22030_at			1.79			Q93ZP9 AT3g27220 K17E12_4 related cluster
VVTU38276_s_at			1.79			O48767 Expressed protein related cluster
VVTU8849_at			1.79			Q5WMS9 Hypothetical protein OJ1333_C12.2 related cluster
VVTU9619_x_at			1.79			AF281656 Vitis vinifera putative transcription factor mRNA, complete cds.
VVTU32274_x_at			1.79			Q5BXW2 SJCHGC01957 protein related cluster
VVTU1586_s_at			1.8			Q9C774 26S proteasome regulatory subunit S12, putative; 66155-68483 related cluster
VVTU33671_x_at			1.8			Q9M4H3 Putative Metallothionein-like protein related cluster
VVTU5023_at			1.8			Q5MK24 ARV1 related cluster
VVTU5553_s_at			1.81			AY070232 Vitis vinifera calmodulin mRNA, complete cds.
VVTU1268_at			1.81			Q9ASW4 At3g21211 related cluster
VVTU21591_s_at			1.82			Q9FNW2 seed maturation protein LEA 4 related cluster
VVTU9807_at			1.83			Q9FNA4 Arabidopsis thaliana genomic DNA, chromosome 5, P1 clone:MSH12 related cluster
VVTU7899_x_at			1.83			Q7XU07 OSJNBb0012E24.3 protein related cluster
VVTU3970_at			1.83			Q6QJ72 PCD DCoH-like protein 2 related cluster
VVTU16659_at			1.83			Q1SEN8 Cyclic peptide transporter related cluster
VVTU5115_at			1.83			Q949S9 Hypothetical protein At3g18165 related cluster
VVTU29355_at			1.83			Q1SHK5 SAM (And some other nucleotide) binding motif related cluster
VVTU39175_at			1.83			Q9M510 Dicyanin related cluster
VVTU34474_at			1.84			Q9S9T5 T32N4.4 protein related cluster
VVTU806_at			1.84			Q9FR79 Pre-mRNA splicing factor related cluster
VVTU16251_at			1.84			Q1T0M4 Arf GTPase activatinG protein related cluster
VVTU38080_at			1.85			Q1SIG9 Hypothetical protein related cluster
VVTU5063_s_at			1.85			Q67Y14 MRNA, complete cds, clone: RAFL25-19-D04 related cluster
VVTU15006_at			1.85			Q2V454 Protein At2g26530 related cluster
VVTU21532_at			1.85			P93384 Nicotiana tabacum ORF related cluster
VVTU35055_at			1.85			Q940N6 AT5g21070 T10F18_100 related cluster
VVTU39840_at			1.86			Q9LS97 Dbj|BAA86474.1 related cluster
VVTU38720_at			1.86			Q283L0 Kip-related protein 5 related cluster
VVTU30788_at			1.86			Q1S3S6 Rhodanese-like domain related cluster
VVTU4579_at			1.86			UPI0000162A67 Cluster related to UPI0000162A67; unknown protein
VVTU1992_s_at			1.86			Q0REK2 Hypothetical protein related cluster
VVTU26484_at			1.87			Q7XSB4 OJ991113_30.6 protein related cluster
VVTU4108_at			1.87			Q2TM93 Hypothetical protein related cluster
VVTU18764_at			1.87			Q2I313 Cyclase related cluster
VVTU33967_at			1.87			Q9ZW76 Expressed protein related cluster
VVTU3351_s_at			1.88			Q9M4H0 Putative Ripening-related protein related cluster
VVTU6930_x_at			1.88			Q2TE76 Coat protein related cluster
VVTU1991_at			1.89			Q84XU3 Putative 6-phosphogluconolactonase related cluster
VVTU15683_at			1.89			Q8L5Y8 Hypothetical protein At5g65840 related cluster
VVTU37065_x_at			1.9			X94320 V.vinifera mRNA for cytosolic Glutamine synthetase (clone pGS1;1).
VVTU33121_at			1.9			Q95747 Mitochondrial 60S ribosomal protein L16 related cluster
VVTU22082_x_at			1.9			Q93XE8 ZIP-like zinc transporter related cluster
VVTU24584_at			1.9			Q5IH79 HAT-like transposase related cluster
VVTU4760_at			1.91			Q8LEK2 FAM18-like protein At1g09330 related cluster
VVTU821_s_at			1.91			Q1S1A5 CD9 CD37 CD63 antigen related cluster
VVTU3879_at			1.92			Q0DKP7 Os05g0150000 protein related cluster
VVTU27742_at			1.92			Q93YH1 Na+ H+ antiporter, isoform 2 related cluster
VVTU7235_at			1.93			Q9ZTX4 LeOPT1 related cluster
VVTU1982_at			1.93			Q6GKX8 Hypothetical protein At1g09645 related cluster
VVTU29760_at			1.93			Q9F713 Orf122 related cluster
VVTU657_at			1.95			Q93WN1 At1g26660 T24P13_4 related cluster
VVTU29985_x_at			1.96			Q42428 Chitinase Ib related cluster
VVTU22533_at			1.96			Q9SV61 Putative Xyloglucan endotransglucosylase hydrolase protein 1 precursor related cluster
VVTU14772_at			1.96			Q1SKA0 Na+ H+ antiporter-like protein related cluster
VVTU12268_s_at			1.96			AF195867 Vitis vinifera alcohol dehydrogenase 7 (ADH7) mRNA, complete cds.
VVTU315_at			1.96			Q84LL9 Salt tolerance protein 3 related cluster
VVTU14424_at			1.96			Q9ZW76 Expressed protein related cluster
VVTU27252_at			1.97			Q1RZ04 Zinc finger, RING-type; Zinc finger, RanBP2-type; Zinc finger, C6HC- type related cluster
VVTU37085_at			1.98			O48716 En Spm-like transposon protein related cluster
VVTU19512_at			1.99			Q9FN33 Arabidopsis thaliana genomic DNA, chromosome 5, TAC clone:K19P17 related cluster
VVTU9956_at			2			Q6NM36 At5g20110 related cluster
VVTU21775_s_at			2.02			Q1SG00 Fibronectin, type III-like fold related cluster
VVTU15742_at			2.02			Q10M91 VQ motif family protein, expressed related cluster
VVTU13676_s_at			2.03			P41916 GTP-binding nuclear protein Ran-1 related cluster
VVTU20258_at			2.05			P54968 IAA-amino acid hydrolase ILR1 precursor related cluster
VVTU13881_s_at			2.07			Q08707 BPF-1 protein related cluster
VVTU39722_s_at			2.07			Q7M1N9 Transformer-2-like protein related cluster
VVTU31628_at			2.07			Q9M4H3 Putative Metallothionein-like protein related cluster
VVTU22695_x_at			2.08			UPI00005484E3 Cluster related to UPI00005484E3; PREDICTED: Hypothetical protein XP_703019 isoform 3
VVTU35577_s_at			2.1			O82615 T9A4.6 protein related cluster
VVTU40645_at			2.11			Q5Z893 Hypothetical protein OJ1294_G12.14 related cluster
VVTU21246_at			2.12			Q1SLN2 Calcium-binding EF-hand related cluster
VVTU35999_at			2.13			AY847627 Vitis vinifera cultivar Riesling Actin mRNA, partial cds.
VVTU22166_at			2.13			Q9SST7 ethylene-responsive element binding protein1 homolog related cluster
VVTU9780_s_at			2.13			P51819 Heat shock protein 83 related cluster
VVTU2775_x_at			2.15			AY670139 Vitis vinifera clone 357837_U1 stilbene synthase mRNA, partial cds.
VVTU24759_at			2.16			Q9FYG0 F1N21.15 related cluster
VVTU22609_at			2.16			Q5QJ47 Rapid alkalinization factor preproprotein precursor related cluster
VVTU15775_at			2.17			Q1SVR0 Helix-loop-helix DNA-binding related cluster
VVTU34553_x_at			2.24			DQ459352 Vitis vinifera resveratrol synthase gene, complete cds.
VVTU1773_at			2.25			Q8H0S8 Hypothetical protein related cluster
VVTU13825_at			2.28			Q2I824 ACS-like protein related cluster
VVTU40275_s_at			2.3			Q5KQH1 Hypothetical protein OSJNBb0086G17.4 related cluster
VVTU35868_s_at			2.33			Q2HSW3 Sec61beta related cluster
VVTU33664_at			2.36			Q9M4H3 Putative Metallothionein-like protein related cluster
VVTU9472_at			2.39			Q8H2A6 germin-like protein related cluster
VVTU8515_at			2.46			Q27JA0 dirigent-like protein pDIR12 related cluster
VVTU24084_at			2.47			Q6JJ26 Hypothetical protein related cluster
VVTU715_at			2.51			AY684130 Vitis vinifera 20S proteasome beta subunit mRNA, partial cds.
VVTU2671_at			2.57			AF274281 Vitis vinifera resveratrol synthase (RS1) mRNA, complete cds.
VVTU13955_at			2.57			AY159556 Vitis vinifera lipoxygenase (Lox) mRNA, partial cds.
VVTU14747_s_at			2.58			Q5K4L4 Villin 2 related cluster
VVTU10146_at			2.6			Q5JKR4 Hypothetical protein B1064G04.10 related cluster
VVTU8784_at			2.63			Q2QWN2 Flavin-containing monooxygenase, putative related cluster
VVTU12038_at			2.7			Q9LE44 Arabidopsis thaliana genomic DNA, chromosome 3, P1 clone: MGH6 related cluster
VVTU12267_s_at			2.72			P29512 tubulin beta-2 beta-3 chain related cluster
VVTU9349_at			2.78			Q337C0 IMP dehydrogenase GMP reductase domain containing protein, expressed related cluster
VVTU8323_x_at			2.91			O82615 T9A4.6 protein related cluster
VVTU11329_at			3.04			UPI000034F3E8 Cluster related to UPI000034F3E8; catalytic hydrolase
VVTU15058_at			3.13			Q9LDX7 Hypothetical protein P0702F03.34 related cluster
VVTU5856_at			3.23			Q3ECS1 Protein At1g51920 related cluster
VVTU10655_at			3.68			O04887 Pectinesterase-2 precursor related cluster
VVTU15170_at			3.69			Q9SY56 F14N23.2 related cluster
VVTU7619_x_at			3.73			AY656726 Vitis vinifera synthase f3-like mRNA, partial sequence.
VVTU24741_x_at			4.02			P28343 stilbene synthase 1 related cluster
VVTU10162_s_at			6.62			Q0J0U0 Os09g0483500 protein related cluster
VVTU9364_at			6.68			Q1SV12 Kunitz inhibitor ST1-like related cluster
VVTU28231_at			10.96			Q1RSY7 Allergen V5 Tpx-1 related related cluster
VVTU12417_s_at			12.34			Q69D51 Beta-1,3-Glucanase related cluster
VVTU387_at			18.75			Q0J0U0 Os09g0483500 protein related cluster
VVTU13759_at			35.87			Q1RSY7 Allergen V5 Tpx-1 related related cluster
VVTU1180_at		+1.50	1.56			Q8H222 Putative RING protein related cluster
VVTU19602_at		+1.51	1.51			Q0ZCB7 Integrase related cluster
VVTU7578_s_at		+1.51	1.82			Q6Z2A0 Hypothetical protein OSJNBa0086F04.3 related cluster
VVTU12572_at		+1.51	1.86			Q7Y1W9 Putative Zinc finger transcription factor ZFP33 related cluster
VVTU31333_at		+1.51	1.93			Q1M2Y7 thiamin biosynthetic enzyme related cluster
VVTU12645_at		+1.52	1.5			Q8LGI3 Hypothetical protein related cluster
VVTU2681_s_at		+1.52	1.51			Q9SJH8 Expressed protein related cluster
VVTU15344_at	+1.52		1.58			Q1S076 Hypothetical protein related cluster
VVTU14836_at	+1.52		1.61			Q1S3P6 Inositol 1, 3, 4-trisphosphate 56-kinase related cluster
VVTU13641_at		+1.52	1.83			P09444 lateembryogenesis abundant protein D-34 related cluster
VVTU4376_at		+1.52	1.84			Q94IB9 Acyl-CoA independent ceramide synthase related cluster
VVTU11920_at		+1.52	1.85			Q0JIV3 Os01g0775600 protein related cluster
VVTU4961_at		+1.52	1.88			Q10D38 Magnesium transporter CorA-like family protein, putative, expressed related cluster
VVTU22524_at		+1.53	1.5			Q9FG71 UPF0172 protein At5g55940 related cluster
VVTU2789_at		+1.53	1.54			Q589Y1 Glycosyltransferase NTGT5b related cluster
VVTU35703_s_at		+1.53	1.55			O04951 Serine threonine-Protein phosphatase PP2A-5 catalytic subunit related cluster
VVTU7652_at		+1.53	1.55			P46518 lateembryogenesis abundant protein Lea14-A related cluster
VVTU32658_at		+1.53	1.58			P10973 Nonspecific lipid-transfer protein A related cluster
VVTU21411_s_at		+1.53	1.59			Q9LY87 Hypothetical protein F18O22_210 related cluster
VVTU8505_at		+1.53	1.65			Q6H704 Hypothetical protein P0030G02.24-1 related cluster
VVTU18745_at		+1.53	1.69			O24149 Caffeoyl-CoA O-methyltransferase 2 related cluster
VVTU6378_s_at		+1.53	1.7			Q1T416 SKP1 component related cluster
VVTU7834_s_at		+1.53	1.76			O65635 Hypothetical protein T19K4.110 related cluster
VVTU12230_at		+1.54	1.59			Q9LY87 Hypothetical protein F18O22_210 related cluster
VVTU22727_x_at		+1.54	1.65			AF467946 Vitis vinifera lipid transfer protein isoform 4 mRNA, complete cds.
VVTU12798_s_at		+1.54	1.66			Q94F28 Hypothetical protein related cluster
VVTU13882_at		+1.54	1.75			Q9SUJ1 Syntaxin-43 related cluster
VVTU13543_at	+1.55		1.51			Q2MIA8 DNA-directed RNA polymerase beta chain related cluster
VVTU584_at		+1.55	1.57			Q75KQ4 Expressed protein related cluster
VVTU9887_s_at		+1.55	1.63			Q6VBI6 Thioredoxin H2 related cluster
VVTU445_at		+1.55	1.73			Q9LQP1 F24B9.26 protein related cluster
VVTU4556_at		+1.55	1.78			Q9FHX0 Similarity to glutathione-S-transferase Glutaredoxin related cluster
VVTU20666_at	+1.55		1.87			Q9SZI9 Putative phospholipaserelatedprotein related cluster
VVTU21303_s_at		+1.55	1.88			Q9SCP9 Hypothetical protein T4D2.50 related cluster
VVTU9737_s_at		+1.55	2.11			Q9ZTM1 PGPS NH21 related cluster
VVTU27173_s_at		+1.55	2.12			Q9M4I1 Putative proline-rich cell wall protein related cluster
VVTU12785_s_at		+1.55	2.2			Q5CDC4 LacOPZ-alpha peptide from pUC9 related cluster
VVTU9688_at	+1.56		1.75			Q9STW7 Hypothetical protein T22A6.100 related cluster
VVTU28941_x_at		+1.57	1.65			Q40480 C-7 protein related cluster
VVTU22348_s_at		+1.57	1.74			Q7XQQ4 OSJNBa0084A10.1 protein related cluster
VVTU9570_at		+1.57	1.9			Q9FFK1 Syntaxin-31 related cluster
VVTU3653_at	+1.57		1.95			AY194364 Vitis vinifera nucleoside-diphosphate kinase (Ndpk) mRNA, partial cds.
VVTU33607_x_at		+1.58	1.5			Q9M4H3 Putative Metallothionein-like protein related cluster
VVTU1976_at		+1.58	1.54			Q9LIL4 Coated vesicle membrane protein-like related cluster
VVTU3588_at		+1.58	1.56			Q5NAY1 Hypothetical protein P0702F03.10 related cluster
VVTU2598_at		+1.58	1.6			Q69IX0 Putative AtRer1A related cluster
VVTU2385_at		+1.58	1.66			Q65XC4 Hypothetical protein OJ1187_E11.15 related cluster
VVTU14250_at		+1.58	1.66			Q3C210 flavonoid 3 ,5 -hydroxylase related cluster
VVTU14426_at		+1.58	2			Q9AT68 ADP-ribosylation factor 60 related cluster
VVTU32983_x_at		+1.59	1.52			Q5M9R1 Hypothetical protein orf138c related cluster
VVTU13805_s_at		+1.59	1.66			Q0DQD8 Os03g0606200 protein related cluster
VVTU9904_at		+1.59	1.68			Q75LU8 Calcineurin B protein related cluster
VVTU3093_at		+1.59	1.83			O49847 Potassium channel beta subunit related cluster
VVTU27194_at		+1.60	1.5			Q6KBB0 Putative inorganic pyrophosphatase related cluster
VVTU7675_at		+1.60	1.59			Q1SEQ4 SBP related cluster
VVTU40806_at		+1.60	1.64			Q5PXG5 Cyclin dependent kinase inhibitor related cluster
VVTU11896_x_at		+1.61	1.57			Q5I7L5 ribosomal protein L36 related cluster
VVTU27291_at		+1.61	1.59			Q1SI77 Hypothetical protein related cluster
VVTU2724_at		+1.61	1.6			Q9SSP4 F3N23.2 protein related cluster
VVTU7532_at		+1.61	1.64			Q8S9A7 Glucosyltransferase-2 related cluster
VVTU189_at		+1.61	1.84			Q6RF46 Hypothetical protein related cluster
VVTU2422_s_at	+1.61		2.05			Q53J25 Putative DNA binding protein, identical related cluster
VVTU21202_at		+1.62	1.53			UPI00001630CA Cluster related to UPI00001630CA; unknown protein
VVTU12350_at	+1.62		1.58			Q9SJM6 Zinc finger A20 and AN1 domains-containinG protein At2g36320 related cluster
VVTU40729_at		+1.62	1.6			Q8LCJ2 Hypothetical protein related cluster
VVTU36958_at		+1.62	1.61			Q9AS36 Putative ania-6a type Cyclin related cluster
VVTU21818_s_at		+1.62	1.62			Q1AFF4 Ascorbate peroxidase related cluster
VVTU1142_at		+1.62	1.77			AF195869 Vitis vinifera malatedehydrogenase (MDH) mRNA, complete cds; nuclear gene for mitochondrial product.
VVTU14442_at		+1.62	1.84			Q9SF33 Hypothetical protein F11F8_29 related cluster
VVTU25757_x_at		+1.62	1.85			Q6Z688 Putative UDP-glucose Glucosyltransferase related cluster
VVTU16108_at	+1.62		1.97			Q1S3P6 Inositol 1, 3, 4-trisphosphate 56-kinase related cluster
VVTU14888_s_at	+1.63		1.56			Q155L4 Cysteine protease related cluster
VVTU19088_at		+1.63	1.62			Q9M434 enolase related cluster
VVTU39600_x_at		+1.63	1.83			AY267255 Vitis vinifera cultivar Thompson seedless 2S albumin precursor (Alb1) gene, promoter region and complete cds.
VVTU13791_at		+1.63	1.87			AF499108 Vitis vinifera beta-carotene hydroxylase (bch1) gene, complete cds.
VVTU36735_at		+1.64	1.52			UPI000034F451 Cluster related to UPI000034F451; hedgehog receptor
VVTU1901_at		+1.64	1.65			Q9SW27 Membrane-anchored Ubiquitin-fold protein 3 precursor related cluster
VVTU34891_at		+1.64	1.67			O80897 Putative spliceosome associated protein related cluster
VVTU31398_x_at		+1.65	1.53			Q850G4 Putative Early light induced protein related cluster
VVTU13831_x_at		+1.65	1.62			Q949R9 Hypothetical protein At5g20090 related cluster
VVTU27442_at		+1.65	1.63			Q0JRD5 Os01g0106800 protein related cluster
VVTU27355_x_at		+1.65	1.65			Q0WRN6 PolyUbiquitin 4 UBQ4 related cluster
VVTU757_at		+1.65	1.72			Q9FR03 Granule-bound Starch synthase related cluster
VVTU23436_at	+1.65		1.79			Q9C5L3 Hypothetical protein At3g47420 related cluster
VVTU40883_at		+1.65	1.83			Q8RXU5 60S ribosomal protein L37a-2 related cluster
VVTU29926_at		+1.65	1.88			Q1M0P0 UDP-glucuronic acid decarboxylase 3 related cluster
VVTU3529_at		+1.65	1.98			Q9ZUA5 Putative membrane protein related cluster
VVTU810_at		+1.65	1.99			Q9AST5 AT5g49540 K6M13_9 related cluster
VVTU1423_at		+1.66	1.53			Q8L8A5 GRF1-interActing factor 1 related cluster
VVTU5862_x_at		+1.66	1.6			Q9C7N7 Hypothetical protein F15D2.20 related cluster
VVTU34993_at		+1.66	1.6			Q8LPJ1 Protein kinase ADK1-like protein related cluster
VVTU12263_at		+1.66	2.17			VVU97521 Vitis vinifera class IV endoChitinase (VvChi4A) mRNA, complete cds.
VVTU7027_at		+1.67	1.52			Q500X2 At5g04440 related cluster
VVTU12057_at		+1.67	1.53			Q944S8 Hypothetical protein related cluster
VVTU27355_at		+1.67	1.7			Q0WRN6 PolyUbiquitin 4 UBQ4 related cluster
VVTU35584_s_at		+1.67	1.77			Q84XG6 Erwinia induced protein 2 related cluster
VVTU921_at		+1.68	1.55			Q2HUE7 PSP, proline-rich related cluster
VVTU787_s_at		+1.68	1.57			Q2P9V0 Soluble inorganic pyrophosphatase related cluster
VVTU18819_at		+1.68	1.63			Q9SMK3 Hypothetical protein related cluster
VVTU4374_at		+1.68	1.64			Q9SJI7 Putative lipaserelated cluster
VVTU20722_s_at		+1.68	1.67			Q8LCJ2 Hypothetical protein related cluster
VVTU8703_at		+1.68	1.77			Q1SU11 KH, type 1 related cluster
VVTU21415_s_at		+1.68	1.88			Q9M4H8 Putative Ripening-related protein related cluster
VVTU3272_at		+1.69	1.51			Q9SHH1 F20D23.18 protein related cluster
VVTU22731_s_at		+1.69	1.61			P29449 Thioredoxin H-type 1 related cluster
VVTU18056_s_at		+1.69	1.65			Q1T2J3 DNA bindinG protein S1FA related cluster
VVTU6837_at		+1.69	1.83			Q8GZA8 Protein ULTRAPETALA1 related cluster
VVTU16743_s_at	+1.69		2.17			Q0PJH9 Myb transcription factor Myb173 related cluster
VVTU7244_at	+1.70		1.52			P27062 NADH-ubiquinone oxidoreductase chain 3 related cluster
VVTU17361_at		+1.70	1.56			Q0J2N7 Os09g0322200 protein related cluster
VVTU32183_x_at		+1.70	1.61			Q94DM8 Probable Ubiquitin-fold modifier 1 precursor related cluster
VVTU752_at		+1.70	2.13			Q9FGF3 Similarity to unknown protein related cluster
VVTU4418_at		+1.71	1.53			Q9SKH2 Expressed protein related cluster
VVTU33356_at		+1.71	1.55			Q5M9R1 Hypothetical protein orf138c related cluster
VVTU12931_s_at		+1.71	1.64			Q40193 Ras-related protein Rab11C related cluster
VVTU34825_at		+1.71	1.7			Q9M0I1 Hypothetical protein AT4g28260 related cluster
VVTU38515_at		+1.71	1.99			Q69X19 Putative small calcium-binding phospholipaserelated2 related cluster
VVTU27220_at		+1.72	1.65			Q9SJM7 Expressed protein related cluster
VVTU35825_at	+1.72		1.75			Q3ED57 Protein At1g27760 related cluster
VVTU35204_at		+1.72	2.32			Q5BY59 Hypothetical protein related cluster
VVTU3751_at		+1.73	1.55			P35133 Ubiquitin-conjugating enzyme E2-17 kDa 10 12 related cluster
VVTU28520_s_at		+1.73	1.64			Q6AT61 Putative vesicle transport protein related cluster
VVTU15174_at		+1.73	1.93			Q9FGU0 Arabidopsis thaliana genomic DNA, chromosome 5, TAC clone:K21L19 related cluster
VVTU8910_at		+1.74	1.57			Q1SBK0 cullin family related cluster
VVTU12656_at		+1.74	1.72			Q45NM5 Hypothetical protein related cluster
VVTU22357_at		+1.74	1.78			Q1S3S6 Rhodanese-like domain related cluster
VVTU40799_at		+1.75	1.5			Q0IWT1 Os10g0489700 protein related cluster
VVTU2912_at		+1.75	1.54			Q9ZPX2 Putative ribosomal protein L6 related cluster
VVTU12176_x_at		+1.75	1.56			Q1S8R1 Hypothetical protein related cluster
VVTU17300_s_at		+1.75	1.97			Q1SH04 Adenylatecyclase related cluster
VVTU5737_x_at		+1.76	1.53			Q9M4H3 Putative Metallothionein-like protein related cluster
VVTU3158_at		+1.76	1.6			Q8S3D1 Putative bHLH transcription factor related cluster
VVTU5118_s_at		+1.76	1.69			UPI0000162D7F Cluster related to UPI0000162D7F; unknown protein
VVTU16609_at		+1.76	1.72			Q9MAR8 Putative serine carboxypeptidases related cluster
VVTU12562_at	+1.76		1.82			Q8SA64 NIMA-related protein kinase related cluster
VVTU29926_x_at		+1.77	2.23			Q1M0P0 UDP-glucuronic acid decarboxylase 3 related cluster
VVTU13214_at		+1.77	2.92			Q8L6Z1 Hypothetical protein At1g20460 related cluster
VVTU12309_at		+1.78	1.55			Q942D0 Putative 50S ribosomal protein L20 related cluster
VVTU33356_x_at		+1.78	1.72			Q5M9R1 Hypothetical protein orf138c related cluster
VVTU17385_at		+1.78	1.82			Q0JKE2 Os01g0680400 protein related cluster
VVTU39457_x_at		+1.78	1.97			Q0MRE0dehydrin related cluster
VVTU1695_s_at		+1.79	1.51			Q8VZ65 Hypothetical protein At1g67785 related cluster
VVTU27284_x_at	+1.80		2.03			Q2Z1Q1 ZIP family metal transporter related cluster
VVTU35878_s_at		+1.80	2.61			Q0REK2 Hypothetical protein related cluster
VVTU16873_s_at		+1.81	1.83			Q9M4H9 Putative proline-rich cell wall protein related cluster
VVTU2805_s_at		+1.83	1.55			Q2A977 RNA recognition motif (RRM)-containinG protein related cluster
VVTU35694_at		+1.83	1.58			Q65CJ7 Hydroxyphenylpyruvate reductase related cluster
VVTU31655_x_at		+1.83	2.01			Q9M4H3 Putative Metallothionein-like protein related cluster
VVTU21072_s_at		+1.84	1.63			P41568 Protein translation factor SUI1 homolog 1 related cluster
VVTU23225_at	+1.85		1.53			Q5MA17 Hypothetical protein orf315 related cluster
VVTU11775_at		+1.85	1.62			Q9C6A5 Hypothetical protein F9E11.1 related cluster
VVTU39457_at		+1.85	1.88			Q0MRE0dehydrin related cluster
VVTU27407_at		+1.86	1.7			Q9FME8 Oligopeptide transporter 4 related cluster
VVTU3992_at		+1.86	1.71			Q9LRR8 Arabidopsis thaliana genomic DNA, chromosome 3, P1 clone:MOA2 related cluster
VVTU4078_s_at		+1.87	1.66			Q1S397 Hypothetical protein related cluster
VVTU33672_at		+1.87	1.73			Q9LUN0 Arabidopsis thaliana genomic DNA, chromosome 3, P1 clone: MKP6 related cluster
VVTU38331_s_at		+1.87	1.89			Q8GW48 Hypothetical protein related cluster
VVTU20002_at		+1.88	1.55			Q1STY0 Like-Sm ribonucleoprotein-related, core related cluster
VVTU20307_s_at		+1.88	1.59			Q8L9E2 Hypothetical protein related cluster
VVTU27399_x_at		+1.88	1.73			Q9CAA4 Putative transcription factor BIM2 related cluster
VVTU35253_x_at		+1.88	2.15			Q9M4H3 Putative Metallothionein-like protein related cluster
VVTU4229_at		+1.89	1.54			Q1S8I6 expansin 45, endoGlucanase-like related cluster
VVTU14666_at		+1.89	3.22			Q93W57 Steroleosin related cluster
VVTU2433_at	+1.90		1.7			Q1SGH7 Zinc finger, RING-type; Thioredoxin-related related cluster
VVTU2312_at		+1.90	1.7			Q1T137 Hypothetical protein related cluster
VVTU35218_at		+1.90	1.78			Q52K84 At4g13270 related cluster
VVTU35761_s_at		+1.90	1.83			Q0JHY5 Os01g0835900 protein related cluster
VVTU27471_at	+1.95		1.89			Q53LY5 Similar to periplasmic serine proteinase related cluster
VVTU5728_at		+1.95	1.89			Q9M4H3 Putative Metallothionein-like protein related cluster
VVTU13818_at		+1.95	1.96			O82530 proteasome subunit alpha type 4 related cluster
VVTU12631_at		+1.95	1.96			Q8GY97 Hypothetical protein related cluster
VVTU32512_at		+1.95	2.01			Q84NG9 2S albumin related cluster
VVTU39426_x_at		+1.96	1.63			Q9AY32 RRNA intron-encoded homing Endonuclease related cluster
VVTU5401_at	+1.96		1.65			Q3EDJ9 Protein At1g02880 related cluster
VVTU25002_at	+1.96		2.05			Q9SFY3 T22C5.21 related cluster
VVTU13573_at		+1.96	2.12			Q7XTZ0 OSJNBa0019K04.7 protein related cluster
VVTU21405_x_at		+1.96	2.28			AF281656 Vitis vinifera putative transcription factor mRNA, complete cds.
VVTU35442_x_at		+1.98	1.52			Q8L8N3 Hypothetical protein related cluster
VVTU27313_at		+1.98	1.88			Q9M6B3 malatedehydrogenase related cluster
VVTU4241_at		+2.00	1.56			Q6GKW1 At2g41945 related cluster
VVTU4420_s_at		+2.00	1.87			Q9FPR6 Two-component response regulator ARR17 related cluster
VVTU27298_x_at		+2.00	1.89			Q30E95 Type II SK2dehydrin related cluster
VVTU14281_at		+2.00	2.42			Q6ZAA9 Hypothetical protein P0429B05.21 related cluster
VVTU691_at		+2.01	1.67			Q1SEA1 Longin-like related cluster
VVTU21405_at		+2.03	1.88			AF281656 Vitis vinifera putative transcription factor mRNA, complete cds.
VVTU13712_s_at		+2.04	1.95			Q6GKX8 Hypothetical protein At1g09645 related cluster
VVTU18932_at		+2.05	2.9			Q3BKH8 Hypothetical protein related cluster
VVTU7156_at	+2.06		2.21			Q2Z1Q1 ZIP family metal transporter related cluster
VVTU2843_at		+2.11	1.78			P93499 DnaJ-like protein related cluster
VVTU29911_at		+2.13	1.72			Q5PXH0 aquaPorin related cluster
VVTU21431_x_at		+2.13	2.33			Q9M4H9 Putative proline-rich cell wall protein related cluster
VVTU8087_at		+2.14	2.31			Q9SY38 Hypothetical protein T5L23.9 related cluster
VVTU6992_at		+2.16	2.23			Q9ZTM6 PGPD14 related cluster
VVTU11861_s_at		+2.18	1.86			DQ834702 Vitis vinifera putative aquaPorin (TIP1;2) mRNA, complete cds.
VVTU1295_at		+2.19	1.77			Q69F98 Phytochelatin synthetase-like protein related cluster
VVTU21252_at		+2.19	2.43			Q9M4H9 Putative proline-rich cell wall protein related cluster
VVTU21000_s_at		+2.23	2.38			Q4VT47 RD22-like protein related cluster
VVTU8645_at		+2.24	2.43			UPI0000D6257A Cluster related to UPI0000D6257A; Mucin-5B precursor (Mucin-5 subtype B, tracheobronchial) (High molecular weight salivary mucin MG1) (Sublingual gland mucin).
VVTU39770_s_at	+2.27		1.89			Q155L4 Cysteine protease related cluster
VVTU35950_at		+2.28	2.24			O24550 malatedehydrogenase related cluster
VVTU5186_at		+2.29	2.21			Q6ZA54 Hypothetical protein P0496D04.35 related cluster
VVTU8738_s_at		+2.30	2.17			P43282 S-adenosylmethionine synthetase 3 related cluster
VVTU12785_x_at		+2.31	2.14			Q5CDC4 LacOPZ-alpha peptide from pUC9 related cluster
VVTU21431_at		+2.34	2.33			Q9M4H9 Putative proline-rich cell wall protein related cluster
VVTU6290_at		+2.36	1.76			Q6I5H6 Hypothetical protein OSJNBa0053E05.10 related cluster
VVTU1933_at	+2.37		1.78			Q5ZFS7 nodulin-like protein related cluster
VVTU14074_at		+2.39	2.51			Q0WLP3 Hypothetical protein related cluster
VVTU21252_x_at		+2.40	2.63			Q9M4H9 Putative proline-rich cell wall protein related cluster
VVTU774_at		+2.43	2.29			Q9FLJ2 NAM (No apical meristem)-like protein related cluster
VVTU21274_x_at		+2.45	3.47			Q9M4H9 Putative proline-rich cell wall protein related cluster
VVTU4154_at		+2.46	1.75			Q1SSV5 Light chain 3 related cluster
VVTU8668_at		+2.53	1.66			Q8H7I0 Hypothetical protein related cluster
VVTU37343_at		+2.58	4.92			Q9AXR6 ATP:citrate lyase related cluster
VVTU796_at		+2.59	2.62			Q9M1Q4 Hypothetical protein T17J13.160 related cluster
VVTU35260_x_at		+2.82	3.54			UPI00005C2684 Cluster related to UPI00005C2684; PREDICTED: similar to CG15005-PA
VVTU2169_s_at		+3.11	1.67			Q1SYJ4 Hypothetical protein related cluster
VVTU22035_at		+3.14	1.6			Q9FJQ1 Trehalose-6-phosphate phosphatase related cluster
VVTU12910_s_at		+3.87	3.86			Q1SJ50 Heavy metal transport detoxification protein related cluster
VVTU741_s_at		+3.93	3.22			Q9M328 Hypothetical protein F5K20_290 related cluster
VVTU15047_at		+4.59	1.53			Q9LTR0 Emb|CAA17159.1 related cluster
VVTU2680_at	+1.50					Q8LRK7 HDA2 related cluster
VVTU39791_s_at	+1.50					Q75LJ7 Putative RNA bindinG protein related cluster
VVTU18213_s_at	+1.50					Q1SBS7 Zinc finger C-x8-C-x5-C-x3-H type (And similar), putative related cluster
VVTU3761_x_at		+1.50				Q9FLM8 Similarity to Metallothionein-I gene transcription activator related cluster
VVTU37283_at		+1.50				Q9LRN5 Similarity to transfactor related cluster
VVTU21953_x_at		+1.50				Q9AY32 RRNA intron-encoded homing Endonuclease related cluster
VVTU18962_at		+1.50				Q0MX12 Putative aquaPorin related cluster
VVTU18425_at		+1.50				Q41399 Chalcone reductase related cluster
VVTU16601_s_at		+1.50				Q9SS44 Transcription initiation factor IIB-2 related cluster
VVTU1550_at		+1.50				O80412 mitochondrial Phosphate transporter related cluster
VVTU24367_at		+1.50				Q96807 ORF2 protein related cluster
VVTU31578_at		+1.50				Q1RXY0 Hypothetical protein related cluster
VVTU1231_s_at		+1.50				Q1RVI9 ER lumen protein retaining receptor related cluster
VVTU14153_at		+1.50				P93207 14-3-3 protein 10 related cluster
VVTU33176_x_at		+1.50				Q1RXY1 Hypothetical protein related cluster
VVTU6250_at	+1.50	+2.19	1.81			Q9LPE9 T12C22.9 protein related cluster
VVTU4270_at	+1.51					Q8VY85 Hypothetical protein At2g06010 related cluster
VVTU37108_at	+1.51					UPI00005DC1CE Cluster related to UPI00005DC1CE; Mitogen-activated protein kinase 18
VVTU4710_s_at	+1.51					Q9STX3 F-box protein GID2 related cluster
VVTU9654_at		+1.51				Q655Q2 Putative dihydrolipoylacyltransferase subunit of the branched-chain alpha-keto acid dehydrogenase complex related cluster
VVTU14675_at		+1.51				Q6I5V6 Hypothetical protein OJ1378_A04.2 related cluster
VVTU12261_at		+1.51				Q9SZF8 Ribosomal-like protein related cluster
VVTU18397_at		+1.51				Q94LX8 Phosphoenolpyruvate carboxykinase related cluster
VVTU15155_at		+1.51				Q501F5 At4g26980 related cluster
VVTU12477_s_at		+1.51				Q8H8N1 Hypothetical protein OSJNBa0070N04.16 related cluster
VVTU25769_at		+1.51				Q9SVK5 Putative mitochondrial protein related cluster
VVTU37434_x_at		+1.51				Q9M4H3 Putative Metallothionein-like protein related cluster
VVTU5805_at	+1.51		-1.56			Q10T54 Palmitoyl protein thioesterase containing protein, expressed related cluster
VVTU120_at	+1.52					Q67UR5 Putative phospholipaseD related cluster
VVTU6286_at		+1.52				Q9LMM9 F22L4.6 protein related cluster
VVTU5005_at		+1.52				Q9SPE5 Gamma-soluble NSF attachment protein related cluster
VVTU33451_s_at		+1.52				Q4ZH67 High mobility group protein related cluster
VVTU25465_at		+1.52				Q1SZ88 IMP dehydrogenase GMP reductase related cluster
VVTU16024_x_at		+1.52				Q4ZH67 High mobility group protein related cluster
VVTU14257_at		+1.52				Q5PXH0 aquaPorin related cluster
VVTU27240_at		+1.52				Q6RIB7 enolase related cluster
VVTU4176_at		+1.52				Q9LSD8 Membrane-anchored Ubiquitin-fold protein 4 precursor related cluster
VVTU11955_s_at		+1.52				Q9C5G6 Hypothetical protein At1g23430 related cluster
VVTU7431_at		+1.52				Q2V411 Protein At2g41350 related cluster
VVTU1701_at		+1.52				Q9FHY5 Emb|CAB72466.1 related cluster
VVTU13937_at		+1.52				Q8H3H8 Hypothetical protein OSJNBb0062D12.107 related cluster
VVTU7198_at		+1.52				Q9LFY6 T7N9.5 related cluster
VVTU13337_at		+1.52				Q8LL14 Rar1 related cluster
VVTU32476_x_at		+1.52				Q7XI29 Hypothetical protein P0506C07.1 related cluster
VVTU34102_at		+1.52				Q9C946 Hypothetical protein T7P1.21 related cluster
VVTU3380_at	+1.52	+1.53	1.75			Q9C5L3 Hypothetical protein At3g47420 related cluster
VVTU6094_at	+1.52	+2.03				Q45KQ0 cellulose synthase-like protein CslE related cluster
VVTU38583_s_at	+1.53					Q1S703 Metallo-dependent hydrolase, composite related cluster
VVTU7366_at		+1.53				P46301 40S ribosomal protein S25 related cluster
VVTU12861_at		+1.53				Q9SK66 Putative NADH-ubiquinone oxireductase related cluster
VVTU5387_s_at		+1.53				Q8LE79 PRIB5 protein related cluster
VVTU19840_at		+1.53				P35681 Translationally-controlled tumor protein homolog related cluster
VVTU1292_at		+1.53				Q8W0F9 C2 domain-containing protein-like related cluster
VVTU33146_x_at		+1.53				Q9FGZ9 Ubiquitin-like protein 5 related cluster
VVTU18245_at		+1.53				Q1S824 elongation factor Tu, domain 2; Translation elongation factor G related cluster
VVTU8229_at		+1.53				Q6ZH46 Hypothetical protein OJ1217_F02.5 related cluster
VVTU3578_at		+1.53				Q9LZI4 Hypothetical protein F26K9_240 related cluster
VVTU32018_at		+1.53				Q4TZS8 Fb31 related cluster
VVTU32915_x_at	+1.53	+1.60				Q9M4H3 Putative Metallothionein-like protein related cluster
VVTU13464_at	+1.53	+1.72	1.91			Q0DIJ3 Os05g0384800 protein related cluster
VVTU11055_at	+1.53		-1.74			Q9LYZ9 Hypothetical protein F9G14_170 related cluster
VVTU15662_at		+1.53	-2.24			Q1ENZ8 Hypothetical protein related cluster
VVTU8292_at		+1.54				Q1S2S3 Hypothetical protein related cluster
VVTU26361_at		+1.54				Q95033 Phosphoribulokinase precursor related cluster
VVTU19782_at		+1.54				Q0ISV7 Os11g0455500 protein related cluster
VVTU16330_at		+1.54				Q9SSJ8 F15H11.20 protein related cluster
VVTU17764_at		+1.54				O82662 Succinyl-CoA ligase [GDP-Forming] beta-chain, mitochondrial precursor related cluster
VVTU20447_at		+1.54				Q8LCT7 Hypothetical protein related cluster
VVTU2345_at		+1.54				O64544 YUP8H12R.31 related cluster
VVTU3696_s_at		+1.54				Q8VXY4 Hypothetical protein At4g34270 related cluster
VVTU30736_at		+1.54				Q2QX46 Expressed protein related cluster
VVTU9439_at		+1.54				Q9SSR2 F6D8.18 protein related cluster
VVTU12987_s_at		+1.54				O04486 Ras-related protein Rab11C related cluster
VVTU6529_at		+1.54				Q8L831 Nudix hydrolase 3 related cluster
VVTU22397_s_at		+1.54				Q0V822 At3g25170 related cluster
VVTU8062_s_at		+1.54				Q949K5 Hypothetical protein related cluster
VVTU13012_at	+1.54	+1.84	1.53			AY856353 Vitis vinifera 9,10[9 ,10 ]carotenoid cleavage dioxygenase (CCD1) mRNA, complete cds.
VVTU26483_at	+1.55					Q8W034 ribonucleoprotein 1 related cluster
VVTU9883_at	+1.55					Q1STT5 Protein kinase; S-locus glycoprotein; Curculin-like (Mannose-binding) lectin; Apple-like related cluster
VVTU26062_at		+1.55				Q9FRL5 Hypothetical protein F22H5.4 related cluster
VVTU22818_at		+1.55				Q0GYS2 Alkaline phytase isoform 2 related cluster
VVTU20331_at		+1.55				Q9MAW6 60S ribosomal protein L27a related cluster
VVTU16950_at		+1.55				Q8RV04 Expressed protein related cluster
VVTU12978_at		+1.55				Q1SGR4 prefoldin; Helix-loop-helix DNA-binding related cluster
VVTU33515_x_at		+1.55				O82628 Vacuolar ATP synthase subunit G 1 related cluster
VVTU36128_s_at		+1.55				O81296 T14P8.18 related cluster
VVTU7696_s_at		+1.55				Q1S9L1 Helix-turn-helix, AraC type related cluster
VVTU8360_at		+1.55				Q9FIZ2 Arabidopsis thaliana genomic DNA, chromosome 5, TAC clone:K23L20 related cluster
VVTU21840_at		+1.55				Q8LB59 Minor allergen related cluster
VVTU33969_at		+1.55				Q56BA4 MLO1 related cluster
VVTU753_at		+1.55				O23050 YUP8H12.22 protein related cluster
VVTU33679_x_at		+1.55				Q9M4H3 Putative Metallothionein-like protein related cluster
VVTU22756_at	+1.55	+1.52				Q1S6L1 Hypothetical protein related cluster
VVTU8725_s_at		+1.55	-1.88			P93836 4-hydroxyphenylpyruvate dioxygenase related cluster
VVTU30507_s_at	+1.55		-2.13			Q0ZJ39 Maturase K related cluster
VVTU5162_at	+1.56					Q8H183 Beta-ureidopropionase related cluster
VVTU15160_at	+1.56					Q9ZTV0 5,10-methylenetetrahydrofolatedehydrogenase-5,10- methenyltetrahydrofolatecyclohydrolase related cluster
VVTU8948_s_at		+1.56				Q4ZH67 High mobility group protein related cluster
VVTU19706_s_at		+1.56				UPI00000A240E Cluster related to UPI00000A240E; Os01g0287400 protein
VVTU14963_s_at		+1.56				Q9M406 Alpha-tubulin 4 related cluster
VVTU18834_at		+1.56				Q2P9V0 Soluble inorganic pyrophosphatase related cluster
VVTU25388_at		+1.56				Q94E74 Putative ER6 protein related cluster
VVTU29645_at		+1.56				P55142 Glutaredoxin related cluster
VVTU6841_at	+1.56		-1.56			Q9FQY3 SLT1 protein related cluster
VVTU4306_at	+1.57					Q10LV1 Serine threonine-protein kinase AtPK19, putative, expressed related cluster
VVTU6307_at		+1.57				Q9LU58 Gb|AAF43949.1 related cluster
VVTU5666_at		+1.57				AY538258 Vitis vinifera putative YS1-like protein mRNA, complete cds.
VVTU4683_s_at		+1.57				Q1G353 OleI related cluster
VVTU36252_s_at		+1.57				P28186 Ras-related protein ARA-3 related cluster
VVTU12260_at		+1.57				Q6IDL4 At1g09580 related cluster
VVTU1305_s_at		+1.57				Q945M1 AT4g34700 T4L20_280 related cluster
VVTU32735_at		+1.57				Q6IDB3 At3g09860 related cluster
VVTU31267_at		+1.57				Q656K0 Putative ES2 protein related cluster
VVTU29531_at		+1.57				Q9FFV0 Similarity to GTPase activatinG protein related cluster
VVTU18200_at		+1.57				Q9XGS6 Cytosolic class II low molecular weight Heat shock protein related cluster
VVTU6335_at	+1.58					Q0WM96 Ubiquitin-conjugating enzyme E2-like protein related cluster
VVTU5082_at	+1.58					Q8VYJ4 AT3g25150 MJL12_9 related cluster
VVTU34901_s_at	+1.58					Q949R9 Hypothetical protein At5g20090 related cluster
VVTU13034_s_at	+1.58					Q1RZD8 Hypothetical protein related cluster
VVTU37726_at	+1.58					Q5NB32 Hypothetical protein P0485D09.14 related cluster
VVTU34573_s_at	+1.58					Q9ZWQ8 Plastid-lipid-associated protein, chloroplast precursor related cluster
VVTU7638_s_at		+1.58				Q3E9F1 Protein At5g18420 related cluster
VVTU14444_at		+1.58				Q1SMF6 Esterase lipasethioesterase related cluster
VVTU16916_s_at		+1.58				Q0W9E8 Putative stress-induced protein related cluster
VVTU17008_x_at		+1.58				Q7EYT3 Peptidyl-prolyl cis-trans isomerase-related-like protein related cluster
VVTU3680_at		+1.58				Q67VB8 CREG2-protein-like related cluster
VVTU4517_at		+1.58				Q40196 RAB11F related cluster
VVTU12141_at		+1.58				Q9SKL4 Expressed protein related cluster
VVTU11784_at		+1.58				Q1RX84 2OG-Fe(II) oxygenase related cluster
VVTU9610_at		+1.58				Q5JKW8 Putative Cytochrome P450-dependent fatty acid hydroxylase related cluster
VVTU153_at		+1.58				Q0WP36 Sulfate transporter like protein related cluster
VVTU1887_at		+1.58				Q1S4M7 AT5g16110 T21H19_30 related cluster
VVTU8765_at	+1.58	+1.61	2.1			Q9SX58 F11A17.21 protein related cluster
VVTU23525_at	+1.58	+2.07				Q8LEA8 Phytochrome A-associated F-box protein related cluster
VVTU8661_at	+1.59					Q1SV83 IMP dehydrogenase GMP reductase related cluster
VVTU22478_at	+1.59					Q1S5Q1 Leucine-rich repeat; Leucine-rich repeat, cysteine-containing type related cluster
VVTU35561_at		+1.59				Q0WVU3 Hypothetical protein At5g06800 related cluster
VVTU34385_at		+1.59				O04350 tubulin-specific chaperone A related cluster
VVTU4522_at		+1.59				Q68HC8 Glucose-6-phosphate isomerase related cluster
VVTU9276_at		+1.59				Q9FNN0 Arabidopsis thaliana genomic DNA, chromosome 5, P1 clone:MAH20 related cluster
VVTU35099_at		+1.59				Q0GEA1 26S proteasome regulatory particle non-ATPase subunit 12 related cluster
VVTU14321_at		+1.59				P42735 Cadmium-induced protein AS8 related cluster
VVTU31270_x_at		+1.59				Q850G4 Putative Early light induced protein related cluster
VVTU21360_s_at		+1.59				Q949K5 Hypothetical protein related cluster
VVTU20500_at		+1.59				Q8GYD2 Hypothetical protein At4g29170 F19B15_200 related cluster
VVTU32798_at		+1.59				Q6R9L5 Hypothetical protein orf121-a-ct related cluster
VVTU35372_at	+1.59	+1.71				Q9SGZ8 F28K19.24 related cluster
VVTU2709_at	+1.60					Q3C2L6 Sorbitol related enzyme related cluster
VVTU10183_at	+1.60					Q6F324 Hypothetical protein OSJNBa0088I06.3 related cluster
VVTU5910_at		+1.60				Q941B2 At1g09870 F21M12_26 related cluster
VVTU16707_x_at		+1.60				Q3T4H1 9,10[9 ,10 ]carotenoid cleavage dioxygenase related cluster
VVTU25753_at		+1.60				Q94A20 AT4g15470 dl3775w related cluster
VVTU32623_s_at		+1.60				AY267255 Vitis vinifera cultivar Thompson seedless 2S albumin precursor (Alb1) gene, promoter region and complete cds.
VVTU2929_at		+1.60				Q5DMW9 Protein disulfide isomerase (PDI)-like protein 3 related cluster
VVTU33592_at		+1.60				Q1XKL4 Hypothetical protein related cluster
VVTU10216_at	+1.60	+1.58				Q1SS80 DNA-binding WRKY related cluster
VVTU33719_s_at	+1.61					Q0ZJ11 Acetyl-CoA carboxylase carboxyltransferase beta subunit related cluster
VVTU1312_at	+1.61					UPI000034F28B Cluster related to UPI000034F28B; unknown protein
VVTU8181_s_at	+1.61					Q94A38 AT5g46250 MPL12_3 related cluster
VVTU8129_at		+1.61				UPI00005484E3 Cluster related to UPI00005484E3; PREDICTED: Hypothetical protein XP_703019 isoform 3
VVTU4792_at		+1.61				Q9M7K3 HAK2 related cluster
VVTU2140_s_at		+1.61				Q0D9M6 Os06g0708300 protein related cluster
VVTU13928_s_at		+1.61				Q9M2J9 Bet1-like SNARE 1-1 related cluster
VVTU13898_s_at		+1.61				Q0WMZ9 Sm-like protein related cluster
VVTU31438_at		+1.61				Q1RXY0 Hypothetical protein related cluster
VVTU35228_s_at		+1.61				P56331 Eukaryotic translation Initiation factor 1A related cluster
VVTU16623_s_at		+1.61				Q5JK78 Putative Ubiquitin-specific protease 6 related cluster
VVTU4046_at	+1.62					Q7XJB6 PutativeWRKY-type DNA bindinG protein related cluster
VVTU16944_at	+1.62					O49378 Hypothetical protein F10N7.50 related cluster
VVTU1077_at		+1.62				P25858 Glyceraldehyde-3-phosphate dehydrogenase, cytosolic related cluster
VVTU40184_at		+1.62				P10973 Nonspecific lipid-transfer protein A related cluster
VVTU3899_s_at		+1.62				Q9SP02 Peptidyl-prolyl cis-trans isomerase CYP20-1 precursor related cluster
VVTU8470_at		+1.62				Q42962 phosphoglycerate kinase, cytosolic related cluster
VVTU5070_at	+1.62	+1.87	2.09			Q3E8D6 Protein At5g49710 related cluster
VVTU16273_at		+1.62	-1.72			Q76G23 Anthocyanin 3-O-galactosyltransferase related cluster
VVTU28757_s_at	+1.62		-2.2			Q8L713 Hypothetical protein related cluster
VVTU2014_at	+1.62	-6.73	-3.45			Q8L3R2 calmodulin-like protein 41 related cluster
VVTU36960_s_at		+1.63				Q1S7W2 Glyoxalase bleomycin Resistance protein dioxygenase related cluster
VVTU12191_at		+1.63				Q84KA8 signal peptidase protein-like protein related cluster
VVTU26535_at		+1.63				Q9FUI1 Apyrase 2 related cluster
VVTU10497_s_at		+1.63				O80903 Expressed protein related cluster
VVTU20417_s_at		+1.63				Q0ITL9 Os11g0240900 protein related cluster
VVTU17302_at		+1.63				Q8W4C8 ADP-ribosylation factor-like protein related cluster
VVTU4167_at		+1.63				Q8VYI3 At1g76150 T23E18_38 related cluster
VVTU6384_at		+1.63				Q56YI9 Hypothetical protein related cluster
VVTU38152_s_at	+1.63	+1.54				Q9M3U5 DREPP2 protein related cluster
VVTU31824_s_at	+1.63	-1.75	-1.56			Q45FF0 Pyridoxine biosynthesis protein related cluster
VVTU7368_at	+1.64					Q9LI61 Gb|AAF27127.1 related cluster
VVTU34281_s_at	+1.64					Q9FZ00 alcohol dehydrogenase 3 related cluster
VVTU9648_at	+1.64					Q8L9X2 Hypothetical protein related cluster
VVTU34644_at	+1.64					Q10LV1 Serine threonine-protein kinase AtPK19, putative, expressed related cluster
VVTU6205_at	+1.64					Q0DLC2 Os05g0110000 protein related cluster
VVTU946_at		+1.64				Q9M2S6 Hypothetical protein T22E16.190 related cluster
VVTU37422_at		+1.64				Q3EBQ3 Protein At2g32250 related cluster
VVTU32781_x_at		+1.64				Q9M4H3 Putative Metallothionein-like protein related cluster
VVTU19941_at		+1.64				Q8S7E5 Putative phragmoplastin related cluster
VVTU32067_s_at		+1.64				Q2V9A7 cyclophilin ROC7-like related cluster
VVTU23642_at		+1.64				Q1RUQ0 Nonaspanin related cluster
VVTU31413_x_at		+1.64				Q1XKL4 Hypothetical protein related cluster
VVTU11975_x_at		+1.64				Q41111dehydrin related cluster
VVTU3186_s_at	+1.65					Q8S3D1 Putative bHLH transcription factor related cluster
VVTU8089_at		+1.65				Q0WP36 Sulfate transporter like protein related cluster
VVTU22437_at		+1.65				Q9LVV7 Gb|AAC24386.1 related cluster
VVTU22574_at		+1.65				Q45GC6 Sulfiredoxin-like protein related cluster
VVTU18200_x_at		+1.65				Q9XGS6 Cytosolic class II low molecular weight Heat shock protein related cluster
VVTU31270_at		+1.65				Q850G4 Putative Early light induced protein related cluster
VVTU4878_at		+1.65				Q9SAF2 F3F19.21 protein related cluster
VVTU974_at	+1.65	+1.71	1.75			Q9M872 F16B3.33 protein related cluster
VVTU8753_at	+1.66					O82392 Putative thiamin biosynthesis protein related cluster
VVTU35069_at		+1.66				Q9M2J9 Bet1-like SNARE 1-1 related cluster
VVTU27588_at		+1.66				O48549 40S ribosomal protein S6-1 related cluster
VVTU11863_s_at		+1.66				Q8VWN8 Reversibly glycosylated polypeptide related cluster
VVTU3501_s_at		+1.66				Q6IDB1 Hypothetical protein At5g20165 related cluster
VVTU25674_at		+1.66				O49557 Hypothetical protein F7J7.100 related cluster
VVTU3082_at	+1.67					Q9LFY0 T7N9.13 related cluster
VVTU37467_at		+1.67				Q2VCI0 Translocon-associated protein beta family protein-like related cluster
VVTU18992_at		+1.67				O64459 UTP--glucose-1-phosphate uridylyltransferase related cluster
VVTU6995_at		+1.67				Q9LMP9 F7H2.19 protein related cluster
VVTU8553_at		+1.67				Q9FNI1 Gb|AAF02129.1 related cluster
VVTU9561_s_at		+1.67				Q7X8F2 OSJNBa0074L08.16 protein related cluster
VVTU6840_at		+1.67				Q2XV86 MPBQ MSBQ methyltransferase 2 related cluster
VVTU32347_at		+1.67				Q39372 Ubiquitin conjugating enzyme, E2 related cluster
VVTU5277_at	+1.67	+1.60	1.54			Q9ZPL6 DNA-bindinG protein 2 related cluster
VVTU38566_x_at	+1.68					P61841 Chloroplast 30S ribosomal protein S7 related cluster
VVTU9787_at	+1.68					O49118 Histone H2B related cluster
VVTU33495_x_at		+1.68				Q3T4H1 9,10[9 ,10 ]carotenoid cleavage dioxygenase related cluster
VVTU3299_at		+1.68				Q1SCT4 Pyridoxal-5-phosphate-dependent enzyme, beta subunit related cluster
VVTU158_at		+1.68				Q9SD88 UPF0139 protein At5g07960 related cluster
VVTU16718_at		+1.68				Q1RYF7 Hypothetical protein related cluster
VVTU17317_at		+1.68				Q9LF00 Hypothetical protein T21H19_200 related cluster
VVTU8660_s_at	+1.68	-1.57				P93313 NADH-ubiquinone oxidoreductase chain 4 related cluster
VVTU29911_x_at		+1.69				Q5PXH0 aquaPorin related cluster
VVTU2758_at		+1.69				Q8L9P5 Putative peroxisomal membrane carrier protein related cluster
VVTU9642_s_at		+1.69				Q1S8R1 Hypothetical protein related cluster
VVTU33682_x_at		+1.69				Q9M4H3 Putative Metallothionein-like protein related cluster
VVTU22329_s_at		+1.69				Q7XPI5 OSJNBb0004A17.4 protein related cluster
VVTU12180_at		+1.69				Q9LSK9 Arabidopsis thaliana genomic DNA, chromosome 5, TAC clone:K21L13 related cluster
VVTU1672_at		+1.70				Q9FFG6 Arabidopsis thaliana genomic DNA, chromosome 5, P1 clone:MOP10 related cluster
VVTU7698_s_at		+1.70				Q307Y5 F-box family protein-like related cluster
VVTU29268_at		+1.70				O23351 Hypothetical protein related cluster
VVTU15736_at	+1.70		-1.78			Q3ECS6 Protein At1g51340 related cluster
VVTU8830_at		+1.71				Q1SM76 Zinc finger, Dof-type related cluster
VVTU7842_at		+1.71				P93162 Magnesium-chelatase subunit chlI, chloroplast precursor related cluster
VVTU32111_x_at		+1.71				Q9FPM1 Chitinase related cluster
VVTU34287_at		+1.71				Q9LUF1 11-beta-hydroxysteroid dehydrogenase-like related cluster
VVTU27106_at		+1.71				Q5IRD1 Ser Thr protein kinase related cluster
VVTU4637_at		+1.71				O65155 RNA polymerase II transcriptional coactivator KELP related cluster
VVTU11380_at	+1.72					Q9ZU79 Expressed protein related cluster
VVTU34758_at		+1.72				Q53U38 Similar to 60S ribosomal protein L35 related cluster
VVTU13546_at		+1.72				Q9SSR9 F6D8.11 protein related cluster
VVTU14486_at		+1.72				Q1SGV9 Dimeric alpha-beta barrel related cluster
VVTU6874_at	+1.72	+1.79	1.9			O22789 Hypothetical protein At2g33390 related cluster
VVTU9329_at	+1.73					Q76DY0 AG-motif binding protein-4 related cluster
VVTU34447_s_at		+1.73				UPI000034F21F Cluster related to UPI000034F21F; EMB2247; ATP binding tRNA ligase valine-tRNA ligase
VVTU22520_at		+1.73				Q6Z7R6 Hypothetical protein P0516G10.33 related cluster
VVTU6333_at		+1.73				Q9LDZ5 F2D10.13 related cluster
VVTU22337_at	+1.73	+1.88				Q1RYA5 auxin efflux Carrier related cluster
VVTU1297_at	+1.73	+2.00	2.06			Q8LAL2 auxin-responsive protein IAA26 related cluster
VVTU35651_s_at	+1.74					Q8H0X2 Expressed protein related cluster
VVTU3246_at		+1.74				Q9SRE4 Hypothetical protein F28O16.4 related cluster
VVTU1_at		+1.74				Q94JY4 Protein BRICK1 related cluster
VVTU6516_at		+1.74				Q2HS86 Retrotransposon gag protein, putative related cluster
VVTU40883_s_at		+1.74				Q8RXU5 60S ribosomal protein L37a-2 related cluster
VVTU11815_at		+1.74				Q2HT27 Cupredoxin related cluster
VVTU14990_at	+1.74	+1.88				O04336 Probable WRKY transcription factor 21 related cluster
VVTU2434_at	+1.75					Q1SPA8 Glycosyl transferase, family 8 related cluster
VVTU21301_at	+1.75					Q9AYN3 glutathione S-transferase related cluster
VVTU18626_s_at	+1.75					Q5UCF4 Senescence-associated protein DH related cluster
VVTU30472_at		+1.75				Q1EPA6 Kinesin light chain-related related cluster
VVTU13562_at		+1.75				Q9SFV1 T1B9.12 protein related cluster
VVTU15235_at	+1.75	-1.77				Q1S8K5 ACT domain, putative related cluster
VVTU12042_at	+1.76					Q6U5H33-hydroxy-3-methylglutaryl synthase related cluster
VVTU13385_at		+1.76				Q9FY93 NAM-like protein related cluster
VVTU21391_s_at		+1.76				Q6IDB3 At3g09860 related cluster
VVTU37442_s_at		+1.76				UPI0000D9D565 Cluster related to UPI0000D9D565; PREDICTED: Hypothetical protein LOC55571 isoform 2
VVTU10135_at		+1.76				O64760 Putative translation Initiation factor eIF-2B epsilon subunit related cluster
VVTU2916_at	+1.77					Q93V70 At1g21000 F9H16_1 related cluster
VVTU16141_at		+1.77				Q8LEA8 Phytochrome A-associated F-box protein related cluster
VVTU22953_s_at		+1.77				Q2I307 Pollen-specific protein related cluster
VVTU31818_at		+1.78				Q3E9A5 Protein At5g20190 related cluster
VVTU3867_s_at		+1.78				P92963 Rab2-like protein related cluster
VVTU14679_s_at	+1.78	+1.53				O49543 Cysteine desulfurase 1, mitochondrial precursor related cluster
VVTU3190_at		+1.78	-1.82			Q6YZE8 SBP-domain protein-like related cluster
VVTU9077_at		+1.79				Q6Z256 Putative Actin related protein 2 related cluster
VVTU16072_at		+1.79				O81187 Glutaredoxin related cluster
VVTU12605_s_at		+1.79				UPI0000660A02 Cluster related to UPI0000660A02
VVTU6964_s_at		+1.79				Q9SWV8 ethylene-responsive small GTP-bindinG protein related cluster
VVTU19536_at	+1.80					Q1RV18 YT521-B-like protein related cluster
VVTU40466_s_at		+1.80				Q4WZH8 ribosomal protein L37a related cluster
VVTU13733_at		+1.80				Q2HXK3 Carotenoid isomerase related cluster
VVTU22891_at		+1.80				Q28EK6 CHEK1 related cluster
VVTU3565_at		+1.80				Q307Y5 F-box family protein-like related cluster
VVTU29441_x_at		+1.80				UPI0000494E2F Cluster related to UPI0000494E2F; PREDICTED: similar to signal peptide-CUB domian-EGF-related 1; signal peptide-CUB domain-EGF-related 1
VVTU4131_s_at	+1.80	+2.12	2.72			Q1SHH7 auxin responsive SAUR protein related cluster
VVTU40225_s_at		+1.81				Q8L868 Putative glucan endo-1,3-beta-glucosidase 11 precursor (EC 3.2.1.39) ((1->3)-beta-glucan endohydrolase 11) ((1->3)-beta-Glucanase 11) related cluster
VVTU35335_at		+1.81				Q6TKQ6 Putative Ankyrin-repeat protein related cluster
VVTU2983_s_at	+1.82					Q5F306 Copper-containing amine oxidase related cluster
VVTU14988_at	+1.82					Q9ZRD0 NTGP5 related cluster
VVTU18026_s_at		+1.82				Q9M4H5 Putative Ripening-related protein related cluster
VVTU12052_at		+1.82				Q8RX58 At2g34960 F19I3.19 related cluster
VVTU32364_s_at		+1.82				Q84UC9 Rapid alkalinization factor 1 related cluster
VVTU9746_s_at	+1.82	+2.25	1.79			Q6T7D1 Fiber protein Fb19 related cluster
VVTU14944_at		+1.85				Q9CA79 Putative dolichyl-phosphate mannosyltransferase polypeptide 2; 4974- 4608 related cluster
VVTU7774_at	+1.86					Q66PF2 Putative UDP-rhamnose:rhamnosyltransferase related cluster
VVTU17669_at		+1.87				O65233 T26D22.2 protein related cluster
VVTU32981_at		+1.87				Q6ZK48 Putative step II splicing factor SLU7 related cluster
VVTU13113_x_at		+1.87				Q6DQ93 BTF3b-like transcription factor related cluster
VVTU38556_at	+1.88					Q9ZT44 RING-H2 finger protein RHB1a related cluster
VVTU27235_x_at		+1.88				Q1RY14 Heat shock protein DnaJ related cluster
VVTU32306_x_at		+1.88				P10973 Nonspecific lipid-transfer protein A related cluster
VVTU13919_x_at		+1.88				Q2VCI0 Translocon-associated protein beta family protein-like related cluster
VVTU11587_at		+1.89				O49020 Myb-like DNA-binding domain protein related cluster
VVTU19903_s_at		+1.89				O65006 Histone H2B related cluster
VVTU26715_x_at		+1.90				Q9LLM0 Plasma membrane aquaPorin related cluster
VVTU4651_at		+1.90				Q9ZSI7 Probable WRKY transcription factor 47 related cluster
VVTU1566_at	+1.90	+2.69	2.21			Q1SV92 Hypothetical protein related cluster
VVTU7283_x_at		+1.91				Q1S1B2 Adenosine kinase related cluster
VVTU798_at		+1.91				Q8RWH8 Hypothetical protein At5g11960 related cluster
VVTU13806_s_at		+1.91				Q9LYC9 Hypothetical protein T20O10_20 related cluster
VVTU26776_s_at	+1.92					Q93V70 At1g21000 F9H16_1 related cluster
VVTU32306_at		+1.92				P10973 Nonspecific lipid-transfer protein A related cluster
VVTU8825_at	+1.93	+2.12	2.04			Q9LH79 MtN3-like protein related cluster
VVTU18420_x_at		+1.94				Q94AW5 AT5g25190 F21J6_103 related cluster
VVTU13597_at	+1.94	+1.89				O48631 ethylene-Forming-enzyme-like dioxygenase related cluster
VVTU3106_at	+1.94		-1.53			Q8H984 Cis-prenyltransferase related cluster
VVTU19516_at	+1.95					Q9SRK7 F9F8.22 protein related cluster
VVTU8742_s_at	+1.95		-1.51			Q94BZ1 AT5g13750 MXE10_2 related cluster
VVTU31032_at		+1.96				Q1S9K8 Neutral alkaline nonlysosomal ceramidase related cluster
VVTU25675_x_at		+1.96				P93735 Early light-induced protein related cluster
VVTU10961_at		+1.97				Q9ZRV5 Basic blue copper protein related cluster
VVTU13141_at	+1.99					Q700B9 MYC transcription factor related cluster
VVTU12145_s_at		+1.99				Q2HT92 Hypothetical protein related cluster
VVTU30233_s_at		+1.99				Q9SD88 UPF0139 protein At5g07960 related cluster
VVTU33160_x_at		+1.99				Q1XKL4 Hypothetical protein related cluster
VVTU11506_at		+2.00				Q9M8L9 Hypothetical protein T21F11.16 related cluster
VVTU18429_s_at	+2.00	+1.94				O24124 22 kDa polypeptide related cluster
VVTU29641_s_at	+2.00	-1.90				P61841 Chloroplast 30S ribosomal protein S7 related cluster
VVTU1811_at	+2.01					Q8S343 Hypothetical protein upa10 related cluster
VVTU15668_at	+2.01					Q95748 NADH-ubiquinone oxidoreductase 27 kDa subunit related cluster
VVTU3950_s_at	+2.02					Q8RXT7 Hypothetical protein At2g42975 related cluster
VVTU10165_at		+2.02				Q1SD84 Integrase, catalytic region related cluster
VVTU30588_at	+2.04					Q9FZ00 alcohol dehydrogenase 3 related cluster
VVTU16671_at	+2.05					Q710C2 Sigma factor related cluster
VVTU25402_at		+2.05				Q94AF0 AT4g29820 F27B13_60 related cluster
VVTU4186_s_at	+2.06	+2.55	1.99			Q6T7D1 Fiber protein Fb19 related cluster
VVTU26934_at		+2.07				Q67UZ4 Putative fiber Annexin related cluster
VVTU2332_at		+2.07				Q9SLI4 F20D21.31 protein related cluster
VVTU2902_at		+2.08				Q2HRJ4 Zinc finger, RING-type related cluster
VVTU36945_s_at		+2.09				Q9SCM7 Hypothetical protein T8H10.50 related cluster
VVTU16889_at	+2.10					P92557 Mitochondrial ribosomal protein S7 related cluster
VVTU6000_at	+2.11					Q3HNF4 ABA 8 -hydroxylase CYP707A1 related cluster
VVTU15964_s_at	+2.12	+2.29				Q9SGZ8 F28K19.24 related cluster
VVTU18261_s_at		+2.14				Q9FFY4 Gb|AAD43171.1 related cluster
VVTU20746_x_at		+2.14				Q4VT47 RD22-like protein related cluster
VVTU14345_at	+2.16					Q2Z1Q1 ZIP family metal transporter related cluster
VVTU10263_at	+2.16					P92558 NADH-ubiquinone oxidoreductase chain 1 related cluster
VVTU9607_at		+2.18				Q84WU6 auxin response factor 17 related cluster
VVTU4898_at	+2.18	+2.19				Q3ZTF5 Trehalose-phosphate phosphatase related cluster
VVTU16453_x_at		+2.20				Q39613 Peptidyl-prolyl cis-trans isomerase related cluster
VVTU4925_at	+2.21					Q9ZUJ2 T2K10.6 protein related cluster
VVTU2557_at	+2.27	+2.60	1.55			Q9SI68 F23N19.18 related cluster
VVTU6502_at	+2.32					O49895 Hypothetical protein related cluster
VVTU17481_s_at	+2.33	+2.48	1.58			Q9SW88 Amine oxidase related cluster
VVTU16748_at		+2.34				O22960 Expressed protein related cluster
VVTU14164_at		+2.34				Q9FZ81 F25I16.6 protein related cluster
VVTU3921_s_at	+2.41					Q9FPH6 AT3g15840 related cluster
VVTU34392_at	+2.43					Q41102 Phaseolin G-box bindinG protein PG2 related cluster
VVTU2637_at	+2.43		-2.4			Q9M7R1 Purine permease related cluster
VVTU16635_x_at		+2.49				Q9M4H4 Ripening-related protein grip22 precursor related cluster
VVTU2304_at	+2.50					Q9LNT0 T20H2.19 protein related cluster
VVTU4171_at		+2.60				Q9LTW4 Chloroplast nucleoid DNA binding protein-like related cluster
VVTU8599_at	+2.61					Q1SL82 Hypothetical protein related cluster
VVTU5065_at		+2.61				Q1SFF2 Heavy metal transport detoxification protein related cluster
VVTU6717_at		+2.61				Q9LN98 F5O11.21 related cluster
VVTU37806_s_at	+2.66					Q9FPH6 AT3g15840 related cluster
VVTU9086_at	+2.66	+1.62				Q9XF70 Thioredoxin h related cluster
VVTU17341_s_at	+2.71					Q2HTB9 Response regulator receiver; CCT related cluster
VVTU1123_at		+2.71				Q1SIC0 2OG-Fe(II) oxygenase related cluster
VVTU7138_at	+2.94					Q9SJB0 Expressed protein related cluster
VVTU3250_at	+3.03	+3.44	1.77			Q6T2Z2 Cyclin-dependent kinase inhibitor 1;2 related cluster
VVTU14878_s_at	+3.04					Q9FYZ9 Benzoate carboxyl methyltransferase related cluster
VVTU2237_at		+3.23				Q8LJQ5 LEC1-like protein related cluster
VVTU894_at	+3.38	+6.14				Q9FL84 Arabidopsis thaliana genomic DNA, chromosome 5, TAC clone:K3K3 related cluster
VVTU8179_at		+3.47				Q9SYF0 F15I1.2 protein related cluster
VVTU38599_at	+3.50	+2.59	4.56			Q36379 Atp6 protein related cluster
VVTU22691_s_at		+3.53				Q49RB3 Gip1-like protein related cluster
VVTU1214_at	+3.64	+4.65	9.25			Q9C893 Hypothetical protein F7A10.19 related cluster
VVTU8716_at		+3.93				Q0IYQ9 Os10g0176300 protein related cluster
VVTU7189_at	-1.50					Q2ES30 YSL transporter 3 related cluster
VVTU38204_at	-1.50					Q8L8N0 Probable riboflavin biosynthesis related protein related cluster
VVTU1827_at	-1.50					Q1SSN0 Survival protein SurE related cluster
VVTU15846_at	-1.50					Q9SFB2 F17A17.36 protein related cluster
VVTU14768_at	-1.50					Q8H4H5 Putative Nramp1 protein related cluster
VVTU7574_at	-1.50					Q93YF2 Hypothetical protein related cluster
VVTU10688_at	-1.50					Q1SYZ5 Uncharacterized plant-specific domain related cluster
VVTU27601_at	-1.50					Q850K5 lipid transfer protein isoform 4 related cluster
VVTU39951_s_at	-1.50					Q39821 SDL12A related cluster
VVTU7986_at	-1.50					Q9AXJ6 Phosphatase-like protein Psc923 related cluster
VVTU6973_at		-1.50				Q8GU24 Orcinol O-methyltransferase related cluster
VVTU3193_s_at		-1.50				Q8S4V8 Holocarboxylase synthetase 1 related cluster
VVTU17282_at		-1.50				Q84YG5 Isoamylase isoform 3 related cluster
VVTU14882_at		-1.50				Q5D1M3 Class III HD-Zip protein 4 related cluster
VVTU10281_at		-1.50				Q9LUG6 Dual-specificity Protein phosphatase-like protein related cluster
VVTU22612_at		-1.50				Q0DGH5 Os05g0531500 protein related cluster
VVTU21066_at		-1.50				Q4U4H1 KH domain-containinG protein related cluster
VVTU6315_at		-1.50				Q9XI02 F8K7.18 protein related cluster
VVTU8637_s_at		-1.50				UPI000034F190 Cluster related to UPI000034F190; AT4g36980 C7A10_380
VVTU835_at		-1.50				Q9FDV7 Protein kinase related cluster
VVTU9092_at		-1.50				Q9LFM3 Separation anxiety protein-like related cluster
VVTU12401_s_at		-1.50				AY046417 Vitis vinifera proline rich protein 2 (PRP2) mRNA, complete cds.
VVTU16198_at		-1.50	-1.66			Q84NS6 Tetratricopeptide repeat (TPR)-containing protein-like protein related cluster
VVTU27_at		-1.50	-1.68			Q6Z3S5 Hypothetical protein OSJNBa0025J22.29 related cluster
VVTU9681_at		-1.50	-1.8			Q6VWJ5 Fructokinase 3 related cluster
VVTU21916_at		-1.50	-1.85			Q1RWV8 IMP dehydrogenase GMP reductase related cluster
VVTU827_at	-1.50	-1.53	-1.7			Q94HJ5 Putative 3-beta hydroxysteroid dehydrogenase isomerase protein related cluster
VVTU4947_at	-1.50	-1.78				Q0JQB6 Os01g0171800 protein related cluster
VVTU10173_at	-1.50	-1.94	-2.34			Q84XI2 Glycosyl hydrolase related cluster
VVTU694_at	-1.50		-2.05			Q84XI2 Glycosyl hydrolase related cluster
VVTU721_at	-1.51					Q5BMC5 Phosphomannose isomerase related cluster
VVTU34926_at	-1.51					Q9LQ04 F16P17.17 protein related cluster
VVTU3140_at	-1.51					Q0E3Y4 Os02g0148300 protein related cluster
VVTU10946_at	-1.51					Q8LKS6 Long chain acyl-CoA synthetase 6 related cluster
VVTU9575_at		-1.51				Q1S8V6 helicase, C-terminal related cluster
VVTU5525_at		-1.51				Q8H6S5 CTV.2 related cluster
VVTU3915_at		-1.51				Q9ZRS7 Ubiquitin-conjugating enzyme E2 related cluster
VVTU37822_at		-1.51				Q8RXH2 Hypothetical protein At4g32910 related cluster
VVTU26087_at		-1.51				O49467 Hypothetical protein F24J7.50 related cluster
VVTU14453_at		-1.51				P93338 NADP-dependent Glyceraldehyde-3-phosphate dehydrogenase related cluster
VVTU17047_s_at		-1.51				Q8GZX2 Hypothetical protein OSJNBa0090O10.11 related cluster
VVTU5328_s_at		-1.51				Q1RTH6 Hypothetical protein related cluster
VVTU9758_at		-1.51				Q8LEE4 Zinc finger protein related cluster
VVTU10147_at		-1.51				Q2HTK4 Protein kinase; U box related cluster
VVTU1941_at		-1.51				Q5M759 At4g27040 related cluster
VVTU29065_at		-1.51				Q1S5N2 Viral capsid hemagglutinin protein related cluster
VVTU11579_at		-1.51				Q9C7Y8 Hypothetical protein T2J15.13 related cluster
VVTU23271_at		-1.51				Q1RZK4 Hypothetical protein related cluster
VVTU5887_at		-1.51	-1.52			Q9SUR4 Hypothetical protein F9D16.90 related cluster
VVTU7169_at	-1.51		-1.61			Q1SA51 Mast C-terminus, putative related cluster
VVTU3591_s_at		-1.51	-1.61			Q9LZQ4 Hypothetical protein T12C14_60 related cluster
VVTU3977_at		-1.51	-1.64			Q3EBJ9 Protein At2g39000 related cluster
VVTU5989_at	-1.51		-1.86			Q9LZA4 Hypothetical protein F8F6_270 related cluster
VVTU15814_at		-1.51	-1.89			Q9M1X0 Ribosome reCycling factor, chloroplast precursor related cluster
VVTU823_at		-1.51	-1.91			Q6Z1R9 Hypothetical protein OSJNBa0038P10.32 related cluster
VVTU15134_at	-1.51	-1.71	-1.5			Q1SWC3 T6A9.7 protein-Arabidopsis thaliana related cluster
VVTU6617_s_at	-1.52					Q5SMM0 LIM domain containing protein-like related cluster
VVTU25243_at	-1.52					Q9ZQW2 Laccase related cluster
VVTU5038_at	-1.52					Q56WD6 serine threonine kinase related cluster
VVTU9002_s_at		-1.52				P93470 Cholinephosphate cytidylyltransferase related cluster
VVTU8673_at		-1.52				Q9LU60 Arabidopsis thaliana genomic DNA, chromosome 5, P1 clone:MWD22 related cluster
VVTU5816_s_at		-1.52				Q45GG8 Hypothetical protein related cluster
VVTU38943_s_at		-1.52				Q5CD68 Monoterpene Glucosyltransferase related cluster
VVTU29501_at		-1.52				Q5N6Y9 Putative recA protein related cluster
VVTU26650_at		-1.52				Q9M2T1 Adaptor protein adaptin-like related cluster
VVTU1199_at		-1.52				Q6Z1Z2 Putative HMG type nucleosome chromatin assembly factor D related cluster
VVTU15602_at		-1.52				Q681W7 Hypothetical protein At3g04950 related cluster
VVTU15807_at		-1.52				Q65XT7 Hypothetical protein P0033D06.11 related cluster
VVTU5551_at		-1.52				Q9M6S0 Pumilio domain-containinG protein PPD1 related cluster
VVTU21310_at		-1.52				Q1SBD5 peptidase M24; peptidase aspartic, active site related cluster
VVTU40606_s_at		-1.52				Q9FWX1 Hypothetical protein T28K15.2 related cluster
VVTU8190_s_at		-1.52				Q1RST2 peptidase S1 and S6, chymotrypsin Hap; Immunoglobulin major histocompatibility complex; AAA ATPase, central region related cluster
VVTU9902_at	-1.52	+1.52				Q0WVG6 Predicted GPI-anchored protein related cluster
VVTU4541_at		-1.52	-1.76			Q2HVT7 Hypothetical protein related cluster
VVTU11454_at		-1.52	-1.82			Q1SK96 Hypothetical protein related cluster
VVTU17360_at		-1.52	-1.84			Q1SJT6 Galactose-binding like; Alpha-L-arabinofuranosidase, C-terminal related cluster
VVTU363_at		-1.52	-1.88			Q105A1 Isoamylase isoform 2 related cluster
VVTU13581_at	-1.52	-1.82	-1.95			UPI000016323D Cluster related to UPI000016323D; unknown protein
VVTU7099_s_at	-1.52		-2.23			P29512 tubulin beta-2 beta-3 chain related cluster
VVTU7223_at	-1.53					Q1SA92 AAA ATPase related cluster
VVTU17353_s_at	-1.53					Q9LSR1 Arabidopsis thaliana genomic DNA, chromosome 5, BAC clone:F24B18 related cluster
VVTU624_at		-1.53				Q6UEJ2 Mini-chromosome maintenance 7 related cluster
VVTU4644_at		-1.53				Q9SK61 Expressed protein related cluster
VVTU4185_at		-1.53				Q9C595 Hypothetical protein At5g21920 related cluster
VVTU38090_at		-1.53				UPI00000A2CBF Cluster related to UPI00000A2CBF; P0408G07.7
VVTU22283_at		-1.53				Q0IVU3 Os10g0552900 protein related cluster
VVTU15577_s_at		-1.53				Q1S8Y4 ribosomal protein S3 related cluster
VVTU7608_at		-1.53				Q1SHI6 U box related cluster
VVTU15396_at		-1.53				Q9LSR1 Arabidopsis thaliana genomic DNA, chromosome 5, BAC clone:F24B18 related cluster
VVTU34907_at		-1.53				Q8GYF7 Hypothetical protein At1g24310 F3I6_31 related cluster
VVTU7384_s_at		-1.53				Q1T0M0 Hypothetical protein related cluster
VVTU38248_at		-1.53				Q7XMK5 OSJNBb0039L24.13 protein related cluster
VVTU11043_at		-1.53				Q2HV98 Dynamin central region; Dynamin; Dynamin GTPase effector related cluster
VVTU3391_at		-1.53				Q9LDC1 CRK1 protein related cluster
VVTU3393_at		-1.53				Q56WL7 ATP-dependent RNA helicase related cluster
VVTU8950_at	-1.53		-1.5			Q8VYG2 PutativeGlucosyltransferase related cluster
VVTU12089_at		-1.53	-1.51			Q1SEN5 SecA protein related cluster
VVTU21650_at	-1.53		-1.57			Q0JPU4 Os01g0201000 protein related cluster
VVTU8333_at	-1.53		-1.58			Q8W559 Calcium calmodulin-dependent protein kinase CaMK3 related cluster
VVTU1776_at		-1.53	-1.59			O23120 F10G19.2 protein related cluster
VVTU23663_at		-1.53	-1.65			Q1T3X4 prefoldin; t-snare; Protein kinase PKN PRK1, effector related cluster
VVTU10351_at		-1.53	-1.7			Q9ZR56 Ribonucleotide reductase related cluster
VVTU735_s_at		-1.53	-2.3			Q9SRK9 F9F8.20 protein related cluster
VVTU12571_s_at		-1.53	-2.31			Q2TM27 OLE-5 related cluster
VVTU3077_at		-1.53	-2.55			P93338 NADP-dependent Glyceraldehyde-3-phosphate dehydrogenase related cluster
VVTU15287_at	-1.54					Q9ZPZ5 T31J12.2 protein related cluster
VVTU632_at	-1.54					Q8GWG9 Hypothetical protein At4g17150 dl4610w related cluster
VVTU12710_s_at	-1.54					Q4VT47 RD22-like protein related cluster
VVTU21387_at	-1.54					Q8VZH5 receptor protein kinase-like protein related cluster
VVTU26639_at		-1.54				Q8W2B8 Serine acetyltransferase 4 related cluster
VVTU12033_at		-1.54				Q9M158 Putative protein At4g01050 related cluster
VVTU11669_at		-1.54				Q7XAC4 PAUSED related cluster
VVTU35705_s_at		-1.54				Q1STX7 Flavoprotein pyridine nucleotide cytochrome reductase; Flavodoxin nitric oxide synthase related cluster
VVTU21970_at		-1.54				Q1T2J4 Uncharacterized Cys-rich domain related cluster
VVTU19111_s_at		-1.54				Q5ECI7 Mitochondrial prohibitin 1 related cluster
VVTU40344_at		-1.54				Q1SBU3 Hypothetical protein related cluster
VVTU5411_at		-1.54				Q52JK6 VIP2 related cluster
VVTU4845_at		-1.54				Q1KPV0 FZL related cluster
VVTU23317_at		-1.54				Q1RTD2 Hypothetical protein related cluster
VVTU17368_at		-1.54				Q6RZV0 transposase-like protein related cluster
VVTU6132_at		-1.54				Q6E439 ACT11D09.3 related cluster
VVTU13441_at		-1.54				P40940 ADP-ribosylation factor 3 related cluster
VVTU16791_at	-1.54		-1.5			Q5XPJ9 Protein SCAR2 related cluster
VVTU9023_at		-1.54	-1.91			Q9LEQ3 Putative Cyclic nucleotide-gated ion channel 18 related cluster
VVTU630_at	-1.54	-1.83	-1.64			Q1SEA3 Hypothetical protein related cluster
VVTU1649_at		-1.54	-2.05			Q1AFF6 aldehyde dehydrogenase related cluster
VVTU2042_at		-1.54	-2.12			Q2QP54 elongation factor TS family protein, expressed related cluster
VVTU9163_at	-1.55					Q570C0 TRANSPORT INHIBITOR RESPONSE 1 protein related cluster
VVTU8480_at	-1.55					Q1S9I3 Coatomer WD associated region; Coatomer alpha subunit, C-terminal; cytochrome cd1-nitrite reductase-like, C-terminal haem d1 related cluster
VVTU4740_at	-1.55					Q8LCN9 Hypothetical protein related cluster
VVTU18900_s_at	-1.55					Q58A18 Hypothetical protein 6F11 related cluster
VVTU1610_at	-1.55					Q9SGE0 T23G18.6 related cluster
VVTU35369_s_at	-1.55					Q9SIQ8 Expressed protein related cluster
VVTU5916_at	-1.55					P51566 Serine threonine-protein kinase AFC1 related cluster
VVTU9127_at	-1.55					Q6EE07 Notchless-like protein related cluster
VVTU8379_at	-1.55					Q9SA26 F3O9.7 protein related cluster
VVTU4981_at		-1.55				Q10NF9 Retrotransposon protein, putative, unclassified, expressed related cluster
VVTU40471_at		-1.55				Q1S7I7 Phenazine biosynthesis PhzC PhzF protein related cluster
VVTU27474_x_at		-1.55				Q9ZRV1 Xyloglucan endotransglycosylase 1 related cluster
VVTU22583_at		-1.55				Q9C6W5 White-brown complex homoloG protein 14 related cluster
VVTU112_at		-1.55				Q0DDB4 Os06g0237000 protein related cluster
VVTU14191_at		-1.55				Q8LG72 Hypothetical protein related cluster
VVTU24143_at		-1.55				Q1S5B7 Hypothetical protein related cluster
VVTU40219_x_at		-1.55				Q1SBU3 Hypothetical protein related cluster
VVTU21478_at		-1.55				O80784 nodulin-like protein related cluster
VVTU32471_s_at		-1.55				Q9FUB4 PRLI-interActing factor A related cluster
VVTU16227_at		-1.55				Q0WVW9 DNA repair protein-like related cluster
VVTU16023_at		-1.55				Q1RST0 peptidase S1 and S6, chymotrypsin Hap; Immunoglobulin major histocompatibility complex; AAA ATPase, central region related cluster
VVTU13352_at		-1.55				Q9ZT97 Putative inhibitor of apoptosis related cluster
VVTU20656_at		-1.55	-1.65			Q9ATD3 GHMyb36 related cluster
VVTU37840_at		-1.55	-1.65			Q8LJ95 NBS-LRR Resistance protein RGH1-like related cluster
VVTU40703_at		-1.55	-1.69			Q7XYW1 seed specific protein Bn15D18B related cluster
VVTU15560_at		-1.55	-1.86			Q9LYI7 Hypothetical protein F14F18_30 related cluster
VVTU38371_at	-1.55	-1.79	-1.77			Q8H0T9 Katanin p80 WD40-containing subunit B1 homolog 1 related cluster
VVTU3370_at	-1.56					Q3IAA0 TSC13 protein related cluster
VVTU1494_at	-1.56					Q1SDJ4 Lipolytic enzyme, G-D-S-L related cluster
VVTU29689_at		-1.56				Q946X5 Vacuolar H+-pyrophosphatase related cluster
VVTU6979_at		-1.56				Q67Y17 MRNA, complete cds, clone: RAFL25-18-P16 related cluster
VVTU25474_at		-1.56				Q1S4Z2 Protein tyrosine kinase, putative related cluster
VVTU25274_at		-1.56				Q1RTQ9 Hypothetical protein related cluster
VVTU12124_s_at		-1.56				Q0D3S3 Os07g0669200 protein related cluster
VVTU14618_at		-1.56				Q1S161 F-box protein interaction domain related cluster
VVTU9710_at		-1.56	-1.55			O80535 F14J9.18 protein related cluster
VVTU240_at		-1.56	-1.57			Q337T1 Methyltransferase family protein, expressed related cluster
VVTU14780_at	-1.56	-1.86	-1.8			Q53UK1 Ser Thr protein kinase related cluster
VVTU15252_at		-1.56	-2.21			Q9C9B4 Hypothetical protein F2P9.20 related cluster
VVTU15301_s_at	-1.56	-2.53	-2.46			O22683 Cyanate hydratase related cluster
VVTU8889_at	-1.57					Q94AD9 Zinc finger CCCH domain-containinG protein ZFN-like 4 related cluster
VVTU3130_at	-1.57					Q8W4I7 Calcium-dependent protein kinase related cluster
VVTU449_at	-1.57					Q7XIJ5 Hypothetical protein OJ1612_A04.102 related cluster
VVTU9243_at	-1.57					Q2R3D7 Exonuclease family protein, expressed related cluster
VVTU4614_at		-1.57				Q9LSZ5 Arabidopsis thaliana genomic DNA, chromosome 5, P1 clone:MQM1 related cluster
VVTU38095_at		-1.57				Q5KR50 Sphingosine kinase related cluster
VVTU1673_at		-1.57				Q10I42 HAD-superfamily hydrolase, subfamily IA, variant 3 containing protein, expressed related cluster
VVTU16286_at		-1.57				Q1SKG8 SBP related cluster
VVTU13368_at		-1.57				Q1T3P8 alcohol dehydrogenase superfamily, zinc-containing; D-isomer specific 2-hydroxyacid dehydrogenase, NAD-binding related cluster
VVTU11054_at		-1.57				Q9M6E1 DNA-bindinG protein 3 related cluster
VVTU26198_at		-1.57				Q5XWR0 Hypothetical protein related cluster
VVTU25294_s_at		-1.57				Q9SIP1 Hypothetical protein At2g31670 related cluster
VVTU27268_at		-1.57				Q39169 ORF protein related cluster
VVTU3216_at		-1.57				Q09HM7 Putative F-box and Leucine-rich repeat protein related cluster
VVTU9006_at	-1.57		-1.51			Q7XQ14 OSJNBb0065L13.5 protein related cluster
VVTU34809_s_at		-1.57	-1.52			Q1KUV3 Hypothetical protein related cluster
VVTU18124_s_at		-1.57	-1.71			Q4TZT2 Fb2 related cluster
VVTU24361_s_at		-1.57	-1.82			Q76DY3 AG-motif binding protein-1 related cluster
VVTU14386_at		-1.57	-1.99			Q6NKP1 At5g53580 related cluster
VVTU8090_s_at	-1.57	-1.52				UPI0000162BDC Cluster related to UPI0000162BDC; ATP binding Glucosyltransferase kinase phosphotransferase, alcohol group as acceptor
VVTU7794_at	-1.57	-1.59	-1.5			Q94JN3 Profilin related cluster
VVTU17340_at	-1.57	-1.86				Q1SHW3 Zinc finger, C2H2-type related cluster
VVTU4428_at	-1.57		-2.19			UPI000034F3E5 Cluster related to UPI000034F3E5; unknown protein
VVTU7141_at	-1.58					Q1RYG3 Inositol polyphosphate related phosphatase related cluster
VVTU29756_s_at	-1.58					Q94AL9 Alanine--glyoxylateaminotransferase 2 homolog 2, mitochondrial precursor related cluster
VVTU19109_s_at	-1.58					UPI00000A3F22 Cluster related to UPI00000A3F22; katanin p60 subunit A 1-like
VVTU15517_s_at	-1.58					Q9ZTC1 Putative transcription factor related cluster
VVTU1595_s_at	-1.58					P26518 Glyceraldehyde-3-phosphate dehydrogenase, cytosolic related cluster
VVTU3655_at	-1.58					Q5W6F7 Hypothetical protein OSJNBb0006B22.5 related cluster
VVTU16633_at	-1.58					Q9FG35 Emb|CAB82953.1 related cluster
VVTU7651_at	-1.58					O49388 Hypothetical protein F10N7.160 related cluster
VVTU9646_at		-1.58				Q5GA66 Hypothetical protein related cluster
VVTU9106_at		-1.58				Q3E9D9 Protein At5g18750 related cluster
VVTU740_at		-1.58				Q6AU71 Hypothetical protein OSJNBa0014C03.12 related cluster
VVTU3120_at		-1.58				Q3LHL2 Hypothetical protein PPS5 related cluster
VVTU34352_at		-1.58				Q10Q04 Expressed protein related cluster
VVTU8918_at		-1.58				Q94BY1 AT3g52150 F4F15_260 related cluster
VVTU15641_at		-1.58				Q1S3Y4 Hypothetical protein related cluster
VVTU31420_s_at		-1.58				Q0VZ62 ADP-sugar diphosphatase related cluster
VVTU1861_at		-1.58				Q38732 DAG protein, chloroplast precursor related cluster
VVTU38091_at		-1.58				Q9XE43 Putative non-LTR retrolelement Reverse transcriptase related cluster
VVTU30918_at		-1.58	-1.5			Q0WTZ4 Hypothetical protein At1g04945 related cluster
VVTU5062_x_at		-1.58	-1.52			Q9M0V5 Hypothetical protein AT4g05400 related cluster
VVTU6399_at		-1.58	-1.56			Q2IB39 cellulose synthase 5 related cluster
VVTU21944_at		-1.58	-1.63			Q1RW55 Hypothetical protein related cluster
VVTU15209_s_at		-1.58	-1.64			Q4H1G0 Putative serine decarboxylase related cluster
VVTU34456_at	-1.58		-1.7			Q4VT47 RD22-like protein related cluster
VVTU7346_at		-1.58	-1.7			Q1T1W2 VQ related cluster
VVTU12430_s_at		-1.58	-1.89			O22985 Ribitol dehydrogenase isolog related cluster
VVTU14787_s_at		-1.58	-2.15			Q30CZ6 Putative chorismate mutase related cluster
VVTU16974_s_at		-1.58	-2.29			Q8LIX4 Hypothetical protein OSJNBb0053G03.20 related cluster
VVTU39866_s_at		-1.59				Q9ZSW3 CAK associated CyclinH homolog related cluster
VVTU9455_s_at		-1.59				Q9LMM6 F22L4.9 protein related cluster
VVTU17316_at		-1.59				Q680D0 MRNA, complete cds, clone: RAFL22-61-I03 related cluster
VVTU10332_at		-1.59				Q54S52 Hypothetical protein related cluster
VVTU19567_s_at		-1.59				Q9FF75 Similarity to unknown protein related cluster
VVTU36263_at		-1.59				Q10R93 ReMembR-H2 protein JR702, putative, expressed related cluster
VVTU1140_at		-1.59				P55737 Heat shock protein 81-2 related cluster
VVTU37627_at		-1.59	-1.67			Q6URA2 TIR-NBS-LRR type R protein 7 related cluster
VVTU6757_at		-1.59	-1.72			UPI0000162BDC Cluster related to UPI0000162BDC; ATP binding Glucosyltransferase kinase phosphotransferase, alcohol group as acceptor
VVTU9233_at		-1.59	-1.86			Q1RWI6 BTB POZ related cluster
VVTU22585_s_at	-1.59	-1.53	-1.72			Q6XX20 Mutant cincinnata related cluster
VVTU651_at	-1.59	-1.83	-2.9			AY854146 Vitis vinifera hexose transporter 7 (HT7) mRNA, complete cds.
VVTU23042_at		-1.59	-2			Q4KU02 Purple Acid phosphatase related cluster
VVTU13846_at		-1.59	-2.22			Q65XL7 Hypothetical protein OJ1735_C10.1 related cluster
VVTU755_at	-1.60					Q8S912 Microtubule bundling polypeptide TMBP200 related cluster
VVTU6260_at	-1.60					Q1S9H2 adaptin N terminal region, putative related cluster
VVTU11998_at	-1.60					Q8L744 At1g73430 T9L24_16 related cluster
VVTU1393_at	-1.60					O22160 Glucosyltransferase 15 kDa protein, chloroplast precursor related cluster
VVTU39795_at		-1.60				Q8H6W4 Chromosome condensation regulator protein related cluster
VVTU26077_at		-1.60				Q5PNU0 At2g18850 related cluster
VVTU15922_at		-1.60				Q9SJQ7 Hypothetical protein At2g36480 related cluster
VVTU24977_at		-1.60				Q9LUG9 Gb|AAD13716.2 related cluster
VVTU39519_x_at		-1.60				Q2QNF1 Retrotransposon protein, putative, unclassified related cluster
VVTU524_at		-1.60				Q2QYK4 elongation factor P, putative, expressed related cluster
VVTU3037_at		-1.60				Q9SU54 Hypothetical protein T17F15.220 related cluster
VVTU7637_at		-1.60				Q1SF96 Membrane attack complex component perforin complement C9 related cluster
VVTU37828_at		-1.60				Q1SPW3 Hypothetical protein related cluster
VVTU6372_at		-1.60				Q9XIB8 F13F21.5 protein related cluster
VVTU27914_at	-1.60		-1.54			Q0DHQ5 Os05g0450600 protein related cluster
VVTU30550_s_at		-1.60	-1.93			P51412 50S ribosomal protein L21, chloroplast precursor related cluster
VVTU12175_at	-1.60	-1.58				Q84L57 Knolle related cluster
VVTU15254_at	-1.61					Q5JLR9 Putative DNA polymeraserelated cluster
VVTU9470_at		-1.61				Q8VZD3 At1g73170 T18K17_17 related cluster
VVTU5403_at		-1.61				Q9FHX1 TMV Resistance protein-like related cluster
VVTU39452_s_at		-1.61				Q2QNF1 Retrotransposon protein, putative, unclassified related cluster
VVTU21430_at		-1.61				Q1SKU0 aldehyde dehydrogenase; Aux IAA protein; Transcriptional factor B3; auxin response factor related cluster
VVTU17911_x_at		-1.61				P312373-hydroxy-3-methylglutaryl oxidase related cluster
VVTU10583_at		-1.61				Q1S1S9 alcohol dehydrogenase superfamily, zinc-containing related cluster
VVTU1491_s_at		-1.61				Q9MB62 Phytocyanin-related protein related cluster
VVTU26052_at		-1.61				Q6ZL37 Putative karyopherin-beta 3 variant related cluster
VVTU1888_at		-1.61				Q6NPD6 At2g22125 related cluster
VVTU34631_s_at		-1.61				Q53UK2 Ser Thr protein kinase related cluster
VVTU4794_s_at		-1.61	-1.58			Q9C5R0 Hypothetical protein T29A15.210 related cluster
VVTU16762_at		-1.61	-1.59			Q9M873 F16B3.32 protein related cluster
VVTU12189_at	-1.61		-1.66			Q1SK06 GroEL-like chaperone, ATPase related cluster
VVTU6937_s_at	-1.61		-1.69			Q9LIS3 Nucleotide sugar epimerase-like protein related cluster
VVTU2927_s_at		-1.61	-1.75			Q5Z814 Hypothetical protein OJ1215_E11.15 related cluster
VVTU24286_at		-1.61	-1.75			Q2KP21 stress regulated protein related cluster
VVTU31715_s_at	-1.61	-1.59	-1.5			Q56TL1 lateelongated hypocotyl related cluster
VVTU4978_s_at		-1.62				Q2XNV5 Zinc transporter, putative related cluster
VVTU28377_x_at		-1.62				Q9ZW12 Putative tropinone reductase related cluster
VVTU29689_x_at		-1.62				Q946X5 Vacuolar H+-pyrophosphatase related cluster
VVTU15122_s_at		-1.62				Q2V4R5 Protein At1g01080 related cluster
VVTU15507_at		-1.62				Q1SVR4 Hypothetical protein related cluster
VVTU17939_s_at		-1.62				Q8VWS9 Putative DEAD DEAH box helicase related cluster
VVTU5763_at		-1.62				Q1S011 Thioredoxin domain 2 related cluster
VVTU20967_s_at		-1.62	-1.63			Q8LDD3 Hypothetical protein related cluster
VVTU5747_at		-1.62	-1.69			Q9LSL3 Oligopeptidase A related cluster
VVTU1424_at		-1.62	-1.95			Q9CAF5 Non-intrinsic ABC protein 7, chloroplast precursor related cluster
VVTU9536_at		-1.62	-1.95			Q9SX31 F24J5.8 protein related cluster
VVTU38462_at		-1.62	-1.98			Q9SY07 Hypothetical protein T5J8.14 related cluster
VVTU17362_at	-1.62	-1.71	-1.76			Q40200 RAB11J related cluster
VVTU40749_at	-1.62	-1.71	-2.23			Q9LKB4 Arabidopsis thaliana genomic DNA, chromosome 3, TAC clone:K15M2 related cluster
VVTU5132_at	-1.63					Q9M9S6 F14L17.13 protein related cluster
VVTU13111_at	-1.63					Q1SMY1 homeodomain-related related cluster
VVTU1000_at	-1.63					Q65WV6 Alanine:glyoxylateaminotransferase-like protein related cluster
VVTU16210_at	-1.63					Q53P84 FHA domain, putative related cluster
VVTU24654_at	-1.63					P51566 Serine threonine-protein kinase AFC1 related cluster
VVTU24891_at	-1.63					Q66GQ3 At3g16110 related cluster
VVTU20443_at		-1.63				Q56Y74 Hypothetical protein At1g19100 related cluster
VVTU20996_at		-1.63				Q2QNF1 Retrotransposon protein, putative, unclassified related cluster
VVTU34596_at		-1.63	-1.62			UPI00005A5824 Cluster related to UPI00005A5824; PREDICTED: similar to Histone 1, H2ai (predicted)
VVTU28198_s_at		-1.63	-1.63			Q8MA69 ATP synthase epsilon subunit related cluster
VVTU10988_at		-1.63	-1.84			Q9LNR2 F1L3.12 related cluster
VVTU35370_s_at	-1.64					Q10SG5 Hypothetical protein related cluster
VVTU5773_at		-1.64				Q52UM0 BEL1-related homeotic protein 30 related cluster
VVTU1640_at		-1.64				Q9FYK3 F21J9.27 related cluster
VVTU17954_s_at		-1.64				P37830 Glucose-6-phosphate 1-dehydrogenase, cytoplasmic isoform related cluster
VVTU14143_at		-1.64				Q3E6U9 Protein At3g52640 related cluster
VVTU13225_at		-1.64				Q1SAT4 Hypothetical protein related cluster
VVTU2630_at		-1.64	-1.5			Q9M3C5 Beta-N-acetylhexosaminidase-like protein related cluster
VVTU3176_s_at	-1.64		-1.71			Q42699 5-methyltetrahydropteroyltriglutamate--homocysteine methyltransferase related cluster
VVTU10785_at	-1.64	-1.58	-2			Q9LG94 Hypothetical protein P0408F06.22 related cluster
VVTU20871_x_at	-1.64	-1.80	-1.99			Q9LLL9 Plasma membrane aquaPorin related cluster
VVTU9240_at	-1.64	-1.81				Q9C5J8 Hypothetical protein At5g19620 related cluster
VVTU5397_at	-1.65					Q67UI1 Glutaredoxin-related-like protein related cluster
VVTU1088_at	-1.65					O80574 Expressed protein related cluster
VVTU3477_at		-1.65				Q84TG1 DEAD-box ATP-dependent RNA helicase 57 related cluster
VVTU21954_at		-1.65				Q1S755 Glycoside hydrolase, family 47 related cluster
VVTU14427_at		-1.65				Q94A19 At5g65691 F16M2.160 related cluster
VVTU13748_at		-1.65				Q0DJH5 Os05g0279400 protein related cluster
VVTU21460_at		-1.65				Q946X5 Vacuolar H+-pyrophosphatase related cluster
VVTU17425_s_at		-1.65				Q0ZJ11 Acetyl-CoA carboxylase carboxyltransferase beta subunit related cluster
VVTU3737_at		-1.65				Q952R1 Succinate dehydrogenase subunit 3 related cluster
VVTU7352_s_at		-1.65				Q9M308 Hypothetical protein F2A19.210 related cluster
VVTU34154_at		-1.65				Q9ZVB0 F9K20.3 related cluster
VVTU9685_at		-1.65				Q9LZS1 Hypothetical protein F17C15_90 related cluster
VVTU37202_at		-1.65				O22402 GDP dissociation inhibitor related cluster
VVTU2273_at		-1.65				Q8GT86 Mitogen-activated protein kinase related cluster
VVTU185_at		-1.65				O81366 lateembryogenesis-like protein related cluster
VVTU8046_at	-1.65	+1.78				Q19PJ2 TIR-NBS-LRR type Disease Resistance protein related cluster
VVTU36659_s_at		-1.65	-1.56			Q1SEQ4 SBP related cluster
VVTU14302_s_at		-1.65	-1.59			Q8SMH8 RNA-bindinG protein related cluster
VVTU40015_at		-1.65	-1.65			Q0NZW8 Plastid protoporphyrinogen oxidase related cluster
VVTU37669_s_at		-1.65	-1.84			Q9CAD1 GMP synthase; 61700-64653 related cluster
VVTU11599_at		-1.65	-1.99			Q0IVD9 Os10g0577200 protein related cluster
VVTU25724_at	-1.65	-1.84	-1.56			Q9CAA7 Hypothetical protein T6L1.12 related cluster
VVTU37643_at		-1.65	-2.16			Q6AWX0 At5g17010 related cluster
VVTU39735_s_at		-1.65	-2.2			Q41367 24 kDa RNA bindinG protein related cluster
VVTU12889_at		-1.65	-3.69			Q9ZS34 Geranylgeranyl reductase related cluster
VVTU21683_at	-1.66					Q1S2G2 homeodomain-related related cluster
VVTU19388_s_at	-1.66					Q672Q3 Wound stress protein precursor related cluster
VVTU39509_x_at	-1.66					Q850K5 lipid transfer protein isoform 4 related cluster
VVTU534_at		-1.66				Q0DGT4 Os05g0513200 protein related cluster
VVTU918_at		-1.66				Q9SR28 F3L24.22 protein related cluster
VVTU17364_at		-1.66				Q69IM0 Putative translation Initiation factor IF-2 related cluster
VVTU15944_at		-1.66				Q94A14 At2g43170 F14B2.11 related cluster
VVTU368_at		-1.66				Q8W3C9 Putative receptor-like protein kinase related cluster
VVTU7250_s_at		-1.66				Q1S520 AAA ATPase related cluster
VVTU21905_at	-1.66		-1.57			Q9LW56 Similarity to long chain fatty alcohol oxidase related cluster
VVTU37664_at		-1.66	-1.6			Q9LU88 Acetyltranferase-like protein related cluster
VVTU34746_s_at		-1.66	-1.63			P25076 cytochrome c1, heme protein, mitochondrial precursor related cluster
VVTU3018_at		-1.66	-1.87			Q9LKR1 Chloroplast protein import component Toc159 related cluster
VVTU6257_at	-1.66	-1.50	-1.75			Q5XWQ1 serine threonine protein kinase-like related cluster
VVTU15245_at	-1.66	-1.58	-1.54			Q1RU53 WD40-like related cluster
VVTU32432_s_at	-1.66	-1.59	-1.55			Q9M022 Hypothetical protein F7A7_40 related cluster
VVTU1416_at	-1.66	-1.68	-1.85			Q6IDB3 At3g09860 related cluster
VVTU30585_at	-1.66	-1.75	-2.36			Q1SE16 Amino acid polyamine transporter II related cluster
VVTU5264_s_at	-1.66		-2.45			Q1SZU4 Protein kinase PKN PRK1, effector related cluster
VVTU6063_at	-1.67					Q10S92 EF hand family protein, expressed related cluster
VVTU39617_x_at	-1.67					AF467946 Vitis vinifera lipid transfer protein isoform 4 mRNA, complete cds.
VVTU8819_at		-1.67				Q9LG24 F14J16.13 related cluster
VVTU38133_at		-1.67				Q9XGR4 Protein phosphatase 2A 62 kDa B regulatory subunit related cluster
VVTU13137_at		-1.67				Q0GPG7 BZIP transcription factor bZIP96 related cluster
VVTU12105_s_at		-1.67				Q0MSF8 ADP-glucose pyrophosphorylase small subunit related cluster
VVTU34091_at		-1.67				Q0D773 Os07g0287100 protein related cluster
VVTU38060_at		-1.67				Q7XNY0 OSJNBb0015N08.11 protein related cluster
VVTU38278_at		-1.67				Q5XWR0 Hypothetical protein related cluster
VVTU16660_at		-1.67				Q3E9E7 Protein At5g18610 related cluster
VVTU18_at	-1.67		-1.56			Q56YQ6 Putative Kinesin heavy chain related cluster
VVTU35582_s_at		-1.67	-1.57			Q1RYN5 RNA-binding region RNP-1 related cluster
VVTU3773_at		-1.67	-1.61			Q9SQR4 Putative short-chain type dehydrogenase reductase related cluster
VVTU10352_at		-1.67	-1.72			Q7XZU2 SAC domain protein 3 related cluster
VVTU27596_at		-1.67	-1.85			Q9SJR2 Hypothetical protein At2g36430 related cluster
VVTU40476_s_at		-1.67	-2.2			Q5Z8V3 Putative Glucosyltransferase 16.5 kDa protein, chloroplast related cluster
VVTU12026_at		-1.67	-2.4			Q9LRZ3 Arabidopsis thaliana genomic DNA, chromosome 3, TAC clone:K20I9 related cluster
VVTU14909_at	-1.68					Q6NLD2 At2g38850 related cluster
VVTU5549_at		-1.68				Q49KU8 NADH-plastoquinone oxidoreductase subunit 4 related cluster
VVTU20517_x_at		-1.68				Q1T251 Multicopper oxidase, copper-binding site related cluster
VVTU37089_at		-1.68	-1.54			Q6R7N3 Putative WRKY transcription factor 30 related cluster
VVTU26162_at		-1.68	-1.58			Q9FI62 Nuclear pore protein-like related cluster
VVTU35493_x_at		-1.68	-1.62			AY046417 Vitis vinifera proline rich protein 2 (PRP2) mRNA, complete cds.
VVTU3581_at		-1.68	-1.67			Q0WU91 GTL1-like protein related cluster
VVTU23152_at		-1.68	-1.88			Q259P2 H0818H01.7 protein related cluster
VVTU13193_s_at	-1.68	-1.69	-1.98			Q8RWQ4 AT5g19390 F7K24_140 related cluster
VVTU35882_s_at	-1.68	-1.82	-1.87			Q43636 Thioredoxin H-type related cluster
VVTU7476_s_at		-1.68	-2.03			Q9FJ83 Similarity to nonsense-mediated mRNA decay trans-Acting factor related cluster
VVTU16740_s_at		-1.68	-2.05			Q8LKP7 Hypothetical protein related cluster
VVTU3603_at		-1.68	-2.31			Q1H8M3 Matrix attachment region bindinG protein related cluster
VVTU27126_s_at	-1.69					Q6YTU7 Putative WD repeat domain 5 protein related cluster
VVTU1808_at	-1.69					Q9SUD9 Hypothetical protein T13J8.110 related cluster
VVTU35645_s_at		-1.69				P93839 G HBF-1 related cluster
VVTU22304_at		-1.69				Q84TW3 Putative transcription elongation factor related cluster
VVTU14457_s_at		-1.69				Q9MT29 Cystathionine gamma-synthase isoform 2 related cluster
VVTU875_s_at		-1.69				Q259M7 H0723C07.4 protein related cluster
VVTU20415_at		-1.69				Q2R262 Retrotransposon protein, putative, unclassified related cluster
VVTU6214_at	-1.69		-1.63			Q8GZ47 Hypothetical protein At5g26850 F2P16_110 related cluster
VVTU16628_at		-1.69	-1.68			Q8H6X8 GSK-3-like protein MsK4 related cluster
VVTU9456_at	-1.69		-1.94			Q4JEZ5 Sialyltransferase-like protein related cluster
VVTU39479_at		-1.70				Q1RTD3 IMP dehydrogenase GMP reductase related cluster
VVTU13775_at		-1.70				Q9LDL7 SCARECROW gene regulator-like related cluster
VVTU33457_at		-1.70				Q7XNY0 OSJNBb0015N08.11 protein related cluster
VVTU7728_at		-1.70				Q1SCK8 protease-associated PA; peptidase A22B, minor histocompatibility antigen H13 related cluster
VVTU39086_at		-1.70				P93647 Lon protease homolog 1, mitochondrial precursor related cluster
VVTU10521_at	-1.70	+2.50				Q9FLJ9 Arabidopsis thaliana genomic DNA, chromosome 5, P1 clone:MFB13 related cluster
VVTU13050_s_at		-1.70	-1.52			Q5W6H5 Putative chlorophyll synthase related cluster
VVTU3061_at		-1.70	-1.55			Q2V823 Acetyl-CoA carboxylase related cluster
VVTU25392_s_at		-1.70	-1.59			Q7XMI8 OSJNBb0006N15.11 protein related cluster
VVTU11160_at		-1.70	-1.64			Q9MA51 F22F7.18 protein related cluster
VVTU6370_at		-1.70	-1.65			Q10M56 Expressed protein related cluster
VVTU3421_at		-1.70	-1.81			Q1S6C9 TPR repeat related cluster
VVTU39368_at		-1.70	-1.82			Q9LHN2 Gb|AAC26693.1 related cluster
VVTU27270_at		-1.70	-1.84			Q8LFR3 Hypothetical protein related cluster
VVTU8363_at	-1.71					Q8L5P5 LEA-like protein related cluster
VVTU2109_s_at		-1.71	-1.54			Q45FF0 Pyridoxine biosynthesis protein related cluster
VVTU7122_at	-1.71		-1.62			Q9LNN0 F8L10.9 protein related cluster
VVTU559_at	-1.71	-1.50	-1.5			Q2HVC0 Protein kinase related cluster
VVTU11458_at	-1.71	-1.65				Q8RX01 Hypothetical protein At3g05675 related cluster
VVTU1444_at	-1.72					Q93W95 Hypothetical protein At4g00740; F15P23.2 related cluster
VVTU1778_at		-1.72				Q1RSI8 IMP dehydrogenase GMP reductase related cluster
VVTU39476_at		-1.72				Q1SBU3 Hypothetical protein related cluster
VVTU38386_at		-1.72				Q4PL84 Hypothetical protein related cluster
VVTU14896_s_at		-1.72				Q0KIN0 Integrase core domain containinG protein related cluster
VVTU14052_at		-1.72				Q6K4U8 Putative RNA helicase related cluster
VVTU14589_s_at		-1.72	-1.52			Q9M158 Putative protein At4g01050 related cluster
VVTU21695_at		-1.72	-1.56			Q0E4H9 Os02g0118800 protein related cluster
VVTU16673_s_at	-1.72		-1.79			Q652K2 Glycosyl transferase family 8 protein-like related cluster
VVTU12167_at		-1.72	-1.96			Q6ZEZ2 Putative ribose-5-phosphate isomerase related cluster
VVTU58_at	-1.72	-1.57				Q9C7F2 Multidrug Resistance protein 12 related cluster
VVTU6955_at	-1.72	-1.63				Q9ZVN9 T7A14.8 protein related cluster
VVTU10898_at	-1.72	-1.86	-2.2			Q1EMP6 Formin homology protein related cluster
VVTU16474_s_at		-1.72	-2.04			Q9FMJ2 Ankyrin-like protein related cluster
VVTU11309_at		-1.72	-2.05			Q287W3 SNF2 domain-containinG protein related cluster
VVTU6496_s_at		-1.72	-2.86			Q94C72 Hypothetical protein At1g12250 related cluster
VVTU8737_at	-1.73					Q8S2T0 Golgi-localized protein GRIP related cluster
VVTU8775_at		-1.73				Q9MT29 Cystathionine gamma-synthase isoform 2 related cluster
VVTU39744_at		-1.73				Q1SBU3 Hypothetical protein related cluster
VVTU2311_at		-1.73				Q56W44 Receptor like protein related cluster
VVTU6072_at		-1.73				Q32SG5 ROUGH SHEATH2-interActing KH-domain protein related cluster
VVTU8048_at		-1.73				Q9ZR39 U2 snRNP auxiliary factor, large subunit related cluster
VVTU38098_at		-1.73				Q8SA93 Putative Polyprotein related cluster
VVTU1249_s_at		-1.73				O23091 A_TM018A10.22 protein related cluster
VVTU22796_s_at	-1.73		-1.54			Q1SF39 Zinc finger, RING-type related cluster
VVTU5367_at		-1.73	-1.77			Q9LEV6 Embryonic abundant protein-like related cluster
VVTU21665_at	-1.73	-1.57				O81296 T14P8.18 related cluster
VVTU9525_at	-1.73	-1.95	-2.19			Q0ISI9 Os11g0514000 protein related cluster
VVTU17971_s_at		-1.73	-2.06			Q94HJ5 Putative 3-beta hydroxysteroid dehydrogenase isomerase protein related cluster
VVTU4532_at	-1.74					Q39883 nodulin-26 related cluster
VVTU16143_s_at	-1.74					Q0IPM7 Os12g0182200 protein related cluster
VVTU28015_s_at		-1.74				Q93WZ8 NADH Glutamate synthase precursor related cluster
VVTU25723_at		-1.74				Q7XR00 OSJNBa0015K02.14 protein related cluster
VVTU40146_at		-1.74				Q0WMU6 Hypothetical protein At3g09670 related cluster
VVTU14934_at		-1.74				Q9FGN3 Emb|CAB82288.1 related cluster
VVTU35669_s_at		-1.74				Q1T502 Calcium-binding EF-hand related cluster
VVTU9071_at		-1.74	-1.52			Q0JR56 Os01g0118100 protein related cluster
VVTU964_at		-1.74	-1.67			Q0J8Q7 Os04g0692200 protein related cluster
VVTU34465_at		-1.74	-1.69			Q1S2L8 Transcriptional factor B3; Cupredoxin; TonB box, N-terminal related cluster
VVTU38782_at	-1.74	-1.86	-2.13			Q1STU5 Leucine-rich repeat related cluster
VVTU7413_at		-1.74	-2.36			O23714 proteasome subunit beta type 2-A related cluster
VVTU15434_at	-1.75					O22216 Glycerol-3-phosphate dehydrogenase related cluster
VVTU6804_at		-1.75				O82802 Sulfite reductase related cluster
VVTU27182_s_at		-1.75				Q93WZ8 NADH Glutamate synthase precursor related cluster
VVTU13154_s_at		-1.75				UPI0000196AE3 Cluster related to UPI0000196AE3; KEA2; potassium:hydrogen antiporter
VVTU20988_x_at		-1.75				P92979 5 -adenylylsulfate reductase 1, chloroplast precursor related cluster
VVTU31940_x_at		-1.75				P55737 Heat shock protein 81-2 related cluster
VVTU2061_at		-1.75	-1.5			Q1W5D1 Solanesyl diphosphate synthase related cluster
VVTU7587_at		-1.75	-1.75			Q7XU30 OSJNBb0034G17.10 protein related cluster
VVTU22347_at		-1.75	-1.92			Q9CAB3 Putative ABC transporter; 82503-78258 related cluster
VVTU3641_at	-1.75	-1.56				O81318 F6N15.21 protein related cluster
VVTU7330_at	-1.75	-1.72	-2.42			Q0J9P9 Os04g0637400 protein related cluster
VVTU38169_x_at	-1.75	-1.87	-1.8			Q1S1H8 Hypothetical protein related cluster
VVTU35975_s_at	-1.76					O80988 Glycine dehydrogenase [decarboxylating], mitochondrial precursor related cluster
VVTU3346_s_at	-1.76					Q8H0F8 Tentative caffeine synthase 4 related cluster
VVTU40195_at		-1.76				P28643 3-oxoacyl-[acyl-carrier-protein] reductase, chloroplast precursor related cluster
VVTU13827_at		-1.76				P37830 Glucose-6-phosphate 1-dehydrogenase, cytoplasmic isoform related cluster
VVTU7535_x_at		-1.76				Q2QNF1 Retrotransposon protein, putative, unclassified related cluster
VVTU17168_at		-1.76				Q1T627 Protein kinase related cluster
VVTU9997_at		-1.76	-1.76			Q93XH4 MAD-box transcripion factor related cluster
VVTU5715_at	-1.76	-1.52	-2.17			Q9FGV1 auxin response factor 8 related cluster
VVTU634_at	-1.76	-1.65	-1.56			Q9FLD7 Glycosylation enzyme-like protein related cluster
VVTU16432_at		-1.76	-2.29			Q9FPR1 Putative Acid phosphatase related cluster
VVTU11173_at		-1.76	-2.36			Q7XUI5 OSJNBa0005N02.6 protein related cluster
VVTU11414_at		-1.76	-2.49			Q1HIU5 Ankyrin repeat BTB POZ domain-containinG protein related cluster
VVTU2899_at	-1.77					Q8RU06 Putative Glucan 1,3-beta-glucosidase related cluster
VVTU13925_s_at	-1.77					P17562 S-adenosylmethionine synthetase 2 related cluster
VVTU1648_at	-1.77					Q5DMX3 DRP related cluster
VVTU13744_at		-1.77				Q9M383 Hypothetical protein F24B22.190 related cluster
VVTU6273_at		-1.77				Q8RWY8 Hypothetical protein At1g27750 related cluster
VVTU37837_at		-1.77				Q2QNF1 Retrotransposon protein, putative, unclassified related cluster
VVTU16874_at		-1.77				Q64MA3 Putative single-strand DNA Endonuclease-1 related cluster
VVTU19465_s_at	-1.77		-1.66			Q39227 24-methylenesterol C-methyltransferase 2 related cluster
VVTU5383_at		-1.77	-1.74			Q9SRS6 F21O3.11 protein related cluster
VVTU4287_x_at		-1.77	-2.05			Q5EEY5 SGT1 related cluster
VVTU15405_at	-1.78					Q2HU52 TropoMyosin; tRNA-binding arm; t-snare related cluster
VVTU2264_s_at		-1.78				Q9ZT71 Putative pre-mRNA splicing factor related cluster
VVTU9659_at		-1.78				Q1T5F0 Hypothetical protein related cluster
VVTU38275_at		-1.78				Q2QNF1 Retrotransposon protein, putative, unclassified related cluster
VVTU38568_at		-1.78	-1.57			Q84PM9 Putative COP-1 interActinG protein 7 related cluster
VVTU14871_at		-1.78	-1.85			Q10NR5 HEAT repeat family protein, expressed related cluster
VVTU22999_at		-1.78	-1.87			Q9FJ89 Arabidopsis thaliana genomic DNA, chromosome 5, P1 clone:MSG15 related cluster
VVTU36141_at	-1.78	-1.67				Q0JJC4 Os01g0748500 protein related cluster
VVTU5804_at		-1.78	-2.07			P82231 Ribosome reCycling factor, chloroplast precursor related cluster
VVTU23116_s_at		-1.78	-2.19			Q6Z1R9 Hypothetical protein OSJNBa0038P10.32 related cluster
VVTU14518_at	-1.78	-2.03	-1.71			Q1L5X6 RNA polymerase IV largest subunit related cluster
VVTU30400_at	-1.78	-2.35				Q1T099 AAA ATPase; DEAD DEAH box helicase, N-terminal related cluster
VVTU16096_at	-1.79					Q337L2 TPR Domain containing protein, expressed related cluster
VVTU10324_at	-1.79					Q8H222 Putative RING protein related cluster
VVTU37628_at		-1.79				P92943 Chloride channel protein CLC-d related cluster
VVTU5191_at	-1.79	+2.00				Q5U1F1 At4g17350 related cluster
VVTU20953_at		-1.79	-1.52			Q6ZIA0 Cyst nematode Resistance protein-like related cluster
VVTU4322_at		-1.79	-1.95			Q8LPS0 At2g04030 F3C11.14 related cluster
VVTU4440_at	-1.79	-1.56				Q8GSC4 DNA Topoisomerase II related cluster
VVTU2840_s_at	-1.79	-1.92				Q1RW45 Hypothetical protein related cluster
VVTU9875_at		-1.79	-2.12			Q2R068 Peptide chain release factor 1, putative, expressed related cluster
VVTU34212_at	-1.79	-2.50	-3.03			Q1SI90 Disease Resistance protein; AAA ATPase related cluster
VVTU40766_at		-1.80				Q1SAZ0 Integrase, catalytic region related cluster
VVTU10867_at		-1.80				Q49QW7 Myb family transcription factor-related protein related cluster
VVTU13436_at		-1.80	-1.5			Q1T0M0 Hypothetical protein related cluster
VVTU24918_at		-1.80	-1.61			Q84KZ2 Purple Acid phosphatase related cluster
VVTU12739_at		-1.80	-1.86			Q8W498 Hypothetical protein At4g27640; T29A15.130 related cluster
VVTU13045_at		-1.80	-1.89			Q5JMK3 Putative VAP27 related cluster
VVTU20512_at		-1.80	-1.91			O80551 T22J18.13 protein related cluster
VVTU33488_s_at		-1.81				Q2QNF1 Retrotransposon protein, putative, unclassified related cluster
VVTU6970_at		-1.81				Q1SZ16 Protein kinase related cluster
VVTU17174_at		-1.81				Q9SRT0 F21O3.7 protein related cluster
VVTU40743_at		-1.81	-1.56			Q0IWH8 Os10g0508500 protein related cluster
VVTU1922_at		-1.81	-1.76			Q9SKX4 50S ribosomal protein L3-1, chloroplast precursor related cluster
VVTU9979_at		-1.81	-1.9			UPI000004822F Cluster related to UPI000004822F; ATP binding carbohydrate binding kinase protein kinase protein serine threonine kinase protein-tyrosine kinase sugar binding
VVTU28458_s_at	-1.81	-1.71				Q8H6R2 CTV.15 related cluster
VVTU4022_at	-1.81	-1.96	-1.7			Q9LJG5 Arabidopsis thaliana genomic DNA, chromosome 3, P1 clone: MAG2 related cluster
VVTU18791_s_at	-1.82					Q9M2Y6 Hypothetical protein T16K5.70 related cluster
VVTU39774_at	-1.82					Q9SD82 Replication factor A-like protein related cluster
VVTU27086_at	-1.82					Q9SVD0 Hypothetical protein F22O6_130 related cluster
VVTU37756_at		-1.82				Q0WM29 F15N24.6 related cluster
VVTU7132_s_at		-1.82				Q10JS5 transposon protein, putative, CACTA, En Spm sub-class related cluster
VVTU18530_s_at		-1.82				Q9SIA7 legumin-like protein related cluster
VVTU9410_at		-1.82	-1.67			Q9S713 Serine threonine-protein kinase SNT7, chloroplast precursor related cluster
VVTU15312_at		-1.82	-1.78			Q1S4K5 Hypothetical protein related cluster
VVTU1147_at	-1.82	-2.30	-2.56			Q84UH4 Dehydroascorbate reductase related cluster
VVTU17005_at	-1.83					Q1S566 GNS1 SUR4 membrane protein related cluster
VVTU10527_at		-1.83				Q7XKA3 OSJNBb0020J19.7 protein related cluster
VVTU2838_at		-1.83				Q9M303 Hypothetical protein T21J18_70 related cluster
VVTU40783_s_at		-1.83				Q2QNF1 Retrotransposon protein, putative, unclassified related cluster
VVTU37266_at		-1.83				Q9FDV7 Protein kinase related cluster
VVTU3323_at	-1.83		-1.64			Q655L8 Putative multi-copper oxidase-related protein related cluster
VVTU28485_at		-1.83	-1.95			Q6RZW8 Putative ethylene response factor 4 related cluster
VVTU38271_s_at	-1.83	-2.99				Q1SHI0 Probable extensin [imported]-Arabidopsis thaliana, putative related cluster
VVTU22924_s_at	-1.84					O65629 Hypothetical protein T19K4.50 related cluster
VVTU12402_s_at		-1.84				Q0E3J1 Os02g0172600 protein related cluster
VVTU7076_x_at		-1.84				Q1SPW3 Hypothetical protein related cluster
VVTU39394_s_at		-1.84				Q7XNY0 OSJNBb0015N08.11 protein related cluster
VVTU14869_at		-1.84	-1.52			Q2Z1Z1 Hypothetical salt-inducible protein related cluster
VVTU34367_at		-1.84	-1.55			Q6ZB67 Hypothetical protein OJ1119_B10.8 related cluster
VVTU37323_s_at	-1.84		-1.86			Q39227 24-methylenesterol C-methyltransferase 2 related cluster
VVTU21242_at		-1.84	-1.92			Q66GQ5 At2g34410 related cluster
VVTU13567_at		-1.85				Q8L6J9 Putative carbamoyl phosphate synthase large subunit related cluster
VVTU17818_s_at		-1.85	-1.86			Q1S6C9 TPR repeat related cluster
VVTU40605_s_at		-1.85	-1.91			Q9SX89 F16N3.14 related cluster
VVTU4350_at		-1.85	-1.93			Q1T2S4 Cyclin-like F-box; F-box protein interaction domain related cluster
VVTU4962_s_at	-1.85	-1.66	-1.61			Q9M022 Hypothetical protein F7A7_40 related cluster
VVTU33929_at	-1.85	-1.87				Q1SMF9 transposase, IS4 related cluster
VVTU11004_s_at		-1.85	-2.03			Q9C7T8 Hypothetical protein T9N14.2 related cluster
VVTU38436_at		-1.85	-2.09			Q9SGH2 T13O15.10 protein related cluster
VVTU32212_s_at	-1.86					Q9SE60 Methylenetetrahydrofolatereductase 1 related cluster
VVTU15797_at	-1.86					Q6J8X1 cellulose synthase related cluster
VVTU2852_at		-1.86				AY137377 Vitis vinifera class IV Chitinase (Chi4C) mRNA, complete cds.
VVTU33903_s_at		-1.86				P93313 NADH-ubiquinone oxidoreductase chain 4 related cluster
VVTU14125_at		-1.86	-1.57			Q9LD95 Sigma factor-like protein related cluster
VVTU22886_at		-1.86	-2.12			Q6USQ8 NADPH-dependent Cinnamyl alcohol dehydrogenase related cluster
VVTU39662_at	-1.86	-2.04	-2.52			Q9LQ19 F16P17.2 protein related cluster
VVTU15371_s_at		-1.87				P55228 Glucose-1-phosphate adenylyltransferase small subunit, chloroplast precursor related cluster
VVTU10482_at		-1.87				Q9ZPH3 T1J1.5 protein related cluster
VVTU37110_at		-1.87				Q3LHL2 Hypothetical protein PPS5 related cluster
VVTU25574_s_at		-1.87	-1.59			Q1RWH4 WRKY DNA-binding domain, putative related cluster
VVTU10686_at		-1.87	-1.63			Q0JDG0 Os04g0405800 protein related cluster
VVTU19456_s_at		-1.87	-2.32			Q41367 24 kDa RNA bindinG protein related cluster
VVTU21235_at		-1.88	-1.62			Q43117 pyruvate kinase isozyme A, chloroplast precursor related cluster
VVTU2822_s_at		-1.88	-1.91			Q84TJ7 Hypothetical protein At4g11620 related cluster
VVTU22062_at		-1.88	-2.7			Q9M0X9 4-coumarate--CoA ligase-like protein related cluster
VVTU13315_at		-1.88	-2.7			Q1S0S9 Hypothetical protein related cluster
VVTU40350_at		-1.89				Q5YDB6 C-terminal domain phosphatase-like 1 related cluster
VVTU29287_at		-1.89				Q1SD84 Integrase, catalytic region related cluster
VVTU25941_at		-1.89	-1.88			Q9LMD9 F14D16.3 related cluster
VVTU309_at	-1.89	-1.57				Q75HY6 Unknow protein related cluster
VVTU7844_at		-1.89	-2.96			Q9FMY9 Arabidopsis thaliana genomic DNA, chromosome 5, P1 clone:MJB21 related cluster
VVTU17657_s_at		-1.90				Q8LEC9 Chloroplast thylakoidal processing peptidase, putative related cluster
VVTU15236_at		-1.90				Q67WV6 Hypothetical protein P0416A11.21 related cluster
VVTU11858_at		-1.90				Q6UA04 Fiber protein Fb32 related cluster
VVTU14718_x_at		-1.90				Q8SA93 Putative Polyprotein related cluster
VVTU29556_at		-1.90	-1.57			Q0WU91 GTL1-like protein related cluster
VVTU37102_at	-1.91					Q9MAM3 3-ketoacyl-CoA synthase 1 related cluster
VVTU29478_at	-1.91					Q69T67 Lustrin A-like related cluster
VVTU17006_at		-1.91				Q941D6 AT4g33470 F17M5_230 related cluster
VVTU11862_at		-1.91				Q1RUG3 Polynucleotidyl transferase, Ribonuclease H fold related cluster
VVTU2582_at	-1.91	-1.81				Q8GVD7 Cyclin-dependent kinase related cluster
VVTU17013_at		-1.91	-2.01			Q6R7N3 Putative WRKY transcription factor 30 related cluster
VVTU22232_at		-1.91	-2.11			Q39193 Protein kinase related cluster
VVTU9894_at		-1.91	-2.38			Q9ZVZ9 T25N20.4 related cluster
VVTU12703_s_at		-1.91	-2.49			Q02764 50S ribosomal protein L24, chloroplast precursor related cluster
VVTU2249_at	-1.92					P93472 Cell elongation protein diminuto related cluster
VVTU3882_x_at		-1.92				Q0ZJ11 Acetyl-CoA carboxylase carboxyltransferase beta subunit related cluster
[truncated: 9,760 more rows]

## Sheet: Entire_modulated_set_gen_annot
GrapeGen	2007 34vs32	2007 35vs32	2007 36vs32	2008 35vs32	2008 36vs32	Unique gene 12x ID	Annotation	Functional category 1	Functional category 2	Functional category 3	Functional category 4	Redundant_grapegen_probesets
VVTU1_at	.	1,74	.	.	.	.	Protein BRICK1 (AtBRK1)	Cellular process.Cellular component organization and biogenesis.Cytoskeleton organization and biogenesis.Actin organization and biogenesis	.	.	.	VVTU511_s_at VVTU1_at
VVTU100_at	.	.	1,74	.	1,8	GSVIVT01031554001	TTN9 (TITAN9)	Unknown	.	.	.	VVTU100_at
VVTU1000_at	-1,63	.	.	.	.	GSVIVT01024609001	Alanine--glyoxylate aminotransferase 2 2, mitochondrial	Metabolism.Primary metabolism.Amino acid metabolism.Alanine metabolism	Metabolism.Primary metabolism.Amino acid metabolism.Glycine metabolism	Metabolism.Primary metabolism.Generation of metabolite precursors and energy.Glyoxylate and dicarboxylate metabolism	.	VVTU29756_s_at VVTU1000_at
VVTU10000_at	.	.	1,57	.	.	GSVIVT01038259001	Poly(ADP-ribose) like glycohydrolase	Unknown	.	.	.	VVTU10000_at VVTU25494_at
VVTU10004_s_at	.	.	.	1,53	.	GSVIVT01021437001	RNA recognition motif (RRM)-containing	Unknown	.	.	.	VVTU10004_s_at VVTU8181_s_at VVTU40689_s_at
VVTU10005_at	.	-5,75	-7,45	-4,89	-11,43	GSVIVT01025255001	Unknown protein	Unknown	.	.	.	VVTU10005_at
VVTU10006_at	.	.	.	.	2,74	GSVIVT01013145001	Zinc finger (C3HC4-type RING finger)	Regulation overview.Regulation of gene expression.Regulation of transcription.Transcription factor.Zinc finger C3HC4 family transcription factor	.	.	.	VVTU10006_at
VVTU10012_at	.	.	1,64	.	1,81	GSVIVT01000650001	Orotidine-5'-phosphate decarboxylase.	Metabolism.Primary metabolism.Nucleobase, nucleoside, nucleotide, nucleic acid metabolism.Nucleotide metabolism.Pyrimidine metabolism	.	.	.	VVTU10012_at
VVTU10014_at	.	2,43	2	2,3	1,86	GSVIVT01033376001	thioredoxin 2	Cellular process.Cellular homeostasis.Cell redox homeostasis	.	.	.	VVTU10014_at VVTU23281_at
VVTU10018_x_at	.	.	-1,75	.	.	.	Ser/Thr receptor-like kinase1	Signalling.Signalling pathway.Protein kinase	.	.	.	VVTU10018_x_at
VVTU10021_at	.	.	-1,52	.	.	GSVIVT01007766001	phosphoglycerate/bisphosphoglycerate mutase	Metabolism.Primary metabolism.Carbohydrate metabolism.Glycolysis Gluconeogenesis	.	.	.	VVTU10021_at
VVTU10022_at	.	1,67	3,22	.	2,24	GSVIVT01020010001	Unknown protein	Unknown	.	.	.	VVTU10022_at
VVTU10024_at	.	.	.	.	-1,53	GSVIVT01035335001	epsin N-terminal homology (ENTH) domain-containing	Cellular process.Cellular transport.Protein trafficking.Vesicle-mediated trafficking	.	.	.	VVTU7870_at VVTU10024_at
VVTU10025_at	.	-4,59	-21,84	-1,91	-17,69	.	lateral organ boundaries protein 1	Regulation overview.Regulation of gene expression.Regulation of transcription.Transcription factor.AS2 family transcription factor	.	.	.	VVTU10025_at
VVTU10026_at	.	1,6	2,12	1,97	3,04	.	SWIB complex BAF60b domain-containing protein	Unknown	.	.	.	VVTU10026_at VVTU13074_at
VVTU10028_at	.	.	-1,87	.	-3,37	GSVIVT01007796001	Unknown protein	Unknown	.	.	.	VVTU10028_at
VVTU10030_at	.	.	-1,53	.	.	.	no hit	Unknown	.	.	.	VVTU10030_at
VVTU10039_s_at	.	.	.	2,07	.	.	no hit	Unknown	.	.	.	VVTU10039_s_at
VVTU1004_at	.	.	-2,23	.	-1,56	GSVIVT01020815001	aldo/keto reductase	Metabolism.Primary metabolism.Carbohydrate metabolism.Carbohydrate oxidation reduction	.	.	.	VVTU1004_at
VVTU10042_s_at	2,27	1,87	.	2,52	.	GSVIVT01028006001	glycosyl hydrolase family 1 protein	Metabolism.Primary metabolism.Carbohydrate metabolism.Carbohydrate catabolism	.	.	.	VVTU15163_s_at VVTU6282_at VVTU10042_s_at
VVTU10057_at	.	-1,56	-2,96	.	-2,72	GSVIVT01016528001	XH/XS domain-containing protein	Unknown	.	.	.	VVTU10057_at
VVTU1008_at	.	-3,8	-3,71	-2,96	-3,79	GSVIVT01006098001	Armadillo/beta-catenin repeat	Unknown	.	.	.	VVTU1008_at
VVTU10085_at	.	-1,51	-1,52	-1,5	-1,59	GSVIVT01033689001	phosphatidylinositol-4-phosphate 5-kinase	Metabolism.Primary metabolism.Carbohydrate metabolism.Monosaccharide metabolism.Inositol phosphate metabolism	.	.	.	VVTU10085_at
VVTU1009_at	.	.	-1,6	.	.	GSVIVT01037652001	calcium-dependent protein kinase 9 CPK9	Signalling.Signalling pathway.Calcium sensors and signalling	Signalling.Signalling pathway.Protein kinase	.	.	VVTU1009_at
VVTU10100_at	1,52	7,35	2,57	2,93	.	GSVIVT01008070001	Receptor protein kinase	Signalling.Signalling pathway.Protein kinase	.	.	.	VVTU10100_at VVTU11578_at
VVTU10102_at	.	-1,8	.	-1,99	2	GSVIVT01003156001	myb domain protein R1	Regulation overview.Regulation of gene expression.Regulation of transcription.Transcription factor.MYB family transcription factor	.	.	.	VVTU10102_at
VVTU10103_s_at	.	3,05	2,6	.	2,69	GSVIVT01031671001	Pirin	Unknown	.	.	.	VVTU10103_s_at VVTU8852_at
VVTU10110_at	.	3,16	10,2	7,29	7,92	GSVIVT01023236001	Octicosapeptide/Phox/Bem1p (PB1) domain-containing protein	Unknown	.	.	.	VVTU10110_at VVTU22346_at VVTU35716_at
VVTU10112_at	.	1,73	2,87	1,79	2,66	.	no hit	Unknown	.	.	.	VVTU10112_at
VVTU10117_at	.	.	2,03	.	4,55	GSVIVT01036465001	receptor protein kinase PERK1	Signalling.Signalling pathway.Protein kinase	.	.	.	VVTU8084_at VVTU10117_at
VVTU10119_at	.	.	1,5	.	1,8	GSVIVT01035905001	ZINC FINGER PROTEIN 3	Regulation overview.Regulation of gene expression.Regulation of transcription.Transcription factor.C2H2 family transcription factor	.	.	.	VVTU10119_at
VVTU1012_at	.	.	1,77	.	1,61	GSVIVT01033747001	pyruvate kinase, cytosolic isozyme	Metabolism.Primary metabolism.Carbohydrate metabolism.Glycolysis Gluconeogenesis.Glycolysis	.	.	.	VVTU18887_s_at VVTU1012_at
VVTU10120_at	.	.	.	.	-2,95	GSVIVT01007688001	LRR receptor-like kinase 2	Signalling.Signalling pathway.Protein kinase	.	.	.	VVTU10120_at VVTU35477_at
VVTU10123_at	.	84	14,72	12,86	35,39	.	Esterase/lipase/thioesterase	Unknown	.	.	.	VVTU10123_at
VVTU10127_at	.	1,59	3,68	2,95	4,12	GSVIVT01018827001	Zinc finger (CCCH-type) family protein	Regulation overview.Regulation of gene expression.Regulation of transcription.Transcription factor.C3H family transcription factor	.	.	.	VVTU10127_at VVTU5019_at
VVTU10129_at	.	.	.	.	2,03	.	peptidyl-prolyl cis-trans isomerase FKBP-type	Metabolism.Primary metabolism.Protein metabolism and modification.Protein folding.Peptidyl prolyl isomerase-mediated protein folding	.	.	.	VVTU10129_at
VVTU10130_at	.	.	.	.	1,68	GSVIVT01017603001	WD-40 repeat	Unknown	.	.	.	VVTU10130_at VVTU30923_at
VVTU10133_at	.	-2,51	-1,6	.	.	.	no hit	Unknown	.	.	.	VVTU10133_at
VVTU10135_at	.	1,76	.	.	.	GSVIVT01032294001	translation initiation factor eIF-2B epsilon subunit	Metabolism.Primary metabolism.Protein metabolism and modification.Translation.Translational initiation	.	.	.	VVTU10135_at
VVTU1014_at	.	.	.	.	1,74	GSVIVT01029543001	7-dehydrocholesterol reductase	Metabolism.Primary metabolism.Lipid metabolism.Steroid metabolism.Steroid biosynthesis	Signalling.Hormone signalling.Brassinosteroid signalling.Brassinosteroid metabolism.Brassinosteroid biosynthesis	.	.	VVTU1014_at
VVTU10140_at	.	.	1,57	.	.	GSVIVT01037090001	Class I peptide chain release factor; Helix-turn-helix, Fis-type	Metabolism.Primary metabolism.Protein metabolism and modification.Translation.Translational termination	.	.	.	VVTU10140_at
VVTU10142_at	.	.	1,51	.	1,62	GSVIVT01030624001	Histone-lysine N-methyltransferase ATXR2	Cellular process.Cellular component organization and biogenesis.Chromosome organization and biogenesis.Chromatin organization	Metabolism.Primary metabolism.Protein metabolism and modification.Protein modification.Protein methylation.Histone methylation	Regulation overview.Regulation of gene expression.Epigenetic regulation of gene expression	.	VVTU10142_at
VVTU10143_s_at	.	2,02	3,52	2,04	3,79	GSVIVT01027580001	1-acylglycerol-3-phosphate O-acyltransferase	Metabolism.Primary metabolism.Lipid metabolism.Glycerolipid metabolism.Glycerophospholipid metabolism.Glycerophospholipid biosynthesis	.	.	.	VVTU10143_s_at VVTU20708_s_at VVTU10144_at
VVTU10144_at	.	2,78	4,83	2,4	4,94	GSVIVT01027580001	1-acylglycerol-3-phosphate O-acyltransferase	Metabolism.Primary metabolism.Lipid metabolism.Glycerolipid metabolism.Glycerophospholipid metabolism.Glycerophospholipid biosynthesis	.	.	.	VVTU10143_s_at VVTU20708_s_at VVTU10144_at
VVTU10146_at	.	.	2,6	.	.	.	no hit	Unknown	.	.	.	VVTU10146_at
VVTU10147_at	.	-1,51	.	.	.	GSVIVT01024979001	protein kinase family protein	Signalling.Signalling pathway.Protein kinase	.	.	.	VVTU10147_at
VVTU10153_at	.	1,5	1,99	.	1,87	GSVIVT01003966001	Unknown protein	Unknown	.	.	.	VVTU10153_at
VVTU10159_at	.	.	.	.	1,58	.	no hit	Unknown	.	.	.	VVTU10159_at
VVTU1016_at	.	-3,17	.	4,05	4,2	GSVIVT01021112001	DnaJ homolog, subfamily B, member 4	Metabolism.Primary metabolism.Protein metabolism and modification.Protein folding.Chaperone-mediated protein folding.HSP-mediated protein folding.HSP-mediated protein folding co-chaperone	.	.	.	VVTU1016_at
VVTU10162_s_at	.	.	6,62	.	.	.	EF hand	Signalling.Signalling pathway.Calcium sensors and signalling	.	.	.	VVTU10162_s_at
VVTU10165_at	.	2,02	.	.	.	.	no hit	Unknown	.	.	.	VVTU10165_at
VVTU10167_at	.	2,58	1,93	.	2,53	.	unknown	Unknown	.	.	.	VVTU10167_at
VVTU1017_at	-2,49	-4,33	-17,43	-4,97	-19,18	GSVIVT01001270001	multi-copper oxidase (SKU5)	Metabolism.Cellular metabolism.Oxidation reduction.Copper oxidase family	.	.	.	VVTU1017_at VVTU3113_at
VVTU10173_at	-1,5	-1,94	-2,34	.	.	GSVIVT01000073001	mannosylglycoprotein endo-beta-mannosidase	Metabolism.Primary metabolism.Carbohydrate metabolism.Monosaccharide metabolism.Fructose and mannose metabolism	.	.	.	VVTU10173_at VVTU694_at
VVTU10176_at	.	.	.	.	2,22	GSVIVT01015441001	DnaJ homolog, subfamily C, member 13	Metabolism.Primary metabolism.Protein metabolism and modification.Protein folding.Chaperone-mediated protein folding.HSP-mediated protein folding.HSP-mediated protein folding co-chaperone	.	.	.	VVTU35090_at VVTU10176_at
VVTU10179_at	.	.	2,07	1,77	2,42	GSVIVT01015287001	Phosphoinositide 3-kinase regulatory subunit 4	Metabolism.Cellular metabolism.Cellular catabolism.Autophagy	Signalling.Signalling pathway.Protein kinase	.	.	VVTU10179_at VVTU11288_at
VVTU1018_at	.	-3,04	-7,96	-2,18	-6,04	GSVIVT01013658001	Oxidoreductase N-terminal domain-containing	Unknown	.	.	.	VVTU1018_at
VVTU10183_at	1,6	.	.	.	.	GSVIVT01009011001	F-box domain containing protein	Metabolism.Primary metabolism.Protein metabolism and modification.Proteolysis.Ubiquitin-mediated proteolysis	.	.	.	VVTU10183_at
VVTU10184_s_at	.	1,91	1,82	.	1,52	GSVIVT01023199001	Unknown protein	Unknown	.	.	.	VVTU10184_s_at
VVTU1019_s_at	1,72	.	2,48	2,16	3,07	GSVIVT01036567001	mitochondrial substrate carrier family protein	Signalling.Signalling pathway.Calcium sensors and signalling	Transport overview.Mitochondrial membrane transport	.	.	VVTU15215_at VVTU1019_s_at
VVTU10190_at	.	.	.	.	1,86	GSVIVT01030574001	Glutamate formiminotransferase	Metabolism.Primary metabolism.Amino acid metabolism.Glutamate metabolism	Metabolism.Primary metabolism.Coenzyme and prosthetic group metabolism.Folate metabolism	.	.	VVTU10190_at
VVTU10198_at	.	-1,67	.	-1,7	.	GSVIVT01003866001	purine permease 5 PUP5	Transport overview.Macromolecule transport.Nucleotide transport	.	.	.	VVTU10198_at
VVTU10199_at	.	.	-1,72	-1,6	-1,82	GSVIVT01016821001	APM1 (Aminopeptidase M1)	Metabolism.Primary metabolism.Protein metabolism and modification.Proteolysis.Peptidase-mediated proteolysis	Signalling.Hormone signalling.Auxin signalling.Regulation of auxin transport	.	.	VVTU10199_at
VVTU102_at	.	.	1,6	.	1,64	GSVIVT01025828001	Cupin, RmlC-type	Unknown	.	.	.	VVTU102_at
VVTU10204_at	1,67	1,84	2,09	1,54	2,6	GSVIVT01015500001	Zinc finger (CCCH-type) family protein	Regulation overview.Regulation of gene expression.Regulation of transcription.Transcription factor.C3H family transcription factor	.	.	.	VVTU10204_at
VVTU10213_at	.	.	-1,63	.	.	GSVIVT01027840001	COP1-interacting protein 7	Regulation overview.Regulation of gene expression.Regulation of transcription.Transcription factor.GATA family transcription factor	Signalling.Signalling pathway.Light signalling	.	.	VVTU16403_at VVTU10213_at
VVTU10214_at	.	.	1,95	1,63	2,35	GSVIVT01031118001	PWWP domain-containing protein	Unknown	.	.	.	VVTU10214_at
VVTU10215_at	.	.	-2,15	.	-4,05	.	PBP1 (PINOID-BINDING PROTEIN 1)	Signalling.Signalling pathway.Calcium sensors and signalling	.	.	.	VVTU10215_at
VVTU10216_at	1,6	1,58	.	.	.	GSVIVT01007006001	WRKY DNA-binding protein 20	Regulation overview.Regulation of gene expression.Regulation of transcription.Transcription factor.WRKY family transcription factor	.	.	.	VVTU4046_at VVTU10216_at
VVTU10218_at	.	.	.	2,78	1,55	GSVIVT01036852001	phosphatidylinositol-4-phosphate 5-kinase	Metabolism.Primary metabolism.Carbohydrate metabolism.Monosaccharide metabolism.Inositol phosphate metabolism	.	.	.	VVTU10218_at VVTU7227_at
VVTU1022_at	-1,95	-2,19	-13,67	-2,02	-22,79	GSVIVT01002632001	Unknown protein	Unknown	.	.	.	VVTU1022_at
VVTU10224_at	.	.	2,24	1,66	1,98	GSVIVT01015111001	replication protein A 70 kDa DNA-binding subunit	Metabolism.Primary metabolism.Nucleobase, nucleoside, nucleotide, nucleic acid metabolism.Nucleic acid metabolism.DNA metabolism.DNA replication	.	.	.	VVTU38670_at VVTU10224_at
VVTU10238_at	.	-1,6	-1,94	-1,88	-2,31	GSVIVT01030073001	glycosyl hydrolase family 17 protein	Metabolism.Primary metabolism.Carbohydrate metabolism.Carbohydrate catabolism	.	.	.	VVTU10238_at
VVTU1024_at	.	1,57	1,64	1,53	1,57	GSVIVT01037262001	signal peptide peptidase	Metabolism.Primary metabolism.Protein metabolism and modification.Proteolysis.Peptidase-mediated proteolysis	.	.	.	VVTU1024_at
VVTU10240_s_at	-1,95	-1,63	.	1,54	.	GSVIVT01017080001	phox (PX) domain-containing protein	Signalling.Signalling pathway.Phosphatidylinositol signalling	.	.	.	VVTU309_at VVTU10240_s_at
VVTU10263_at	2,16	.	.	.	.	.	NADH dehydrogenase I subunit H	Metabolism.Primary metabolism.Generation of metabolite precursors and energy.Electron transport.Respiratory-chain phosphorylation	.	.	.	VVTU10263_at
VVTU10266_at	-3,12	-4,36	-3,98	-1,74	-2,14	GSVIVT01032673001	Unknown protein	Unknown	.	.	.	VVTU10266_at
VVTU1027_s_at	.	-5,8	-17,56	-2,27	-13,57	GSVIVT01007784001	Aldehyde dehydrogenase 1 precursor	Metabolism.Primary metabolism.Lipid metabolism.Fatty acid metabolism	Metabolism.Primary metabolism.Organic acid metabolism.Carboxylic acid metabolism	.	.	VVTU1027_s_at
VVTU10271_at	.	.	-2,58	.	-1,7	GSVIVT01036645001	Unknown protein	Unknown	.	.	.	VVTU13315_at VVTU10271_at VVTU31027_at
VVTU10273_at	.	.	.	1,54	1,92	GSVIVT01032215001	F-box family protein / WD-40 repeat family protein	Metabolism.Primary metabolism.Protein metabolism and modification.Proteolysis.Ubiquitin-mediated proteolysis	.	.	.	VVTU10273_at
VVTU10277_at	-1,9	-2,06	-2,12	-2,14	-2,43	GSVIVT01027428001	FAD-binding domain-containing protein	Unknown	.	.	.	VVTU10277_at
VVTU1028_at	-4,06	-35,4	-53,03	-15,15	-41,84	GSVIVT01016691001	lipase GDSL 1	Unknown	.	.	.	VVTU1028_at
VVTU10281_at	.	-1,5	.	.	.	GSVIVT01017893001	slingshot	Signalling.Signalling pathway.Protein phosphatase	.	.	.	VVTU10281_at
VVTU10282_at	.	.	-1,76	.	-2,21	GSVIVT01023975001	unknown protein	Unknown	.	.	.	VVTU10282_at
VVTU10283_at	-2,88	-3,96	-6,07	-2,82	-5,99	GSVIVT01031197001	kinesin motor protein	Cellular process.Cellular component organization and biogenesis.Cytoskeleton organization and biogenesis.Microtubule organization and biogenesis.Microtubule-driven movement	.	.	.	VVTU10283_at
VVTU10289_at	.	.	-2,08	.	-2,19	GSVIVT01000394001	Unknown protein	Unknown	.	.	.	VVTU10289_at
VVTU1029_s_at	.	.	1,85	.	2,2	GSVIVT01038219001	acetolactate synthase small subunit	Metabolism.Primary metabolism.Amino acid metabolism.Amino acid biosynthesis	Metabolism.Primary metabolism.Amino acid metabolism.Valine, leucine, and isoleucine metabolism.Valine, leucine, and isoleucine biosynthesis	Metabolism.Primary metabolism.Organic acid metabolism.Pyruvate fermentation	.	VVTU1029_s_at
VVTU10294_at	.	-1,9	-2,71	.	-2,33	GSVIVT01011656001	microtubule associated protein (MAP70-1)	Cellular process.Cellular component organization and biogenesis.Cytoskeleton organization and biogenesis.Microtubule organization and biogenesis.Microtubule-driven movement	.	.	.	VVTU10294_at VVTU5636_at
VVTU10298_at	.	.	.	2,04	1,54	GSVIVT01034014001	defective in exine formation protein (DEX1)	Unknown	.	.	.	VVTU10298_at
VVTU10306_at	-1,81	-2,25	-2,42	.	1,66	GSVIVT01035605001	F-box family protein (FBX13)	Metabolism.Primary metabolism.Protein metabolism and modification.Proteolysis.Ubiquitin-mediated proteolysis	.	.	.	VVTU10306_at
VVTU10307_x_at	.	.	-3,55	-4,14	-4,84	.	Harpin-induced 1	Response to stimulus.Stress response.Biotic stress response.Virus stress response	.	.	.	VVTU10307_x_at VVTU20361_at
VVTU1031_at	1,56	1,52	.	1,71	1,73	GSVIVT01020760001	FtsH protease (VAR2)	Cellular process.Cellular component organization and biogenesis.Organelle organization and biogenesis.Plastid organization and biogenesis	Metabolism.Primary metabolism.Protein metabolism and modification.Proteolysis.Peptidase-mediated proteolysis.Metallopeptidase-mediated proteolysis	.	.	VVTU1031_at
VVTU1032_s_at	.	-1,66	.	-1,64	.	GSVIVT01011846001	Unknown protein	Unknown	.	.	.	VVTU1032_s_at VVTU31190_s_at
VVTU10322_s_at	.	.	-1,54	.	.	GSVIVT01030701001	nicastrin	Unknown	.	.	.	VVTU10322_s_at VVTU10834_s_at VVTU14143_at VVTU10488_at
VVTU10323_at	.	1,75	2,31	1,79	2,46	GSVIVT01025020001	RNA-binding protein	Unknown	.	.	.	VVTU10323_at
VVTU10324_at	-1,79	.	.	.	.	GSVIVT01014361001	RING finger protein 185	Unknown	.	.	.	VVTU10324_at
VVTU10326_at	.	.	.	-1,51	-1,5	GSVIVT01028257001	3-N-debenzoyl-2-deoxytaxol N-benzoyltransferase	Metabolism.Secondary metabolism.Terpenoid metabolism.Diterpenoid metabolism.Diterpenoid biosynthesis.Taxol biosynthesis	.	.	.	VVTU10326_at
VVTU10332_at	.	-1,59	.	.	.	.	no hit	Unknown	.	.	.	VVTU10332_at
VVTU10335_at	.	.	.	1,76	.	GSVIVT01024759001	RNA recognition motif (RRM)-containing CCCH	Regulation overview.Regulation of gene expression.Regulation of transcription.Transcription factor.C3H family transcription factor	.	.	.	VVTU9289_at VVTU10335_at
VVTU10336_at	.	1,79	1,69	1,72	2,14	GSVIVT01037421001	oligoribonuclease	Metabolism.Primary metabolism.Nucleobase, nucleoside, nucleotide, nucleic acid metabolism.Nucleic acid metabolism.RNA metabolism	.	.	.	VVTU24303_at VVTU10336_at
VVTU10341_at	.	.	.	1,63	.	GSVIVT01038350001	RNA-binding region RNP-1	Unknown	.	.	.	VVTU10341_at
VVTU10348_at	.	.	-2,59	.	-1,64	.	DNA repair protein RAD50	Metabolism.Primary metabolism.Nucleobase, nucleoside, nucleotide, nucleic acid metabolism.Nucleic acid metabolism.DNA metabolism.DNA recombination	Metabolism.Primary metabolism.Nucleobase, nucleoside, nucleotide, nucleic acid metabolism.Nucleic acid metabolism.DNA metabolism.DNA repair	.	.	VVTU10348_at
VVTU1035_at	.	.	1,6	.	1,8	GSVIVT01013399001	Protein phosphatase 2C DBP	Regulation overview.Regulation of gene expression.Regulation of transcription.Transcription factor.DBP family transcription factor	.	.	.	VVTU1035_at
VVTU10351_at	.	-1,53	-1,7	.	.	GSVIVT01022278001	ribonucleotide reductase large subunit A	Metabolism.Primary metabolism.Nucleobase, nucleoside, nucleotide, nucleic acid metabolism.Nucleotide metabolism.Purine metabolism	Metabolism.Primary metabolism.Nucleobase, nucleoside, nucleotide, nucleic acid metabolism.Nucleotide metabolism.Pyrimidine metabolism	.	.	VVTU10351_at
VVTU10352_at	.	-1,67	-1,72	.	.	GSVIVT01016693001	phosphoinositide phosphatase	Metabolism.Primary metabolism.Carbohydrate metabolism.Monosaccharide metabolism.Inositol phosphate metabolism	.	.	.	VVTU16801_at VVTU9686_at VVTU10352_at VVTU5778_at
VVTU10355_at	.	-1,54	.	.	1,72	GSVIVT01017761001	protein arginine N-methyltransferase	Metabolism.Primary metabolism.Protein metabolism and modification.Protein modification.Protein methylation	.	.	.	VVTU51_at VVTU10355_at
VVTU10356_at	.	.	.	.	1,54	GSVIVT01032492001	MBD9 (METHYL-CPG-BINDING DOMAIN 9)	Cellular process.Cellular component organization and biogenesis.Chromosome organization and biogenesis.Chromatin organization	Development.Reproductive development.Flowering	Regulation overview.Regulation of gene expression.Epigenetic regulation of gene expression	.	VVTU10356_at
VVTU10358_at	.	.	1,52	.	1,83	GSVIVT01009029001	Carrier protein, Mitochondrial	Transport overview.Mitochondrial membrane transport	.	.	.	VVTU10741_at VVTU10358_at
VVTU1036_at	.	.	2,36	.	2,19	GSVIVT01038683001	import inner membrane translocase subunit Tim17/Tim22/Tim23	Transport overview.Macromolecule transport.Protein transport	Transport overview.Mitochondrial membrane transport.Mitochondrial membrane protein transport	.	.	VVTU1036_at
VVTU10365_at	.	.	7,89	-3,73	1,55	GSVIVT01017948001	Spermine synthase	Metabolism.Secondary metabolism.Polyamine metabolism.Polyamine biosynthesis	.	.	.	VVTU10365_at VVTU24933_at
VVTU10368_at	-1,64	.	.	-1,71	.	.	no hit	Unknown	.	.	.	VVTU10368_at
VVTU10370_at	.	.	1,55	2,14	1,92	GSVIVT01011916001	PRP4 pre-mRNA processing factor 4 homolog B	Signalling.Signalling pathway.Protein kinase	.	.	.	VVTU10370_at VVTU40516_at
VVTU1038_at	.	.	1,72	.	2,14	GSVIVT01015454001	Unknown protein	Unknown	.	.	.	VVTU1038_at
VVTU10386_at	.	.	1,61	.	1,64	GSVIVT01005874001	electron transport SCO1/SenC family protein	Metabolism.Primary metabolism.Generation of metabolite precursors and energy.Electron transport	.	.	.	VVTU10386_at
VVTU10389_at	-1,66	-1,97	-2,74	.	-2,65	GSVIVT01000428001	S-locus lectin protein kinase family	Signalling.Signalling pathway.Protein kinase	.	.	.	VVTU10389_at
VVTU10394_at	.	.	.	.	1,83	GSVIVT01009670001	Unknown protein	Unknown	.	.	.	VVTU10394_at VVTU39184_at
VVTU10398_at	-4,06	-4,15	-4,75	-3,58	-3,87	GSVIVT01023643001	cellulose synthase IRX3	Cellular process.Cellular component organization and biogenesis.Cell wall organization and biogenesis.Cell wall metabolism.Cell wall biosynthesis.Cellulose biosynthesis	.	.	.	VVTU25231_at VVTU10398_at
VVTU1040_at	.	.	.	.	1,63	GSVIVT01011484001	ubiquitin conjugation factor E4 B	Metabolism.Primary metabolism.Protein metabolism and modification.Proteolysis.Ubiquitin-mediated proteolysis	.	.	.	VVTU1040_at
VVTU10418_at	.	-3,37	-2,35	.	.	.	ankyrin repeat	Diverse functions.Gene family with diverse functions.Ankyrin domain family	.	.	.	VVTU10418_at
VVTU10423_at	-1,57	.	.	2,09	2,4	GSVIVT01032436001	polyribonucleotide nucleotidyltransferase	Metabolism.Primary metabolism.Nucleobase, nucleoside, nucleotide, nucleic acid metabolism.Nucleic acid metabolism.RNA metabolism	.	.	.	VVTU10423_at
VVTU10431_at	.	.	.	.	-1,64	GSVIVT01009804001	Proton-dependent oligopeptide transport (POT) family protein	Transport overview.Macromolecule transport.Oligopeptide transport	.	.	.	VVTU10431_at
VVTU1044_at	1,63	.	.	1,96	.	.	no hit	Unknown	.	.	.	VVTU1044_at
VVTU10440_at	.	.	.	-1,54	-1,67	GSVIVT01036247001	ankyrin repeat	Diverse functions.Gene family with diverse functions.Ankyrin domain family	.	.	.	VVTU10440_at
VVTU10442_at	.	.	-1,56	2,33	.	.	unknown	Unknown	.	.	.	VVTU10442_at
VVTU10446_at	.	.	.	.	1,73	.	FERONIA receptor-like kinase	Signalling.Signalling pathway.Protein kinase	.	.	.	VVTU10446_at VVTU5128_at
VVTU10447_at	.	.	.	1,6	.	GSVIVT01033386001	HNH endonuclease domain-containing protein	Metabolism.Primary metabolism.Nucleobase, nucleoside, nucleotide, nucleic acid metabolism.Nucleic acid metabolism.DNA metabolism.DNA repair	.	.	.	VVTU10447_at
VVTU1045_at	.	.	.	.	-1,51	GSVIVT01021253001	ras protein Rab11B	Cellular process.Cellular transport.Protein trafficking	Signalling.Signalling pathway.G-protein signalling pathway	.	.	VVTU1045_at
VVTU10453_at	.	-1,53	.	.	-1,82	GSVIVT01024908001	no hit	Unknown	.	.	.	VVTU10453_at
VVTU10456_at	.	1,52	1,98	.	3,06	.	phospholipid-transporting ATPase	Transport overview.Macromolecule transport.Lipid transport	.	.	.	VVTU10456_at
VVTU1046_at	.	.	.	1,5	.	GSVIVT01027807001	no hit	Unknown	.	.	.	VVTU1046_at
VVTU10469_at	.	.	3,38	.	1,56	GSVIVT01021829001	unknown	Unknown	.	.	.	VVTU10469_at
VVTU10482_at	.	-1,87	.	.	.	GSVIVT01034133001	transducin family protein / WD-40 repeat	Unknown	.	.	.	VVTU10482_at VVTU9931_at
VVTU10485_at	.	.	-1,7	.	.	GSVIVT01011059001	Unknown protein	Unknown	.	.	.	VVTU13184_at VVTU10485_at
VVTU1049_at	.	.	-1,5	.	.	.	Phospholipid-hydroperoxide glutathione peroxidase.	Metabolism.Primary metabolism.Coenzyme and prosthetic group metabolism.Glutathione metabolism	Response to stimulus.Stress response.Abiotic stress response.Oxidative stress response	.	.	VVTU1049_at
VVTU10491_at	.	.	-1,56	.	-1,89	GSVIVT01035379001	no hit	Unknown	.	.	.	VVTU10491_at
VVTU10497_s_at	.	1,63	.	.	.	GSVIVT01030259001	integral membrane protein, putative	Unknown	.	.	.	VVTU10497_s_at
VVTU10498_at	.	1,99	.	3,81	.	GSVIVT01026486001	DNA cross-link repair protein	Metabolism.Primary metabolism.Nucleobase, nucleoside, nucleotide, nucleic acid metabolism.Nucleic acid metabolism.DNA metabolism	.	.	.	VVTU20678_at VVTU10498_at
VVTU105_at	2,28	1,99	.	2,5	.	GSVIVT01033628001	Amino acid permease	Transport overview.Macromolecule transport.Amino acid transport	.	.	.	VVTU105_at VVTU25792_s_at
VVTU1050_s_at	-2,63	2,44	1,73	.	2,58	.	no hit	Unknown	.	.	.	VVTU1050_s_at
VVTU10503_at	.	.	.	.	2,68	GSVIVT01026934001	Unknown protein	Unknown	.	.	.	VVTU10503_at
VVTU10504_at	.	.	.	1,79	1,65	GSVIVT01000517001	Ankyrin repeat protein	Diverse functions.Gene family with diverse functions.Ankyrin domain family	.	.	.	VVTU10504_at VVTU4837_at
VVTU10506_at	-2,35	-2,51	-2,17	-2,57	-2,09	GSVIVT01000023001	xyloglucanase inhibitor	Unknown	.	.	.	VVTU10506_at
VVTU10514_at	-1,78	-2,02	-2,86	-2,28	-1,88	GSVIVT01008509001	Leucine-rich repeat transmembrane protein kinase	Signalling.Signalling pathway.Protein kinase	.	.	.	VVTU10514_at
VVTU10518_at	.	.	.	.	1,7	.	no hit	Unknown	.	.	.	VVTU10518_at
VVTU10521_at	-1,7	2,5	.	.	.	.	Unknown protein	Unknown	.	.	.	VVTU10521_at
VVTU10525_at	.	.	.	-1,51	-1,74	GSVIVT01009215001	lyase	Unknown	.	.	.	VVTU10525_at
VVTU10527_at	.	-1,83	.	.	.	GSVIVT01034469001	phosphoribosylanthranilate transferase	Metabolism.Primary metabolism.Amino acid metabolism.Amino acid biosynthesis	Metabolism.Primary metabolism.Amino acid metabolism.Aromatic amino acid metabolism.Tryptophan metabolism.Tryptophan biosynthesis	.	.	VVTU5075_at VVTU10527_at
VVTU10533_at	.	.	-1,74	-1,59	-1,82	.	unknown	Unknown	.	.	.	VVTU10533_at
VVTU10534_at	.	.	.	1,84	1,87	.	microtubule organization 1 protein (MOR1)	Cellular process.Cellular component organization and biogenesis.Cytoskeleton organization and biogenesis.Microtubule organization and biogenesis	.	.	.	VVTU10534_at
VVTU10542_at	.	.	1,99	1,91	2,98	GSVIVT01032750001	ATP-dependent RNA helicase RH18	Metabolism.Primary metabolism.Nucleobase, nucleoside, nucleotide, nucleic acid metabolism.Nucleic acid metabolism.RNA metabolism	.	.	.	VVTU10542_at
VVTU10544_at	.	-1,85	-2,05	.	-1,84	GSVIVT01010106001	short-chain dehydrogenase/reductase SDR	Unknown	.	.	.	VVTU10544_at
VVTU1055_at	.	.	.	-1,51	-1,67	GSVIVT01014181001	RAB GTPase RAB11	Cellular process.Cellular transport.Protein trafficking.Vesicle-mediated trafficking	.	.	.	VVTU1055_at
VVTU10552_at	.	.	1,8	1,66	2,01	GSVIVT01024330001	PHD finger transcription factor	Regulation overview.Regulation of gene expression.Regulation of transcription.Transcription factor.PHD family transcription factor	.	.	.	VVTU10552_at
VVTU10566_at	1,68	.	2,19	1,52	2,03	GSVIVT01038675001	DNA mismatch repair protein MutS2	Metabolism.Primary metabolism.Nucleobase, nucleoside, nucleotide, nucleic acid metabolism.Nucleic acid metabolism.DNA metabolism.DNA repair	.	.	.	VVTU322_at VVTU10566_at
VVTU10571_at	.	-1,53	-2,23	.	-2,34	GSVIVT01033707001	carotene hydroxylase Epsilon-ring	Metabolism.Secondary metabolism.Terpenoid metabolism.Tetraterpenoid metabolism.Tetraterpenoid biosynthesis.Carotenoid biosynthesis	.	.	.	VVTU10571_at
VVTU10575_at	.	-1,57	-1,81	-2,55	-1,68	GSVIVT01013615001	Calcium channel, voltage-dependent, alpha 2/delta	Transport overview.Ion transport.Anion transport.Chloride transport	.	.	.	VVTU10575_at
VVTU10583_at	.	-1,61	.	.	.	GSVIVT01022421001	S-glutathione dehydrogenase/class III alcohol dehydrogenase	Metabolism.Cellular metabolism.Oxidation reduction	.	.	.	VVTU10583_at
VVTU10585_at	.	.	1,64	.	1,74	GSVIVT01016267001	phosphoglucomutase/phosphomannomutase	Metabolism.Primary metabolism.Carbohydrate metabolism.Monosaccharide metabolism.Fructose and mannose metabolism	Metabolism.Primary metabolism.Carbohydrate metabolism.Polysaccharide metabolism.Starch and sucrose metabolism.Starch biosynthesis catabolism	Metabolism.Primary metabolism.Organic acid metabolism.Ascorbate and aldarate metabolism	.	VVTU2483_at VVTU10585_at
VVTU1059_at	-1,83	-4,17	-13,79	-2,2	-4,55	GSVIVT01005753001	inorganic phosphate transporter 2-1, chloroplast precursor	Transport overview.Ion transport.Anion transport.Phosphate transport	.	.	.	VVTU1059_at
VVTU10592_at	.	1,72	2,09	.	1,66	GSVIVT01028229001	aarF domain containing kinase	Signalling.Signalling pathway.Protein kinase	.	.	.	VVTU10592_at VVTU30781_at
VVTU10594_at	-2,04	-2,29	-2,16	-1,58	-1,83	GSVIVT01030038001	auxin-responsive protein	Unknown	.	.	.	VVTU10594_at
VVTU10597_at	2,21	12,44	9	7,66	13,48	GSVIVT01020135001	binding	Unknown	.	.	.	VVTU10597_at
VVTU106_at	.	1,67	2,18	2,54	2,06	GSVIVT01034894001	Translation initiation factor IF-2 unclassified subunit	Metabolism.Primary metabolism.Protein metabolism and modification.Translation.Translational initiation	.	.	.	VVTU106_at VVTU3891_at
VVTU1060_at	.	.	.	.	-1,9	GSVIVT01010792001	integral membrane HRF1	Unknown	.	.	.	VVTU1060_at
VVTU10605_at	1,5	2,48	3,1	2,08	3,08	GSVIVT01028701001	Pyruvate kinase	Metabolism.Primary metabolism.Carbohydrate metabolism.Glycolysis Gluconeogenesis.Glycolysis	.	.	.	VVTU38256_at VVTU10605_at
VVTU10613_at	1,5	.	2,07	1,7	.	GSVIVT01026986001	anthocyanidine rhamnosyl-transferase	Metabolism.Secondary metabolism.Phenylpropanoid metabolism.Flavonoid metabolism.Flavonoid biosynthesis.Anthocyanin biosynthesis.Anthocyanin-glycoside biosynthesis	.	.	.	VVTU10613_at
VVTU10620_at	.	1,96	2,13	1,53	2,05	GSVIVT01009660001	peroxisomal biogenesis factor 11 (PEX11)	Cellular process.Cellular component organization and biogenesis.Organelle organization and biogenesis.Peroxisome organization and biogenesis	.	.	.	VVTU10620_at
VVTU10624_at	-1,68	-1,63	-2,61	-1,58	-2,2	GSVIVT01018815001	kinesin motor protein	Cellular process.Cellular component organization and biogenesis.Cytoskeleton organization and biogenesis.Microtubule organization and biogenesis.Microtubule-driven movement	.	.	.	VVTU10624_at
VVTU10625_at	.	.	2,08	1,64	3,68	.	magnesium/proton exchanger (MHX1)	Transport overview.Ion transport.Cation transport	.	.	.	VVTU10625_at VVTU35936_at
VVTU10626_at	.	.	.	1,83	1,76	GSVIVT01013363001	Unknown protein	Unknown	.	.	.	VVTU10626_at VVTU13367_s_at
VVTU10627_at	-1,81	-1,55	-1,67	-4,15	-3,8	GSVIVT01024628001	Unknown protein	Unknown	.	.	.	VVTU10627_at
VVTU10629_at	.	.	1,63	.	1,82	GSVIVT01027207001	phospholipid-translocating ATPase ALA1	Transport overview.Macromolecule transport.Lipid transport	.	.	.	VVTU10629_at
VVTU10630_at	.	.	-1,73	.	.	GSVIVT01025524001	pentatricopeptide (PPR) repeat-containing	Diverse functions.Gene family with diverse functions.Pentatricopeptide domain family	.	.	.	VVTU10630_at VVTU24725_at
VVTU10634_at	.	1,61	1,87	.	1,52	GSVIVT01008029001	Pectinesterase family	Cellular process.Cellular component organization and biogenesis.Cell wall organization and biogenesis.Cell wall metabolism.Cell wall modification.Pectin modification	.	.	.	VVTU10634_at
VVTU10637_at	.	-3,04	-3,64	-3,3	-8,8	GSVIVT01001132001	Unknown protein	Unknown	.	.	.	VVTU10637_at
VVTU10639_at	.	.	.	1,57	2,29	GSVIVT01020074001	Unknown protein	Unknown	.	.	.	VVTU10639_at
VVTU10641_at	.	-3,24	-8,72	-2,87	-10,08	GSVIVT01019727001	protein kinase	Signalling.Signalling pathway.Protein kinase	.	.	.	VVTU10641_at
VVTU10645_at	.	.	.	1,53	1,63	.	PTAC12 (PLASTID TRANSCRIPTIONALLY ACTIVE12)	Regulation overview.Regulation of gene expression.Regulation of transcription	.	.	.	VVTU10645_at
VVTU10646_at	.	.	.	-2,04	.	GSVIVT01037646001	Unknown protein	Unknown	.	.	.	VVTU10646_at
VVTU10648_at	-1,52	.	-1,9	.	-2,42	GSVIVT01010724001	Unknown protein	Unknown	.	.	.	VVTU10648_at
VVTU1065_s_at	.	2,8	2,8	2,97	5	GSVIVT01002262001	Ethylene-responsive transcription factor related to APETALA2 4	Regulation overview.Regulation of gene expression.Regulation of transcription.Transcription factor.AP2 family transcription factor	.	.	.	VVTU1065_s_at
VVTU10655_at	.	.	3,68	.	.	GSVIVT01027652001	Pectinesterase family	Cellular process.Cellular component organization and biogenesis.Cell wall organization and biogenesis.Cell wall metabolism.Cell wall modification.Pectin modification	.	.	.	VVTU10655_at
VVTU10664_at	.	.	1,99	.	1,87	GSVIVT01030266001	kelch repeat-containing protein	Unknown	.	.	.	VVTU10664_at
VVTU1067_s_at	1,62	2,28	2,11	.	2,64	GSVIVT01032917001	esterase PIR7B	Unknown	.	.	.	VVTU1067_s_at VVTU14495_s_at
VVTU10672_at	.	-1,59	-1,99	-2,41	-1,68	.	Armadillo/beta-catenin repeat	Unknown	.	.	.	VVTU10672_at
VVTU10675_at	.	-2,16	.	.	.	.	unknown	Unknown	.	.	.	VVTU10675_at
VVTU10679_at	.	.	.	-1,53	.	GSVIVT01009680001	INDETERMINATE(ID)-DOMAIN 2	Regulation overview.Regulation of gene expression.Regulation of transcription.Transcription factor.C2H2 family transcription factor	.	.	.	VVTU24087_at VVTU10679_at
VVTU1068_at	-1,63	-2,11	-1,9	-1,98	-2,75	GSVIVT01018021001	TSO1 (CHINESE FOR 'UGLY')	Regulation overview.Regulation of gene expression.Regulation of transcription.Transcription factor.CPP family transcription factor	.	.	.	VVTU38036_at VVTU1068_at
VVTU10681_at	.	.	.	-2,08	-1,99	GSVIVT01037018001	xyloglucan:xyloglucosyl transferase	Cellular process.Cellular component organization and biogenesis.Cell wall organization and biogenesis.Cell wall metabolism.Cell wall modification.Xyloglucan modification	.	.	.	VVTU10681_at
VVTU10686_at	.	-1,87	-1,63	.	.	.	no hit	Unknown	.	.	.	VVTU10686_at
VVTU10688_at	-1,5	.	.	.	.	.	Ovate family protein 6 OFP6	Development	.	.	.	VVTU10688_at
VVTU10689_at	.	-1,53	-1,88	-1,54	-2,2	GSVIVT01017041001	Ferredoxin	Metabolism.Primary metabolism.Generation of metabolite precursors and energy.Electron transport	Metabolism.Primary metabolism.Generation of metabolite precursors and energy.Photosynthesis.Photosynthetic-chain phosphorylation	.	.	VVTU10689_at
VVTU1069_at	.	.	1,68	.	.	.	no hit	Unknown	.	.	.	VVTU1069_at
VVTU10692_at	.	.	-2,07	.	.	GSVIVT01036568001	Unknown protein	Unknown	.	.	.	VVTU10692_at
VVTU10695_at	.	.	.	.	1,51	GSVIVT01037720001	chaperone GrpE type 2	Metabolism.Primary metabolism.Protein metabolism and modification.Protein folding.Chaperone-mediated protein folding.HSP-mediated protein folding.HSP-mediated protein folding co-chaperone	.	.	.	VVTU15539_at VVTU10695_at
VVTU107_at	-1,78	-2,61	-4,2	-2,26	-5,15	GSVIVT01037727001	Microtubule associated protein (MAP65-1a)	Cellular process.Cellular component organization and biogenesis.Cytoskeleton organization and biogenesis.Microtubule organization and biogenesis.Microtubule-driven movement	.	.	.	VVTU107_at
VVTU10706_at	.	.	1,88	1,52	1,75	GSVIVT01025871001	Unknown protein	Unknown	.	.	.	VVTU10706_at VVTU23715_s_at
VVTU10708_at	.	.	1,56	.	.	GSVIVT01024988001	Unknown protein	Unknown	.	.	.	VVTU10708_at
VVTU1071_at	-2,05	.	-3,34	-1,59	-2,21	GSVIVT01010942001	Glutathione S-transferase 13 GSTF13	Metabolism.Primary metabolism.Coenzyme and prosthetic group metabolism.Glutathione metabolism	Response to stimulus.Stress response.Abiotic stress response.Oxidative stress response	.	.	VVTU1071_at
VVTU10711_at	.	-4,43	-4,05	.	-6,27	GSVIVT01033243001	Trans-zeatin O-beta-D-glucosyltransferase	Signalling.Hormone signalling.Cytokinin signalling.Cytokinin metabolism.Cytokinin inactivation by glycosylation	.	.	.	VVTU10711_at
VVTU10720_at	.	.	.	1,9	1,72	.	Unknown protein	Unknown	.	.	.	VVTU10720_at
VVTU10722_at	.	.	-1,66	.	.	GSVIVT01028249001	preprotein translocase secA subunit	Cellular process.Cellular component organization and biogenesis.Organelle organization and biogenesis.Plastid organization and biogenesis.Thylakoid organization and biogenesis	Cellular process.Cellular transport.Protein trafficking	.	.	VVTU10722_at VVTU12089_at VVTU10856_at
VVTU10726_at	.	.	.	.	-1,53	.	transposon protein, CACTA, En/Spm sub-class	Xenoprotein.Protein from transposable element	.	.	.	VVTU10726_at
VVTU10727_at	.	.	-2,86	.	.	GSVIVT01032487001	MLK/Raf-related protein kinase 1	Signalling.Signalling pathway.Protein kinase	.	.	.	VVTU12210_at VVTU10727_at
VVTU10737_at	.	.	.	.	-1,52	GSVIVT01025473001	Lysyl-tRNA synthetase	Metabolism.Primary metabolism.Protein metabolism and modification.Translation.Amino acid activation	.	.	.	VVTU10737_at
VVTU10748_at	.	2,17	4,3	3,73	4,17	GSVIVT01002525001	receptor protein kinase PERK1	Signalling.Signalling pathway.Protein kinase	.	.	.	VVTU10748_at
VVTU10758_at	.	.	.	-1,77	.	GSVIVT01036560001	MAP3K-like protein kinase, putative, expressed	Signalling.Signalling pathway.Protein kinase.MAPK cascade	.	.	.	VVTU10758_at
VVTU10762_at	.	-1,65	-1,52	.	-1,8	GSVIVT01016062001	ribulose bisphosphate carboxylase/oxygenase activase 2	Metabolism.Primary metabolism.Generation of metabolite precursors and energy.Photosynthesis.Calvin cycle	.	.	.	VVTU10762_at
VVTU10764_at	.	.	1,83	1,59	2,86	GSVIVT01034966001	flowering time control protein FCA	Development.Reproductive development.Flowering	Metabolism.Primary metabolism.Nucleobase, nucleoside, nucleotide, nucleic acid metabolism.Nucleic acid metabolism.RNA metabolism.RNA processing.mRNA processing	.	.	VVTU10764_at VVTU39601_at
VVTU1077_at	.	1,62	.	.	.	.	no hit	Unknown	.	.	.	VVTU1077_at
VVTU1078_at	.	.	1,56	.	.	GSVIVT01028920001	signal peptide peptidase	Metabolism.Primary metabolism.Protein metabolism and modification.Proteolysis.Peptidase-mediated proteolysis	.	.	.	VVTU1078_at
VVTU10780_at	1,76	1,65	1,6	.	1,69	GSVIVT01030575001	unknown	Unknown	.	.	.	VVTU10780_at
VVTU10785_at	-1,64	-1,58	-2	.	.	GSVIVT01008290001	Unknown protein	Unknown	.	.	.	VVTU10785_at
VVTU1079_at	1,53	1,55	1,55	.	2,04	GSVIVT01009159001	DNA-binding protein	Metabolism.Primary metabolism.Nucleobase, nucleoside, nucleotide, nucleic acid metabolism.Nucleic acid metabolism.DNA metabolism	.	.	.	VVTU1079_at
VVTU10793_at	.	-1,55	-2,34	.	-2,47	GSVIVT01028195001	tolB protein-related	Unknown	.	.	.	VVTU10793_at
VVTU10795_at	.	.	.	1,57	.	.	no hit	Unknown	.	.	.	VVTU10795_at
VVTU10797_at	.	5,69	4,69	7,26	6,14	GSVIVT01025071001	kinesin motor protein	Cellular process.Cellular component organization and biogenesis.Cytoskeleton organization and biogenesis.Microtubule organization and biogenesis.Microtubule-driven movement	.	.	.	VVTU39518_at VVTU10797_at VVTU9277_s_at
VVTU108_at	.	.	1,5	.	.	GSVIVT01027976001	alpha-1,3-mannosyltransferase ALG3	Metabolism.Primary metabolism.Carbohydrate metabolism.Oligosaccharide metabolism.N-Glycan metabolism.N-Glycan biosynthesis	.	.	.	VVTU108_at
VVTU10801_at	.	.	-1,97	.	-1,86	GSVIVT01007864001	presenilin	Unknown	.	.	.	VVTU10801_at
VVTU10816_at	.	.	1,63	1,63	2,26	GSVIVT01019630001	WNK kinase 6	Signalling.Signalling pathway.Protein kinase	.	.	.	VVTU10816_at
VVTU1082_at	.	5,52	.	6,63	.	GSVIVT01011220001	carboxylic ester hydrolase	Metabolism.Cellular metabolism.Esterase activity	.	.	.	VVTU1082_at
VVTU10825_at	.	1,68	2,24	2,58	3,04	GSVIVT01022112001	nicotinate phosphoribosyltransferase	Metabolism.Primary metabolism.Coenzyme and prosthetic group metabolism.Nicotinate and nicotinamide metabolism.NAD biosynthesis	.	.	.	VVTU10825_at VVTU26487_at VVTU9759_at
VVTU10828_at	.	.	.	.	1,52	GSVIVT01035528001	Unknown protein	Unknown	.	.	.	VVTU10828_at
VVTU10829_s_at	.	.	1,56	-1,64	.	GSVIVT01033818001	anthocyanin membrane protein 1 (Anm1)	Unknown	.	.	.	VVTU10829_s_at
VVTU1083_at	.	-2,32	-2,19	.	.	GSVIVT01011742001	chaperonin	Metabolism.Primary metabolism.Protein metabolism and modification.Protein folding.Chaperone-mediated protein folding.Chaperonin-mediated protein folding	.	.	.	VVTU1083_at
VVTU10834_s_at	.	.	-1,59	.	.	GSVIVT01030701001	nicastrin	Unknown	.	.	.	VVTU10322_s_at VVTU10834_s_at VVTU14143_at VVTU10488_at
VVTU10838_at	.	.	.	.	-1,66	GSVIVT01019542001	Unknown protein	Unknown	.	.	.	VVTU13802_at VVTU10838_at
VVTU10855_at	3,05	5,75	15,22	3,37	6,4	GSVIVT01011098001	Circadian clock coupling factor ZGT	Signalling.Circadian clock signalling	.	.	.	VVTU10855_at
VVTU1086_s_at	2,2	.	1,58	3,04	1,53	GSVIVT01024335001	molecular chaperone DnaJ	Metabolism.Primary metabolism.Protein metabolism and modification.Protein folding.Chaperone-mediated protein folding.HSP-mediated protein folding.HSP-mediated protein folding co-chaperone	.	.	.	VVTU1086_s_at
VVTU10861_at	.	-3,13	-3,73	-1,67	-4,1	GSVIVT01007635001	Unknown protein	Unknown	.	.	.	VVTU6670_at VVTU10861_at
VVTU10864_at	.	-2,13	-2,1	-2,73	-2,08	GSVIVT01028152001	Glycerol-3-phosphate acyltransferase 3 (AtGPAT3)	Metabolism.Primary metabolism.Lipid metabolism.Glycerolipid metabolism.Glycerophospholipid metabolism.Glycerophospholipid biosynthesis	.	.	.	VVTU10864_at
VVTU10867_at	.	-1,8	.	.	.	GSVIVT01036717001	myb APL (ALTERED PHLOEM DEVELOPMENT)	Regulation overview.Regulation of gene expression.Regulation of transcription.Transcription factor.G2-like family transcription factor	.	.	.	VVTU10867_at
VVTU10868_at	.	-1,53	.	.	1,58	GSVIVT01005957001	Disease resistance protein	Diverse functions.Gene family with diverse functions.NBS-LRR superfamily	Response to stimulus.Stress response.Biotic stress response	.	.	VVTU10868_at
VVTU10874_at	.	.	-4,75	.	-10,53	GSVIVT01026614001	Nodulin MtN21 family	Unknown	.	.	.	VVTU10874_at
VVTU10876_at	-1,51	-1,55	-2,33	-1,62	-2,4	GSVIVT01023009001	Lung seven transmembrane receptor	Signalling.Signalling pathway.Signalling receptor	.	.	.	VVTU39636_at VVTU10876_at
VVTU1088_at	-1,65	.	.	.	.	GSVIVT01038260001	Dihydrodipicolinate reductase	Metabolism.Primary metabolism.Amino acid metabolism.Lysine metabolism.Lysine biosynthesis	.	.	.	VVTU1088_at
VVTU10880_at	.	-1,95	-1,92	-2,5	-3,05	GSVIVT01011914001	unknown	Unknown	.	.	.	VVTU10880_at
VVTU10883_at	.	-1,57	.	.	1,62	GSVIVT01037119001	vacuolar protein sorting 9 (VPS9)	Cellular process.Cellular transport.Protein trafficking.Vesicle-mediated trafficking	.	.	.	VVTU10883_at
VVTU10892_at	-1,51	-2,18	-3,5	-1,99	-1,75	GSVIVT01033278001	Unknown protein	Unknown	.	.	.	VVTU10892_at
VVTU10894_at	.	.	1,61	1,55	.	GSVIVT01035095001	phospholipase D zeta1	Metabolism.Primary metabolism.Lipid metabolism.Glycerolipid metabolism.Glycerophospholipid metabolism.Glycerophospholipid catabolism	Signalling.Signalling pathway.Phosphatidylinositol signalling	.	.	VVTU8288_at VVTU25103_at VVTU10894_at
VVTU10895_at	.	.	3,32	.	1,95	GSVIVT01032538001	Zf AN1 domain-containing stress-associated protein 12 (SAP12)	Regulation overview.Regulation of gene expression.Regulation of transcription.Transcription factor.C2H2 family transcription factor	.	.	.	VVTU10895_at
VVTU10898_at	-1,72	-1,86	-2,2	.	.	GSVIVT01000127001	Actin binding FORMIN HOMOLOGY 2	Cellular process.Cellular component organization and biogenesis.Cytoskeleton organization and biogenesis.Actin organization and biogenesis	.	.	.	VVTU10898_at
VVTU1090_at	.	.	.	.	1,83	GSVIVT01038736001	potassium transporter (KUP7)	Transport overview.Ion transport.Cation transport.Potassium transport	.	.	.	VVTU1090_at VVTU37779_s_at
VVTU10900_at	.	2,93	.	2,13	.	GSVIVT01031756001	Rad54	Metabolism.Primary metabolism.Nucleobase, nucleoside, nucleotide, nucleic acid metabolism.Nucleic acid metabolism.DNA metabolism.DNA repair	.	.	.	VVTU10900_at
VVTU10907_at	.	-2,05	-1,63	.	.	GSVIVT01006674001	HcrVf1 protein	Diverse functions.Gene family with diverse functions.NBS-LRR superfamily	Response to stimulus.Stress response.Biotic stress response	.	.	VVTU10907_at
VVTU10911_at	1,65	2,28	2,39	1,74	2,16	GSVIVT01018722001	Zinc finger (FYVE type)	Regulation overview.Regulation of gene expression.Regulation of transcription.Transcription factor.Zinc finger family transcription factor	.	.	.	VVTU10911_at
VVTU10914_at	.	-1,99	-1,6	.	.	GSVIVT01018889001	R protein MLA10	Response to stimulus.Stress response.Biotic stress response	.	.	.	VVTU10914_at
VVTU10915_at	.	.	.	1,54	.	GSVIVT01035556001	aarF domain containing kinase	Signalling.Signalling pathway.Protein kinase	.	.	.	VVTU4327_at VVTU10915_at
VVTU10930_at	.	-2,86	-4,39	-2	-4,19	.	unknown	Unknown	.	.	.	VVTU10930_at
VVTU10933_at	.	.	1,55	.	1,79	GSVIVT01017123001	Ran-binding protein 1 RanBP1 domain containing	Transport overview.Macromolecule transport.Protein transport	.	.	.	VVTU3062_at VVTU10933_at
VVTU1094_at	.	.	1,57	.	1,5	GSVIVT01026981001	CaaX processing zinc-metallo endoprotease	Metabolism.Primary metabolism.Protein metabolism and modification.Proteolysis.Peptidase-mediated proteolysis	.	.	.	VVTU1094_at
VVTU10940_at	.	.	.	2,09	.	GSVIVT01018514001	rRNA-processing protein EBP2	Metabolism.Primary metabolism.Nucleobase, nucleoside, nucleotide, nucleic acid metabolism.Nucleic acid metabolism.RNA metabolism.rRNA metabolism	.	.	.	VVTU10940_at
VVTU10942_at	-1,72	3	1,62	4,01	5,84	GSVIVT01033108001	chloride channel protein B	Transport overview.Ion transport.Anion transport.Chloride transport	.	.	.	VVTU10942_at
VVTU10943_at	.	-2,09	-7,23	.	-4,98	GSVIVT01037782001	zinc finger (CCCH-type) family protein	Regulation overview.Regulation of gene expression.Regulation of transcription.Transcription factor.C3H family transcription factor	.	.	.	VVTU10943_at
VVTU10946_at	-1,51	.	.	.	.	.	no hit	Unknown	.	.	.	VVTU10946_at
VVTU10952_at	.	.	.	1,9	1,8	.	Anion exchanger adaptor protein Kanadaptin	Unknown	.	.	.	VVTU10952_at
VVTU10953_at	.	.	1,59	.	2,16	GSVIVT01013228001	Myb family	Regulation overview.Regulation of gene expression.Regulation of transcription.Transcription factor.MYB-related family transcription factor	.	.	.	VVTU10953_at
VVTU10954_at	.	.	.	.	1,53	GSVIVT01017209001	pentatricopeptide (PPR) repeat-containing	Diverse functions.Gene family with diverse functions.Pentatricopeptide domain family	.	.	.	VVTU10954_at
VVTU10955_at	-1,61	.	.	-1,57	.	GSVIVT01011042001	IMK2 (inflorescence meristem receptor-like kinase 2)	Signalling.Signalling pathway.Protein kinase	Signalling.Signalling pathway.Signalling receptor	.	.	VVTU10955_at
VVTU10961_at	.	1,97	.	.	.	GSVIVT01023000001	Blue (type 1) copper domain	Unknown	.	.	.	VVTU10961_at
VVTU10962_at	.	.	.	.	-1,77	GSVIVT01031765001	Cyclin-dependent kinase inhibitor ICK5	Regulation overview.Regulation of cell cycle	.	.	.	VVTU10962_at
VVTU10965_at	.	.	2,04	.	1,75	GSVIVT01029940001	Unknown protein	Unknown	.	.	.	VVTU10965_at
VVTU1097_at	.	.	1,56	.	.	GSVIVT01028520001	proteasome 26S AAA-ATPase subunit (RPT2)	Metabolism.Primary metabolism.Protein metabolism and modification.Proteolysis.Ubiquitin-mediated proteolysis	.	.	.	VVTU1097_at VVTU28393_s_at
VVTU10973_at	.	.	2,13	.	2,11	GSVIVT01005024001	glycosyltransferase family protein 1	Metabolism.Primary metabolism.Carbohydrate metabolism.Polysaccharide metabolism	.	.	.	VVTU10973_at VVTU67_at
VVTU10975_at	.	.	.	.	-1,87	GSVIVT01008890001	Nodulin MtN21 family	Unknown	.	.	.	VVTU10975_at
VVTU10981_at	.	-2,04	-4,34	.	-3,9	GSVIVT01001292001	Nitrate transporter	Transport overview.Ion transport.Anion transport.Nitrate transport	.	.	.	VVTU10981_at
VVTU10984_at	.	-1,91	-2,05	-1,77	-2,6	GSVIVT01000146001	Phototropic-responsive NPH3	Signalling.Signalling pathway.Light signalling	.	.	.	VVTU10984_at
VVTU10987_at	.	-2,05	-1,8	-2,21	-3,12	GSVIVT01010727001	ankyrin repeat protein family	Diverse functions.Gene family with diverse functions.Ankyrin domain family	.	.	.	VVTU20430_at VVTU10987_at
VVTU10988_at	.	-1,63	-1,84	.	.	GSVIVT01016751001	hydrolase, alpha/beta fold family protein	Unknown	.	.	.	VVTU10988_at
VVTU10989_at	-2,75	1,77	.	-2,1	1,55	GSVIVT01033746001	Retrotransposon protein, Ty1-copia subclass	Xenoprotein.Protein from transposable element	.	.	.	VVTU10989_at
VVTU10996_at	.	.	.	-1,57	-1,54	GSVIVT01032747001	Abscisic acid receptor PYL4 RCAR10	Signalling.Hormone signalling.ABA signalling.ABA-mediated signalling pathway	.	.	.	VVTU10996_at
VVTU10999_at	-1,89	-2,31	-2,32	-4,22	-4,05	GSVIVT01031445001	carboxypeptidase	Metabolism.Primary metabolism.Protein metabolism and modification.Proteolysis.Peptidase-mediated proteolysis	.	.	.	VVTU10999_at
VVTU11003_at	.	.	.	.	2,2	GSVIVT01018298001	Alpha-1,6-mannosyltransferase	Metabolism.Primary metabolism.Carbohydrate metabolism.Oligosaccharide metabolism.N-Glycan metabolism.N-Glycan biosynthesis	.	.	.	VVTU11003_at VVTU37728_at
VVTU11004_s_at	.	-1,85	-2,03	.	.	GSVIVT01026089001	Zinc finger (C3HC4-type RING finger)	Regulation overview.Regulation of gene expression.Regulation of transcription.Transcription factor.Zinc finger C3HC4 family transcription factor	.	.	.	VVTU11004_s_at
VVTU11008_at	2,16	4,34	-3,11	2,05	-2,89	.	no hit	Unknown	.	.	.	VVTU11008_at
VVTU11009_at	.	-2,01	-1,94	.	.	GSVIVT01033696001	HEAT repeat-containing protein	Unknown	.	.	.	VVTU38650_at VVTU11009_at
VVTU1101_at	.	1,72	1,86	2,14	2,54	GSVIVT01015013001	phosphoinositide phosphatase	Metabolism.Primary metabolism.Carbohydrate metabolism.Monosaccharide metabolism.Inositol phosphate metabolism	.	.	.	VVTU1101_at
VVTU11016_at	-2,17	-4,51	-1,89	.	-2,02	GSVIVT01006103001	Acyltransferase	Unknown	.	.	.	VVTU11016_at
VVTU11019_at	.	.	.	.	1,95	GSVIVT01025809001	phosphatidylinositol 3- and 4-kinase	Signalling.Signalling pathway.Protein kinase	.	.	.	VVTU11019_at
VVTU11036_at	-4,35	-5,09	-6,12	-6,5	-6,2	GSVIVT01016552001	no hit	Unknown	.	.	.	VVTU11036_at
VVTU1104_at	.	.	.	1,8	.	GSVIVT01020301001	DNA topoisomerase I	Metabolism.Primary metabolism.Nucleobase, nucleoside, nucleotide, nucleic acid metabolism.Nucleic acid metabolism.DNA metabolism	.	.	.	VVTU1104_at VVTU34466_s_at
VVTU11041_at	.	.	1,71	1,85	5,39	GSVIVT01011120001	Unknown protein	Unknown	.	.	.	VVTU8659_at VVTU11041_at
VVTU11043_at	.	-1,53	.	.	.	GSVIVT01012532001	Dynamin-like protein 2b	Cellular process.Cellular transport.Protein trafficking.Vesicle-mediated trafficking	.	.	.	VVTU11043_at VVTU1848_at
VVTU1105_at	.	.	.	.	1,53	GSVIVT01023817001	BASIC LEUCINE-ZIPPER 11 GBF6	Regulation overview.Regulation of gene expression.Regulation of transcription.Transcription factor.bZIP family transcription factor	.	.	.	VVTU1105_at
VVTU11051_at	2,28	2,38	1,78	3,57	.	GSVIVT01024804001	Alpha-glucan phosphorylase, H isozyme	Metabolism.Primary metabolism.Carbohydrate metabolism.Polysaccharide metabolism.Starch and sucrose metabolism.Starch biosynthesis catabolism.Starch catabolism	.	.	.	VVTU11051_at VVTU6785_s_at
VVTU11052_at	.	.	-2,24	-1,78	-2,89	.	unknown	Unknown	.	.	.	VVTU11052_at
VVTU11053_at	-1,72	-2,12	-4,27	-1,65	-3,67	GSVIVT01017132001	glycosyl transferase family 1 protein	Metabolism.Primary metabolism.Carbohydrate metabolism.Glycosyl transference	.	.	.	VVTU11053_at
VVTU11054_at	.	-1,57	.	.	.	GSVIVT01032661001	WRKY DNA-binding protein 70	Regulation overview.Regulation of gene expression.Regulation of transcription.Transcription factor.WRKY family transcription factor	.	.	.	VVTU11054_at
VVTU11055_at	1,53	.	-1,74	.	.	GSVIVT01037880001	pentatricopeptide (PPR) repeat-containing protein	Diverse functions.Gene family with diverse functions.Pentatricopeptide domain family	.	.	.	VVTU11055_at
VVTU11061_at	.	.	1,94	.	1,76	GSVIVT01000850001	crossover junction endonuclease MUS81	Metabolism.Primary metabolism.Nucleobase, nucleoside, nucleotide, nucleic acid metabolism.Nucleic acid metabolism.DNA metabolism.DNA repair	.	.	.	VVTU26040_at VVTU11061_at VVTU11539_at
VVTU11062_at	.	.	1,57	.	.	GSVIVT01026956001	Myb family	Regulation overview.Regulation of gene expression.Regulation of transcription.Transcription factor.MYB-related family transcription factor	.	.	.	VVTU11062_at
VVTU11075_at	.	.	1,53	1,85	2,35	GSVIVT01033924001	no hit	Unknown	.	.	.	VVTU11075_at
VVTU11076_at	.	.	.	.	2,16	GSVIVT01024870001	CHLORORESPIRATORY REDUCTION 2 (CRR2)	Unknown	.	.	.	VVTU11076_at
VVTU1108_at	.	.	2,59	.	2,15	.	ubiquitin-conjugating enzyme E2 O	Metabolism.Primary metabolism.Protein metabolism and modification.Proteolysis.Ubiquitin-mediated proteolysis	.	.	.	VVTU1108_at
VVTU11082_at	.	.	.	1,82	.	GSVIVT01008418001	GOLGIN CANDIDATE 2	Cellular process.Cellular component organization and biogenesis.Organelle organization and biogenesis.Golgi organization and biogenesis	.	.	.	VVTU8376_at VVTU11082_at
VVTU11084_at	-1,9	-3,86	-3,65	-2,48	-4,95	GSVIVT01031698001	glycosyl hydrolase family 17 protein	Metabolism.Primary metabolism.Carbohydrate metabolism.Carbohydrate catabolism	.	.	.	VVTU11084_at VVTU8423_at
VVTU11096_at	.	.	.	1,59	.	GSVIVT01013042001	tRNA pseudouridine synthase	Metabolism.Primary metabolism.Nucleobase, nucleoside, nucleotide, nucleic acid metabolism.Nucleic acid metabolism.RNA metabolism.tRNA metabolism.tRNA processing	.	.	.	VVTU11096_at
VVTU1110_at	.	-2,03	-2,3	-1,71	-2,94	GSVIVT01024376001	Unknown protein	Unknown	.	.	.	VVTU1110_at
VVTU11101_at	.	.	.	1,76	.	GSVIVT01020605001	homeobox transcription factor	Regulation overview.Regulation of gene expression.Regulation of transcription.Transcription factor.DDT family transcription factor	.	.	.	VVTU11101_at
VVTU11114_at	.	-3,84	-7,72	-2,14	-4,83	GSVIVT01017750001	FPF1 (FLOWERING PROMOTING FACTOR 1)	Development.Reproductive development.Flowering	.	.	.	VVTU11114_at
VVTU11123_at	.	.	.	-1,68	1,7	GSVIVT01027030001	F-box family protein	Metabolism.Primary metabolism.Protein metabolism and modification.Proteolysis.Ubiquitin-mediated proteolysis	.	.	.	VVTU11123_at
VVTU11130_at	.	.	-2,25	-1,64	-2,07	GSVIVT01021396001	KCO6 (Ca2+ activated outward rectifying K+ channel 6)	Signalling.Signalling pathway.Calcium sensors and signalling	Transport overview.Ion transport.Cation transport.Potassium transport	.	.	VVTU11130_at
VVTU11134_at	.	.	.	1,89	1,75	GSVIVT01008802001	Zinc finger (CCCH-type) family protein	Regulation overview.Regulation of gene expression.Regulation of transcription.Transcription factor.C3H family transcription factor	.	.	.	VVTU11134_at VVTU9603_at
VVTU11141_at	.	.	-2,2	.	-1,85	GSVIVT01029444001	Unknown protein	Unknown	.	.	.	VVTU11141_at
VVTU1115_s_at	.	-1,62	-3	.	-2,37	GSVIVT01033499001	Unknown protein	Unknown	.	.	.	VVTU1115_s_at
VVTU11153_at	.	1,84	2,55	1,57	3,04	GSVIVT01011318001	Unknown protein	Unknown	.	.	.	VVTU11153_at
VVTU11160_at	.	-1,7	-1,64	.	.	GSVIVT01000089001	MYB related DIRP family protein	Regulation overview.Regulation of gene expression.Regulation of transcription.Transcription factor.MYB-related family transcription factor	.	.	.	VVTU11160_at
VVTU11164_at	.	.	.	.	-1,87	GSVIVT01034956001	O-acetyltransferase	Unknown	.	.	.	VVTU18790_at VVTU20332_s_at VVTU11164_at
VVTU1117_at	-1,61	-1,99	-3,13	-1,96	-2,99	GSVIVT01019502001	Leaf senescence protein	Unknown	.	.	.	VVTU1117_at
VVTU11173_at	.	-1,76	-2,36	.	.	GSVIVT01022379001	tubulin binding	Cellular process.Cellular component organization and biogenesis.Cytoskeleton organization and biogenesis.Microtubule organization and biogenesis	.	.	.	VVTU11173_at
VVTU11180_at	-1,8	-1,74	.	.	1,86	GSVIVT01011185001	Adenosine/AMP deaminase active site	Metabolism.Primary metabolism.Nucleobase, nucleoside, nucleotide, nucleic acid metabolism.Nucleotide metabolism.Purine metabolism	.	.	.	VVTU11180_at
VVTU11181_at	.	.	.	-1,57	.	GSVIVT01026466001	GA 20-oxidase 2	Metabolism.Secondary metabolism.Terpenoid metabolism.Diterpenoid metabolism.Diterpenoid biosynthesis	Signalling.Hormone signalling.Gibberellic acid signalling.Gibberellic acid metabolism.Gibberellic acid biosynthesis	.	.	VVTU11181_at
VVTU11184_s_at	.	2,08	.	.	2,67	GSVIVT01009773001	Unknown protein	Unknown	.	.	.	VVTU11184_s_at
VVTU11190_at	.	.	.	-1,76	.	.	riboflavin synthase alpha chain	Metabolism.Primary metabolism.Coenzyme and prosthetic group metabolism.Riboflavin metabolism.Riboflavin biosynthesis	.	.	.	VVTU11190_at
VVTU112_at	.	-1,55	.	.	.	GSVIVT01032525001	EMB506 ankyrin repeat protein	Diverse functions.Gene family with diverse functions.Ankyrin domain family	.	.	.	VVTU112_at
VVTU1120_at	.	.	1,55	.	.	GSVIVT01037889001	Seed maturation protein PM23	Unknown	.	.	.	VVTU1120_at
VVTU11204_at	.	.	.	.	-1,58	GSVIVT01017965001	no hit	Unknown	.	.	.	VVTU11204_at
VVTU11210_at	.	.	.	-1,55	.	.	Unknown protein	Unknown	.	.	.	VVTU11210_at
VVTU11219_at	.	.	.	2,3	2,03	GSVIVT01022217001	Spla/RYanodine receptor SPRY	Unknown	.	.	.	VVTU34961_at VVTU11219_at
VVTU1122_at	-2,88	-3,18	-4,13	-2,28	-2,71	GSVIVT01021443001	Unknown protein	Unknown	.	.	.	VVTU1122_at
VVTU11220_at	.	.	-8,58	.	-13,36	GSVIVT01019523001	Endo-1,4-beta-glucanase	Cellular process.Cellular component organization and biogenesis.Cell wall organization and biogenesis.Cell wall metabolism.Cell wall catabolism.Cellulose catabolism	.	.	.	VVTU11220_at
VVTU11228_at	.	.	.	1,93	1,76	GSVIVT01036806001	Nucleolar complex protein 3 homolog (Protein NOC3 homolog)	Unknown	.	.	.	VVTU11228_at VVTU8492_at
VVTU1123_at	.	2,71	.	.	.	GSVIVT01011165001	Leucoanthocyanidin dioxygenase	Metabolism.Secondary metabolism.Phenylpropanoid metabolism.Flavonoid metabolism.Flavonoid biosynthesis.Anthocyanin biosynthesis	.	.	.	VVTU1123_at
VVTU11231_at	.	.	1,53	.	.	GSVIVT01024678001	Unknown protein	Unknown	.	.	.	VVTU11231_at VVTU11727_at
VVTU11237_at	1,68	2,08	3,22	1,93	3,27	GSVIVT01035806001	Agenet domain-containing protein	Unknown	.	.	.	VVTU11671_at VVTU11237_at
VVTU1124_s_at	.	.	2,27	.	2,37	GSVIVT01003757001	RING zinc finger ARIADNE protein ARI5	Metabolism.Primary metabolism.Protein metabolism and modification.Proteolysis.Peptidase-mediated proteolysis	.	.	.	VVTU1124_s_at VVTU23801_at
VVTU11240_at	.	.	-1,59	.	.	GSVIVT01027344001	no hit	Unknown	.	.	.	VVTU11240_at
VVTU11241_at	.	.	-1,63	.	.	GSVIVT01005683001	Short-chain dehydrogenase/reductase (SDR)	Metabolism.Cellular metabolism.Oxidation reduction.Alcohol dehydrogenase superfamily	.	.	.	VVTU11241_at
VVTU11245_at	.	.	.	-2,7	.	GSVIVT01007203001	NADH dehydrogenase subunit 2	Metabolism.Primary metabolism.Generation of metabolite precursors and energy.Electron transport.Respiratory-chain phosphorylation	.	.	.	VVTU11245_at
VVTU11248_at	.	.	1,89	.	1,87	GSVIVT01023741001	no hit	Unknown	.	.	.	VVTU11248_at
VVTU1126_at	.	.	.	.	1,58	.	Unknown protein	Unknown	.	.	.	VVTU1126_at
VVTU1127_x_at	.	-2,74	-8,4	.	-5,42	GSVIVT01034123001	Ribulose bisphosphate carboxylase/oxygenase activase, chloroplast	Metabolism.Primary metabolism.Generation of metabolite precursors and energy.Photosynthesis.Calvin cycle	.	.	.	VVTU1127_x_at VVTU20872_s_at VVTU40177_x_at
VVTU11272_at	.	.	.	.	-1,67	GSVIVT01018042001	Dymeclin	Unknown	.	.	.	VVTU22952_at VVTU11272_at
VVTU11276_at	.	.	.	1,54	.	GSVIVT01024260001	Serine/threonine-protein kinase ppk15	Signalling.Signalling pathway.Protein kinase	.	.	.	VVTU11276_at
VVTU11283_at	.	.	1,6	1,95	1,81	GSVIVT01022418001	PHD finger transcription factor	Regulation overview.Regulation of gene expression.Regulation of transcription.Transcription factor.PHD family transcription factor	.	.	.	VVTU11283_at
VVTU11288_at	.	.	1,71	2,36	2,2	GSVIVT01015287001	Phosphoinositide 3-kinase regulatory subunit 4	Metabolism.Cellular metabolism.Cellular catabolism.Autophagy	Signalling.Signalling pathway.Protein kinase	.	.	VVTU10179_at VVTU11288_at
VVTU1129_s_at	.	-2,53	-2,82	-3,27	-3,34	GSVIVT01036446001	myb domain protein 91	Regulation overview.Regulation of gene expression.Regulation of transcription.Transcription factor.MYB family transcription factor	.	.	.	VVTU1129_s_at
VVTU11292_at	.	-2,98	-2,64	-3,19	-3,15	GSVIVT01016266001	Auxin response factor 10	Signalling.Hormone signalling.Auxin signalling.Auxin-mediated signalling pathway	.	.	.	VVTU36286_at VVTU11292_at
VVTU11294_at	.	5,93	13,42	1,86	8,8	GSVIVT01003927001	Nuclear transport factor 2 (NTF2)	Transport overview.Nucleocytoplasmic transport	.	.	.	VVTU11294_at
VVTU11300_at	.	.	-1,62	.	.	GSVIVT01001530001	rhodanese domain-containing protein	Unknown	.	.	.	VVTU17240_at VVTU11300_at
VVTU11301_at	.	-1,71	-1,68	-1,93	-1,88	GSVIVT01021668001	3-hydroxyisobutyrate dehydrogenase	Metabolism.Primary metabolism.Amino acid metabolism.Amino acid catabolism	Metabolism.Primary metabolism.Amino acid metabolism.Valine, leucine, and isoleucine metabolism.Valine, leucine, and isoleucine catabolism	.	.	VVTU11301_at
VVTU11309_at	.	-1,72	-2,05	.	.	GSVIVT01032746001	chromatin remodeling 42	Regulation overview.Regulation of gene expression.Regulation of transcription.Transcription factor.SNF2 family transcription factor	.	.	.	VVTU11309_at
VVTU11328_at	.	1,65	.	3,26	2,12	GSVIVT01019423001	EMB3001 (EMBRYO DEFECTIVE 3001)	Unknown	.	.	.	VVTU5980_at VVTU11328_at
VVTU11329_at	.	.	3,04	.	.	GSVIVT01012229001	SP1L1 (SPIRAL1-LIKE1)	Unknown	.	.	.	VVTU11329_at
VVTU11338_at	.	.	-2,72	.	-2,28	GSVIVT01038665001	auxin-amidohydrolase precursor	Signalling.Hormone signalling.Auxin signalling.Auxin metabolism.Auxin activation by conjugation hydrolysis	.	.	.	VVTU11338_at
VVTU1134_at	-1,59	-37,89	-128,5	-6,59	-159,05	GSVIVT01018466001	Subtilase	Metabolism.Primary metabolism.Protein metabolism and modification.Proteolysis.Peptidase-mediated proteolysis.Subtilase-mediated proteolysis	.	.	.	VVTU1134_at
VVTU11341_at	.	-2,03	.	.	1,8	GSVIVT01003434001	RNA helicase	Metabolism.Primary metabolism.Nucleobase, nucleoside, nucleotide, nucleic acid metabolism.Nucleic acid metabolism.RNA metabolism	.	.	.	VVTU11341_at
VVTU11343_at	-1,61	-3,17	-3,84	-3,28	-3,77	.	unknown	Unknown	.	.	.	VVTU11343_at
VVTU1135_at	3,64	3,82	5,69	2,07	2,77	GSVIVT01012723001	soluble starch synthase 3, chloroplast precursor	Metabolism.Primary metabolism.Carbohydrate metabolism.Polysaccharide metabolism.Starch and sucrose metabolism.Starch biosynthesis catabolism.Starch biosynthesis	.	.	.	VVTU1135_at
VVTU11354_at	.	.	.	.	1,6	.	no hit	Unknown	.	.	.	VVTU11354_at
VVTU1136_s_at	-1,72	-2,61	-5,07	.	-3,51	GSVIVT01038226001	Allyl alcohol dehydrogenase	Unknown	.	.	.	VVTU1136_s_at
VVTU11360_at	.	-1,55	.	1,53	2,04	GSVIVT01009206001	E3 ubiquitin-protein ligase HUWE1	Metabolism.Primary metabolism.Protein metabolism and modification.Proteolysis.Ubiquitin-mediated proteolysis	.	.	.	VVTU11360_at VVTU6503_at VVTU28190_s_at VVTU17163_at
VVTU1137_at	-2,04	.	.	1,83	4,94	GSVIVT01035109001	Zinc finger (C3HC4-type RING finger)	Regulation overview.Regulation of gene expression.Regulation of transcription.Transcription factor.Zinc finger C3HC4 family transcription factor	.	.	.	VVTU2008_at VVTU1137_at
VVTU11371_at	.	.	.	1,77	1,94	GSVIVT01015912001	SAR1 (SUPPRESSOR OF AUXIN RESISTANCE1)	Transport overview.Nucleocytoplasmic transport.Nuclear pore complex	.	.	.	VVTU11371_at VVTU21689_at
VVTU11373_at	.	2	.	1,76	1,89	GSVIVT01008119001	Rhomboid	Unknown	.	.	.	VVTU14164_at VVTU11373_at
VVTU1138_at	.	3,69	4,54	2,95	3,28	GSVIVT01024619001	ribosomal protein S29 28S	Metabolism.Primary metabolism.Protein metabolism and modification.Translation	.	.	.	VVTU1138_at
VVTU11380_at	1,72	.	.	.	.	GSVIVT01011093001	exonuclease C2H2	Regulation overview.Regulation of gene expression.Regulation of transcription.Transcription factor.C2H2 family transcription factor	.	.	.	VVTU11380_at
VVTU11386_at	.	.	.	1,99	2,09	GSVIVT01012531001	Early-responsive to dehydration protein	Unknown	.	.	.	VVTU16133_s_at VVTU11386_at
VVTU11387_at	.	.	2,04	.	2,32	GSVIVT01009465001	Zinc finger (C3HC4-type RING finger)	Regulation overview.Regulation of gene expression.Regulation of transcription.Transcription factor.Zinc finger C3HC4 family transcription factor	.	.	.	VVTU11387_at
VVTU1140_at	.	-1,59	.	.	.	.	heat shock protein 81-2 (HSP81-2)	Metabolism.Primary metabolism.Protein metabolism and modification.Protein folding	.	.	.	VVTU1140_at VVTU39397_s_at
VVTU11401_at	.	-3	-5,75	-2,43	-6,15	.	no hit	Unknown	.	.	.	VVTU11401_at
VVTU11404_at	.	1,94	2,52	.	2,11	GSVIVT01012197001	Zinc finger (C2H2 type) family	Regulation overview.Regulation of gene expression.Regulation of transcription.Transcription factor.C2H2 family transcription factor	.	.	.	VVTU11404_at
VVTU1141_s_at	.	.	-1,6	-1,66	-1,82	GSVIVT01010839001	SKIP16 (SKP1/ASK-INTERACTING PROTEIN 16)	Response to stimulus.Stress response.Abiotic stress response.Cold stress response	.	.	.	VVTU14921_s_at VVTU5889_s_at VVTU1141_s_at
VVTU11411_at	.	.	-1,85	.	-1,84	GSVIVT01021602001	Ankyrin	Diverse functions.Gene family with diverse functions.Ankyrin domain family	.	.	.	VVTU11411_at
VVTU11414_at	.	-1,76	-2,49	.	.	GSVIVT01026274001	NPR1-LIKE PROTEIN 3	Response to stimulus.Stress response.Biotic stress response	Signalling.Hormone signalling.Salicilic acid signalling.Salicilic acid-mediated signalling pathway	.	.	VVTU11414_at VVTU22928_at
VVTU11416_at	.	-3,81	-4,93	-2,66	-4,66	GSVIVT01011429001	Glycogen synthase	Metabolism.Primary metabolism.Carbohydrate metabolism.Polysaccharide metabolism.Starch and sucrose metabolism	.	.	.	VVTU30912_at VVTU11416_at
VVTU11417_at	.	-2,34	-3,64	.	-2,51	GSVIVT01038182001	Unknown protein	Unknown	.	.	.	VVTU11417_at VVTU26036_at
VVTU1142_at	.	1,62	1,77	.	.	GSVIVT01021185001	Malate dehydrogenase	Metabolism.Primary metabolism.Generation of metabolite precursors and energy.Citric acid cycle	.	.	.	VVTU1142_at
VVTU11435_at	.	1,61	3,29	.	2,99	GSVIVT01022265001	ubiquitin-specific protease 27	Metabolism.Primary metabolism.Protein metabolism and modification.Proteolysis.Ubiquitin-mediated proteolysis	.	.	.	VVTU11435_at
VVTU11437_at	-1,82	-1,74	-1,98	-2,4	-2,15	GSVIVT01033018001	Unknown protein	Unknown	.	.	.	VVTU11437_at
VVTU11438_at	.	.	-1,88	.	.	.	no hit	Unknown	.	.	.	VVTU11438_at
VVTU11447_at	.	.	-1,62	.	-1,51	GSVIVT01012573001	methyltransferase like 6	Unknown	.	.	.	VVTU11447_at
VVTU11449_at	.	.	.	.	1,77	GSVIVT01030526001	AtZW10	Cellular process.Cell growth and death.Cell division	Cellular process.Cellular component organization and biogenesis.Chromosome organization and biogenesis	.	.	VVTU11449_at
VVTU11454_at	.	-1,52	-1,82	.	.	GSVIVT01019449001	Transmembrane protein FT27/PFT27	Unknown	.	.	.	VVTU11454_at
VVTU11458_at	-1,71	-1,65	.	.	.	GSVIVT01011145001	PRLI-interacting factor G-like protein	Unknown	.	.	.	VVTU11458_at
VVTU11460_s_at	-1,83	-1,81	-1,82	-3,23	-2,88	GSVIVT01010913001	phospholipase A2 alpha	Metabolism.Primary metabolism.Lipid metabolism.Glycerolipid metabolism.Glycerophospholipid metabolism.Glycerophospholipid catabolism	.	.	.	VVTU11460_s_at
VVTU11467_at	.	3,04	2,63	2,8	3,48	GSVIVT01033325001	exostosin	Metabolism.Primary metabolism.Carbohydrate metabolism.Oligosaccharide metabolism.N-Glycan metabolism.N-Glycan biosynthesis	.	.	.	VVTU11467_at VVTU30181_s_at
VVTU11469_at	.	2,45	2,32	2,66	4,18	GSVIVT01028444001	DENN (AEX-3) domain-containing	Unknown	.	.	.	VVTU11469_at
VVTU1147_at	-1,82	-2,3	-2,56	.	.	GSVIVT01005966001	Dehydroascorbate reductase	Metabolism.Primary metabolism.Coenzyme and prosthetic group metabolism.Glutathione metabolism	Metabolism.Primary metabolism.Organic acid metabolism.Ascorbate and aldarate metabolism	Response to stimulus.Stress response.Abiotic stress response.Oxidative stress response	.	VVTU1147_at VVTU5671_s_at
VVTU11475_at	.	1,93	3,58	1,95	2,97	GSVIVT01031534001	WD40	Unknown	.	.	.	VVTU11475_at
VVTU11481_at	-1,96	-2,43	-18,89	-1,88	-12,31	GSVIVT01016100001	aspartyl protease	Metabolism.Primary metabolism.Protein metabolism and modification.Proteolysis.Peptidase-mediated proteolysis	.	.	.	VVTU11481_at
VVTU1149_at	.	.	1,6	.	.	GSVIVT01004128001	iron-stress related protein	Unknown	.	.	.	VVTU1149_at VVTU24339_at
VVTU11490_at	.	.	1,76	1,7	2,28	GSVIVT01035887001	transcription initiation factor TFIID subunit 5	Metabolism.Primary metabolism.Nucleobase, nucleoside, nucleotide, nucleic acid metabolism.Nucleic acid metabolism.RNA metabolism.RNA biosynthesis	.	.	.	VVTU16146_at VVTU11490_at
VVTU11497_at	.	.	1,68	.	2,47	GSVIVT01025614001	inositol-1,4,5-trisphosphate 5-phosphatase CVP2, type I	Metabolism.Primary metabolism.Carbohydrate metabolism.Monosaccharide metabolism.Inositol phosphate metabolism	Signalling.Signalling pathway.Phosphatidylinositol signalling	.	.	VVTU11497_at
VVTU1150_s_at	.	-6,73	-21,3	-1,54	-8,04	GSVIVT01018820001	fructose-bisphosphate aldolase, chloroplast precursor	Metabolism.Primary metabolism.Generation of metabolite precursors and energy.Photosynthesis.Calvin cycle	.	.	.	VVTU25347_x_at VVTU14038_s_at VVTU25347_at VVTU1150_s_at
VVTU11500_at	.	.	-2,35	.	-2,64	GSVIVT01032992001	sialyltransferase	Metabolism.Primary metabolism.Carbohydrate metabolism.Oligosaccharide metabolism.N-Glycan metabolism.N-Glycan biosynthesis	Metabolism.Primary metabolism.Lipid metabolism.Sphingolipid metabolism.Glycosphingolipid metabolism.Glycosphingolipid biosynthesis	.	.	VVTU11500_at
VVTU11505_at	.	.	.	.	1,68	GSVIVT01026538001	Uridylate kinase	Metabolism.Primary metabolism.Nucleobase, nucleoside, nucleotide, nucleic acid metabolism.Nucleotide metabolism.Pyrimidine metabolism	.	.	.	VVTU11505_at
VVTU11506_at	.	2	.	.	.	GSVIVT01017492001	Amino acid permease	Transport overview.Macromolecule transport.Amino acid transport	.	.	.	VVTU23411_at VVTU11506_at
VVTU11508_at	.	2,31	1,78	.	2,1	.	no hit	Unknown	.	.	.	VVTU11508_at
VVTU11515_at	.	.	-1,62	.	-1,63	GSVIVT01014606001	Unknown protein	Unknown	.	.	.	VVTU11515_at
VVTU11516_at	-2,71	-2,44	-2,33	-1,74	-1,71	GSVIVT01028160001	Patatin	Metabolism.Primary metabolism.Generation of metabolite precursors and energy.Storage proteins	.	.	.	VVTU11516_at
VVTU11519_at	.	.	1,77	.	.	GSVIVT01032791001	alpha-1,2-mannosyltransferase	Metabolism.Primary metabolism.Carbohydrate metabolism.Oligosaccharide metabolism.N-Glycan metabolism.N-Glycan biosynthesis	.	.	.	VVTU11519_at
VVTU11528_at	.	-2,47	-2,42	-1,74	-1,81	GSVIVT01032597001	Fumarate reductase/succinate dehydrogenase flavoprotein	Metabolism.Primary metabolism.Generation of metabolite precursors and energy.Citric acid cycle	Metabolism.Primary metabolism.Generation of metabolite precursors and energy.Electron transport.Respiratory-chain phosphorylation	.	.	VVTU11528_at
VVTU11539_at	.	.	1,8	.	1,82	GSVIVT01000850001	crossover junction endonuclease MUS81	Metabolism.Primary metabolism.Nucleobase, nucleoside, nucleotide, nucleic acid metabolism.Nucleic acid metabolism.DNA metabolism.DNA repair	.	.	.	VVTU26040_at VVTU11061_at VVTU11539_at
VVTU11543_at	.	5,27	.	1,63	2,34	.	bZIP transcription factor BZIP6	Regulation overview.Regulation of gene expression.Regulation of transcription.Transcription factor.bZIP family transcription factor	.	.	.	VVTU11543_at
VVTU11548_at	.	2,09	2,02	2,19	3,44	GSVIVT01011647001	SEC14 cytosolic factor	Signalling.Signalling pathway.Phosphatidylinositol signalling	Transport overview.Macromolecule transport.Lipid transport.Phosphatidylinositol/Phosphatidyl choline transport	.	.	VVTU11548_at
VVTU11560_at	.	2,51	2,78	2,69	3,25	GSVIVT01020087001	Adenosine/AMP deaminase active site	Metabolism.Primary metabolism.Nucleobase, nucleoside, nucleotide, nucleic acid metabolism.Nucleotide metabolism.Purine metabolism	.	.	.	VVTU11560_at
VVTU11566_at	.	.	-1,57	.	.	GSVIVT01013976001	BAP28	Unknown	.	.	.	VVTU11566_at
VVTU11573_at	.	.	.	1,61	.	GSVIVT01029339001	Serine/threonine-protein kinase Chk1	Signalling.Signalling pathway.Protein kinase	.	.	.	VVTU11573_at VVTU38601_at
VVTU11578_at	1,6	12,25	4,66	2,82	1,77	GSVIVT01008070001	Receptor protein kinase	Signalling.Signalling pathway.Protein kinase	.	.	.	VVTU10100_at VVTU11578_at
VVTU11579_at	.	-1,51	.	.	.	.	Pectinesterase inhibitor	Metabolism.Primary metabolism.Carbohydrate metabolism.Carbohydrate metabolism enzyme inhibitor.Invertase/pectin methylesterase inhibitor family	.	.	.	VVTU11579_at
VVTU11580_at	.	-1,97	-1,64	-1,6	-1,79	GSVIVT01000809001	unknown protein	Unknown	.	.	.	VVTU37883_at VVTU11580_at
VVTU11581_at	.	.	.	1,62	.	GSVIVT01025200001	Unknown protein	Unknown	.	.	.	VVTU5498_at VVTU11581_at
VVTU11583_at	.	.	.	.	1,64	GSVIVT01019776001	nin one binding protein isoform 2	Metabolism.Primary metabolism.Cofactor metabolism.Iron-sulur cluster metabolism.Iron-sulfur cluster assembly	.	.	.	VVTU11583_at VVTU22377_s_at
VVTU11584_at	.	.	-1,73	.	.	GSVIVT01028410001	glutathione S-transferase	Metabolism.Primary metabolism.Coenzyme and prosthetic group metabolism.Glutathione metabolism	Response to stimulus.Stress response.Abiotic stress response.Oxidative stress response	.	.	VVTU11584_at
VVTU11586_at	.	-1,76	-1,73	.	-1,6	GSVIVT01016163001	Unknown protein	Unknown	.	.	.	VVTU11586_at
VVTU11587_at	.	1,89	.	.	.	GSVIVT01028171001	myb domain protein 78	Regulation overview.Regulation of gene expression.Regulation of transcription.Transcription factor.MYB family transcription factor	.	.	.	VVTU11587_at
VVTU1159_at	.	.	.	.	-1,51	GSVIVT01034955001	desiccation protein PCC13-62 precursor	Response to stimulus.Stress response.Abiotic stress response.Desiccation stress response	.	.	.	VVTU810_at VVTU1159_at
VVTU11592_at	2,44	3,65	-2,4	2,23	.	.	unknown	Unknown	.	.	.	VVTU11592_at
VVTU11599_at	.	-1,65	-1,99	.	.	GSVIVT01013160001	VQ motif-containing protein	Unknown	.	.	.	VVTU11599_at
VVTU116_at	.	-2,07	-1,83	-1,78	-2,1	GSVIVT01010801001	Unknown protein	Unknown	.	.	.	VVTU116_at
VVTU11603_at	.	1,77	1,82	.	2,07	GSVIVT01031188001	Pre-mRNA-splicing factor 38A	Metabolism.Primary metabolism.Nucleobase, nucleoside, nucleotide, nucleic acid metabolism.Nucleic acid metabolism.RNA metabolism.RNA processing.mRNA processing.mRNA splicing	.	.	.	VVTU35352_s_at VVTU11603_at
VVTU11608_at	-1,81	-1,85	-7,65	-2,49	-5,67	GSVIVT01032537001	Peroxidase	Response to stimulus.Stress response.Abiotic stress response.Oxidative stress response	.	.	.	VVTU11608_at
VVTU11611_at	.	1,67	.	.	2,54	GSVIVT01030568001	Unknown protein	Unknown	.	.	.	VVTU11611_at
VVTU11617_at	.	1,54	2,05	.	1,69	GSVIVT01025117001	Ulp1 protease	Metabolism.Primary metabolism.Protein metabolism and modification.Proteolysis.Peptidase-mediated proteolysis	.	.	.	VVTU11617_at
VVTU11621_at	.	.	.	.	-1,65	GSVIVT01035496001	BRCT domain-containing protein	Unknown	.	.	.	VVTU11621_at
VVTU11628_at	.	-2,24	-3,76	-2,3	-3,47	GSVIVT01034237001	Metal transporter Nramp1	Transport overview.Ion transport.Cation transport.Heavy metal ion transport	.	.	.	VVTU11628_at
VVTU11643_at	-1,77	-3,07	-6	-2,31	-4,14	GSVIVT01031516001	ABC transporter G member 7	Transport overview.Macromolecule transport.Multidrug transport.Multidrug ABC transport	.	.	.	VVTU11643_at
VVTU11645_at	.	.	.	1,81	2,26	GSVIVT01011514001	Sister chromatid cohesion 2	Regulation overview.Regulation of cell cycle.Regulation of meiosis	.	.	.	VVTU11645_at
VVTU11659_at	.	.	.	-2,01	-2,6	GSVIVT01034708001	no hit	Unknown	.	.	.	VVTU11659_at
VVTU11663_at	.	-2,3	-1,89	-1,91	-3,12	GSVIVT01025423001	Amino acid permease	Transport overview.Macromolecule transport.Amino acid transport	.	.	.	VVTU636_at VVTU11663_at
VVTU11669_at	.	-1,54	.	.	.	GSVIVT01016742001	Exportin PAUSED	Transport overview.Nucleocytoplasmic transport.tRNA transport from the nucleus	.	.	.	VVTU11669_at
VVTU11671_at	1,52	1,52	2,65	1,59	2,47	GSVIVT01035806001	Agenet domain-containing protein	Unknown	.	.	.	VVTU11671_at VVTU11237_at
VVTU11679_at	.	.	.	2,46	2,56	GSVIVT01020069001	alpha-amylase isozyme C2 precursor	Metabolism.Primary metabolism.Carbohydrate metabolism.Polysaccharide metabolism.Starch and sucrose metabolism.Starch biosynthesis catabolism.Starch catabolism	.	.	.	VVTU17278_at VVTU11679_at VVTU25878_at
VVTU11683_at	.	4,88	.	2,79	1,72	GSVIVT01008567001	Nodulin	Unknown	.	.	.	VVTU11683_at VVTU39676_at
VVTU11708_at	-1,97	-1,72	-2,43	-1,92	-2,35	.	no hit	Unknown	.	.	.	VVTU11708_at
VVTU11709_at	.	.	.	-1,73	.	GSVIVT01001133001	Histone-lysine N-methyltransferase ASHR2	Cellular process.Cellular component organization and biogenesis.Chromosome organization and biogenesis.Chromatin organization	Metabolism.Primary metabolism.Protein metabolism and modification.Protein modification.Protein methylation.Histone methylation	Regulation overview.Regulation of gene expression.Epigenetic regulation of gene expression	.	VVTU11709_at
VVTU11710_at	.	.	-2	.	-1,95	GSVIVT01009899001	Hexokinase	Metabolism.Primary metabolism.Carbohydrate metabolism.Glycolysis Gluconeogenesis	.	.	.	VVTU11710_at
VVTU11715_at	.	1,95	1,92	1,58	2,01	GSVIVT01022115001	MAP3K protein kinase	Signalling.Signalling pathway.Protein kinase.MAPK cascade	.	.	.	VVTU11715_at VVTU24636_at
VVTU11716_at	-3,25	-3,05	-2,73	-1,56	-1,56	GSVIVT01033429001	esterase/lipase/thioesterase family protein	Unknown	.	.	.	VVTU11716_at
VVTU11720_at	.	-2,37	-3,61	-3,49	-6,93	GSVIVT01037188001	CARBOXYESTERASE18 CXE18	Metabolism.Cellular metabolism.Esterase activity	.	.	.	VVTU11720_at
VVTU11722_at	.	.	1,78	.	1,99	.	anaphase-promoting complex component APC3	Cellular process.Cell growth and death.Cell division.Mitosis	Regulation overview.Regulation of cell cycle.Regulation of mitosis	.	.	VVTU11722_at
VVTU11723_at	-1,5	.	-1,59	.	-1,68	GSVIVT01033038001	Unknown protein	Unknown	.	.	.	VVTU11723_at
VVTU11725_at	.	.	.	1,57	.	GSVIVT01029001001	unknown	Unknown	.	.	.	VVTU11725_at
VVTU11727_at	.	.	1,5	.	.	GSVIVT01024678001	Unknown protein	Unknown	.	.	.	VVTU11231_at VVTU11727_at
VVTU1173_s_at	.	.	1,72	.	1,76	.	no hit	Unknown	.	.	.	VVTU1173_s_at
VVTU11732_at	.	-2,11	.	.	.	GSVIVT01019733001	potassium channel tetramerisation domain-containing protein	Transport overview.Ion transport.Cation transport.Potassium transport	.	.	.	VVTU11732_at
VVTU1174_at	.	.	1,86	.	2,12	GSVIVT01011172001	selenoprotein	Unknown	.	.	.	VVTU1174_at
VVTU11747_at	1,7	-1,74	-2,51	.	-1,86	GSVIVT01029833001	Unknown protein	Unknown	.	.	.	VVTU11747_at
VVTU1175_at	-2,06	.	.	.	-3,06	GSVIVT01030001001	wound-induced	Unknown	.	.	.	VVTU21273_x_at VVTU1175_at
VVTU11753_s_at	.	.	.	.	2,19	GSVIVT01011281001	unknown protein	Unknown	.	.	.	VVTU11753_s_at VVTU512_at
VVTU11761_at	.	17,93	9,24	8,41	10,73	.	Calcineurin phosphoesterase	Unknown	.	.	.	VVTU11761_at
VVTU11763_at	.	.	-2,2	1,51	-1,56	GSVIVT01031426001	magnesium transporter CorA 10	Transport overview.Ion transport.Cation transport.Magnesium transport	.	.	.	VVTU11763_at VVTU6054_at
VVTU11764_at	.	.	2,05	.	1,97	GSVIVT01008609001	Phosphoglycerate mutase	Metabolism.Primary metabolism.Carbohydrate metabolism.Glycolysis Gluconeogenesis	.	.	.	VVTU11764_at
VVTU11765_at	.	.	4,4	.	2,98	GSVIVT01010582001	Stilbene synthase [Vitis pseudoreticulata]	Metabolism.Cellular metabolism.Phytoalexin metabolism.Phytoalexin biosynthesis	Metabolism.Secondary metabolism.Phenylpropanoid metabolism.Stilbenoid metabolism.Stilbenoid biosynthesis	.	.	VVTU11765_at
VVTU11767_s_at	.	-2,25	-3,18	.	-1,95	GSVIVT01031006001	Hexose transporter, Plastid	Transport overview.Macromolecule transport.Carbohydrate transport.Sugar transport	.	.	.	VVTU11767_s_at
VVTU11771_at	-3,43	-6,84	-7,68	-5,94	-8,03	GSVIVT01014999001	pectinesterase PME3	Cellular process.Cellular component organization and biogenesis.Cell wall organization and biogenesis.Cell wall metabolism.Cell wall modification.Pectin modification	.	.	.	VVTU11771_at
VVTU11773_s_at	.	-2,28	-4,96	.	-3,52	GSVIVT01002001001	Unknown protein	Unknown	.	.	.	VVTU11773_s_at
VVTU11774_s_at	-2,86	-3,74	-3,32	-3,3	-3,64	GSVIVT01018204001	squamosa promoter-binding protein 8 (SPL8)	Regulation overview.Regulation of gene expression.Regulation of transcription.Transcription factor.SBP family transcription factor	.	.	.	VVTU11774_s_at
[truncated: 11,310 more rows]
